# Supplementary material for: Retinoic Acid Sensitivity of Triple-Negative Breast Cancer Cells Characterized by Constitutive Activation of the notch1 Pathway: The Role of Rarβ
Source: Cancers (Basel). 2020 Oct 18;12(10):3027. doi: 10.3390/cancers12103027 (PMC7650753; doi:10.3390/cancers12103027)
Supplement: Supplementary file 1 [file cancers-12-03027-s001.zip]

Archive with 4 entries (3 files):
- Supplementary/
- Supplementary/Suppl.TableS1.xlsx
- Supplementary/Suppl.TableS2.xlsx
- Supplementary/Suppl_Info_Cancers.pdf
