# Supplementary material for: Retinoic Acid Sensitivity of Triple-Negative Breast Cancer Cells Characterized by Constitutive Activation of the notch1 Pathway: The Role of Rarβ
Source: Cancers (Basel). 2020 Oct 18;12(10):3027. doi: 10.3390/cancers12103027 (PMC7650753; doi:10.3390/cancers12103027)
Supplement: Supplementary file 1 [file cancers-12-03027-s001.zip › Supplementary/Suppl.TableS1.xlsx]

## Sheet: HCC1599_Expression
20970 GENES			CPM
			CTRL	CTRL	CTRL	CTRL	CTRL	ATRA	ATRA	ATRA	ATRA	ATRA	DAPT	DAPT	DAPT	DAPT	DAPT	ATRA+DAPT	ATRA+DAPT	ATRA+DAPT	ATRA+DAPT	ATRA+DAPT	ATRA vs CTRL			DAPT vs CTRL			ATRA+DAPT vs CTRL
SYMBOL	ENTREZ	ENSEMBL	HCC1599_C1	HCC1599_C2	HCC1599_C3	HCC1599_C_MEAN	HCC1599_C_SD	HCC1599_A1	HCC1599_A2	HCC1599_A3	HCC1599_A_MEAN	HCC1599_A_SD	HCC1599_D1	HCC1599_D2	HCC1599_D3	HCC1599_D_MEAN	HCC1599_D_SD	HCC1599_AD1	HCC1599_AD2	HCC1599_AD3	HCC1599_AD_MEAN	HCC1599_AD_SD	log2FC_1	Pvalue_1	FDR_1	log2FC_2	Pvalue_2	FDR_2	log2FC_3	Pvalue_3	FDR_3
A1BG	1	ENSG00000121410	0.07754	0.140258	0.0787032	0.0988338	0.314378	0.0287461	0.103954	0.0956795	0.0761265	0.27591	0.358738	0.0389578	0.0812604	0.159652	0.399565	0.232357	0.0834565	0.10972	0.141845	0.376623	-0.343835	0.727192	NA	0.496137	0.605694	NA	0.446367	0.649602	0.783452
A1BG-AS1	503538	ENSG00000268895	3.66376	2.94542	3.09566	3.23495	1.7986	2.27094	3.35251	2.90228	2.84191	1.6858	3.22864	4.09057	3.81924	3.71282	1.92687	1.93631	2.83752	2.99901	2.59095	1.60964	-0.195231	0.322408	0.527445	0.195785	0.326683	0.538392	-0.29888	0.157271	0.294829
A2M	2	ENSG00000175899	0.058155	0.0701291	0.0262344	0.0515062	0.22695	0.0862384	0.0519769	0.0637863	0.0673339	0.259488	0.0717476	0	0.0541736	0.0419737	0.204875	0	0.166913	0.0365733	0.0678288	0.26044	0.398547	0.748219	NA	-0.393731	0.779452	NA	0.518717	0.691184	NA
A2M-AS1	144571	ENSG00000245105	0.31016	0.350646	0.314813	0.325206	0.570268	0.574922	0.311861	0.414611	0.433798	0.658634	0.358738	0.194789	0.379215	0.310914	0.557597	0.851977	0.459011	0.658319	0.656435	0.810207	0.428598	0.370933	0.57474	-0.0709246	0.892727	0.945177	0.973367	0.0455415	0.112399
A2ML1	144568	ENSG00000166535	2.52005	2.06881	2.80708	2.46531	1.57013	3.19082	3.32652	3.50825	3.34186	1.82808	5.09408	4.71389	3.95467	4.58755	2.14186	4.33734	5.71677	5.26655	5.10689	2.25984	0.431836	0.0152559	0.053857	0.854627	1.96136e-06	4.32814e-05	1.05231	4.82428e-09	5.05922e-08
A2MP1	3	ENSG00000256069	0	0	0.0262344	0.0087448	0.0935136	0	0	0	0	0	0	0	0.0270868	0.00902893	0.0950207	0	0	0	0	0	-0.818196	0.852728	NA	0.648304	0.882926	NA	-0.059068	0.989307	NA
A3GALT2	127550	ENSG00000184389	0	0	0	0	0	0	0.0779654	0	0.0259885	0.161209	0	0.0389578	0	0.0129859	0.113956	0	0	0	0	0	2.41052	0.553326	NA	1.71995	0.677113	NA	0	1	NA
A4GALT	53947	ENSG00000128274	1.06617	0.84155	1.15431	1.02068	1.01029	0.718653	1.16948	0.542184	0.810106	0.900059	0.860971	0.740198	0.866777	0.822649	0.907	1.31669	1.00148	0.621745	0.979972	0.989935	-0.328038	0.344969	0.550659	-0.331226	0.361901	0.571178	-0.134984	0.710663	0.827175
A4GNT	51146	ENSG00000118017	0.019385	0.0350646	0	0.0181499	0.134721	0	0.0259885	0	0.00866282	0.0930743	0	0.116873	0.0541736	0.0570156	0.238779	0	0.0417283	0.0731465	0.0382916	0.195682	-0.758106	0.713435	NA	1.80252	0.325694	NA	1.27609	0.50566	NA
AAAS	8086	ENSG00000094914	34.7961	33.8724	43.3917	37.3534	6.11174	36.5938	37.8912	40.7595	38.4148	6.19797	39.3177	38.5682	45.6412	41.1757	6.41683	35.6281	40.3512	42.169	39.3828	6.27557	0.0472767	0.618683	0.779341	0.138547	0.14977	0.321312	0.078108	0.420292	0.593173
AACS	65985	ENSG00000081760	35.2807	37.4139	44.6247	39.1064	6.25351	37.2262	48.8843	49.1474	45.086	6.71461	37.811	45.9312	48.0249	43.9224	6.6274	44.1479	52.7445	52.0438	49.6454	7.04595	0.209646	0.0628744	0.1647	0.168798	0.13825	0.304641	0.344511	0.00248876	0.00931337
AACSP1	729522	ENSG00000250420	0	0.0350646	0	0.0116882	0.108112	0.0287461	0	0	0.00958204	0.0978879	0	0	0	0	0	0	0.0417283	0	0.0139094	0.117938	0.143592	0.969254	NA	-0.275417	0.941066	NA	0.902722	0.808533	NA
AADACL3	126767	ENSG00000188984	0	0	0	0	0	0	0.0259885	0	0.00866282	0.0930743	0	0	0	0	0	0	0	0	0	0	1.10538	0.801971	NA	0	1	NA	0	1	NA
AADACL4	343066	ENSG00000204518	0	0	0	0	0	0	0	0.0318932	0.0106311	0.103107	0	0	0	0	0	0	0	0	0	0	1.10538	0.801971	NA	0	1	NA	0	1	NA
AADACP1	201651	ENSG00000240602	0	0	0	0	0	0	0	0.0318932	0.0106311	0.103107	0	0	0	0	0	0	0	0.0365733	0.0121911	0.110413	1.10538	0.801971	NA	0	1	NA	1.86451	0.67227	NA
AADAT	51166	ENSG00000109576	7.52138	7.78433	8.02773	7.77781	2.78887	5.40427	6.88694	6.15538	6.14886	2.47969	5.95505	9.07717	9.56163	8.19795	2.86321	6.58346	7.21899	7.09521	6.96589	2.6393	-0.334652	0.0226308	0.0742035	0.102213	0.489745	0.685652	-0.158913	0.29701	0.469452
AAGAB	79719	ENSG00000103591	89.8301	89.1692	92.1877	90.3956	9.50766	87.4457	84.8523	90.3533	87.5504	9.35684	86.3124	82.7074	83.969	84.3296	9.18312	80.1633	82.6219	86.7518	83.179	9.12025	-0.0416468	0.506126	0.692381	-0.110867	0.0819485	0.212931	-0.124915	0.0515744	0.124121
AAK1	22848	ENSG00000115977	20.3542	19.3907	21.0925	20.2791	4.50324	26.1877	33.9149	30.8088	30.3038	5.50489	25.9726	24.0759	24.0802	24.7096	4.97087	35.8605	39.0576	27.9054	34.2745	5.85444	0.58036	2.82632e-07	3.67995e-06	0.271889	0.018689	0.0725539	0.745274	8.06193e-11	1.06493e-09
AAMDC	28971	ENSG00000087884	10.8944	10.344	11.0184	10.7523	3.27907	12.4471	12.4225	11.6729	12.1808	3.4901	13.2733	12.1938	11.864	12.4437	3.52756	12.4698	12.5602	10.8988	11.9763	3.46068	0.182995	0.0763553	0.190587	0.188426	0.0780654	0.205587	0.137475	0.207505	0.362414
AAMP	14	ENSG00000127837	113.635	107.894	113.936	111.822	10.5746	97.4206	97.6646	97.912	97.6657	9.8826	95.9266	95.0181	100.871	97.2719	9.86265	89.3801	90.759	84.8865	88.3419	9.39904	-0.191503	0.0011334	0.00620893	-0.209541	0.000456662	0.00393548	-0.349436	7.46228e-09	7.62416e-08
AANAT	15	ENSG00000129673	0.03877	0.0350646	0.0787032	0.0508459	0.22549	0.0287461	0	0	0.00958204	0.0978879	0.0717476	0.0779156	0.0812604	0.0769745	0.277443	0	0.0417283	0.10972	0.0504827	0.224684	-2.29253	0.167503	NA	0.606548	0.646886	NA	0.170241	0.903263	NA
AAR2	25980	ENSG00000131043	38.3241	37.2736	38.4596	38.0191	6.16597	38.3186	37.4234	35.7522	37.1647	6.09629	36.7348	38.9578	39.7905	38.4944	6.20438	38.8811	35.5525	35.8052	36.7463	6.06187	-0.028397	0.707142	0.839954	0.012852	0.867846	0.931899	-0.0629804	0.421027	0.593888
AARD	441376	ENSG00000205002	702.163	692.525	806.446	733.711	27.0871	176.3	158.841	181.568	172.236	13.1239	811.394	737.588	906.893	818.625	28.6116	174.733	150.973	170.98	165.562	12.8671	-2.0824	1.18073e-117	2.50126e-114	0.15015	0.0947944	0.235452	-2.15269	4.31199e-124	6.30817e-121
AARS	16	ENSG00000090861	236.322	223.537	282.886	247.582	15.7347	183.343	216.094	197.1	198.846	14.1013	243.368	284.353	291.21	272.977	16.522	207.03	206.847	219.184	211.02	14.5265	-0.310537	0.000220536	0.00148454	0.137021	0.103459	0.249745	-0.233619	0.00567953	0.0191945
AARS2	57505	ENSG00000124608	63.1563	65.15	73.7187	67.3416	8.2062	65.8574	78.797	67.9006	70.8516	8.41734	67.0123	72.0719	69.8839	69.656	8.34602	67.616	77.2807	67.3314	70.7427	8.41087	0.0783319	0.315503	0.52099	0.0442952	0.575384	0.752711	0.0675048	0.395331	0.569903
AARSD1	80755	ENSG00000266967	1.68649	1.92855	2.09875	1.9046	1.38007	1.40856	1.81919	1.59466	1.60747	1.26786	2.08068	1.59727	1.95025	1.87607	1.3697	1.70395	1.21012	1.06062	1.3249	1.15104	-0.231972	0.32344	0.528766	-0.0359149	0.882022	0.938607	-0.582223	0.0268533	0.0728017
AASDH	132949	ENSG00000157426	46.8148	45.4437	47.9303	46.7296	6.8359	38.6635	34.4347	37.3788	36.8257	6.06842	36.5195	33.6985	38.3549	36.191	6.01589	29.7417	28.2083	30.9776	29.6425	5.4445	-0.338468	4.45514e-05	0.000367115	-0.377642	8.30081e-06	0.00014441	-0.664048	1.79106e-14	3.61097e-13
AASDHPPT	60496	ENSG00000149313	55.6155	53.8592	54.7774	54.7507	7.39937	48.7822	46.9871	51.6669	49.1454	7.01038	42.8333	37.7111	43.9889	41.5111	6.44291	39.4233	33.3826	40.0843	37.6301	6.13433	-0.152182	0.085915	0.208193	-0.410703	5.68316e-06	0.000105447	-0.551204	1.73377e-09	1.91606e-08
AASS	10157	ENSG00000008311	4.30347	4.76878	3.51541	4.19589	2.04839	5.66299	6.54909	5.83645	6.01618	2.45279	4.80709	5.10347	4.03593	4.64883	2.15611	7.90015	7.0938	6.07116	7.0217	2.64985	0.525348	0.00136514	0.00730465	0.128574	0.458298	0.659365	0.721014	1.99835e-05	0.0001189
AATBC	284837	ENSG00000215458	0.562165	0.736356	0.65586	0.65146	0.807131	1.32232	1.55931	1.27573	1.38579	1.17719	1.14796	1.36352	1.27308	1.26152	1.12317	2.09122	1.50222	1.75552	1.78298	1.33528	1.11803	9.91124e-05	0.000739555	0.981179	0.00114197	0.00834221	1.44195	1.09294e-06	8.0575e-06
AATK	9625	ENSG00000181409	0.600935	1.05194	0.839501	0.830791	0.911477	0.632415	0.805642	0.637863	0.691973	0.831849	0.573981	0.70124	0.379215	0.551479	0.742616	0.232357	0.292098	0.438879	0.321111	0.566667	-0.233399	0.547437	0.726193	-0.608202	0.146936	0.316896	-1.28908	0.00611258	0.0204793
ABALON	103021294	ENSG00000281376	0.135695	0.140258	0.0524688	0.109474	0.330869	0.143731	0.285873	0.127573	0.185725	0.430959	0.0717476	0.311662	0.0270868	0.136832	0.369908	0	0.125185	0.146293	0.0904926	0.30082	0.761761	0.40296	0.604924	0.319235	0.741488	NA	-0.123489	0.904312	0.947843
ABAT	18	ENSG00000183044	2.13235	1.50778	1.70524	1.78179	1.33484	2.73088	3.22257	2.51956	2.82434	1.68058	3.1569	1.44144	2.0586	2.21898	1.48962	4.18243	3.2548	2.81614	3.41779	1.84873	0.652417	0.00757334	0.0304775	0.231729	0.369205	0.578776	0.889181	0.000393375	0.00180367
ABCA1	19	ENSG00000165029	26.3054	23.3881	30.1696	26.621	5.15956	67.8121	65.9847	77.7555	70.5174	8.39747	35.4433	34.0491	31.5019	33.6648	5.80214	73.5023	74.6936	86.3129	78.1696	8.84136	1.4106	2.34488e-45	6.0578e-43	0.326417	0.00152124	0.0104815	1.54996	1.68117e-53	3.64362e-51
ABCA10	10349	ENSG00000154263	0.46524	0.455839	0.445985	0.455688	0.675047	1.00611	0.961573	0.669757	0.879148	0.937629	1.07621	0.70124	0.622996	0.80015	0.894511	0.851977	0.918022	0.292586	0.687528	0.829173	0.95623	0.0194387	0.0652703	0.741122	0.0835557	0.216003	0.529321	0.232024	0.39315
ABCA11P	79963	ENSG00000251595	2.11296	2.2792	3.2793	2.55715	1.59911	2.44342	2.59885	3.02985	2.69071	1.64034	1.07621	1.24665	1.11056	1.14447	1.0698	1.16179	0.876293	1.31664	1.11824	1.05747	0.0826722	0.714799	0.844853	-1.15444	1.09366e-05	0.000183035	-1.1927	1.12253e-05	6.99549e-05
ABCA12	26154	ENSG00000144452	0.65909	0.631162	0.970673	0.753642	0.868125	0.862384	1.40338	1.14815	1.13797	1.06676	0.645729	0.818114	0.67717	0.713671	0.84479	1.23924	1.29358	1.71894	1.41725	1.19048	0.599926	0.0574945	0.153822	-0.0751499	0.829938	0.913656	0.928105	0.00434919	0.0152079
ABCA13	154664	ENSG00000179869	0.484625	0.736356	0.524688	0.58189	0.762817	2.18471	1.71524	1.30762	1.73585	1.31752	1.07621	0.272705	0.297955	0.548958	0.740917	1.78141	1.6274	1.24349	1.55077	1.2453	1.61026	1.98683e-05	0.000177441	-0.279346	0.523972	0.71422	1.41129	0.00031778	0.00148977
ABCA17P	650655	ENSG00000238098	0.19385	0.245452	0.262344	0.233882	0.483613	0.3737	0.311861	0.223252	0.302938	0.550398	0	0.194789	0.162521	0.119103	0.345113	0.0774524	0.208641	0.10972	0.131938	0.363232	0.399193	0.527142	0.710446	-0.771468	0.295274	NA	-0.754628	0.319722	0.493879
ABCA2	20	ENSG00000107331	26.8288	29.1387	32.2945	29.4207	5.42408	14.3443	21.4405	19.2954	18.3601	4.28486	21.5243	25.2446	30.9602	25.9097	5.09016	20.1376	18.1935	17.2626	18.5312	4.30479	-0.677875	3.42972e-07	4.3821e-06	-0.179806	0.177515	0.361203	-0.676979	6.4234e-07	4.94906e-06
ABCA3	21	ENSG00000167972	30.1824	31.1724	37.9874	33.1141	5.75448	21.2434	29.8347	26.3757	25.8179	5.08113	29.3448	33.4258	35.5108	32.7604	5.72367	27.2633	31.171	24.2846	27.573	5.251	-0.354971	0.00259079	0.0124198	-0.0148447	0.90035	0.948704	-0.268667	0.0251066	0.0688057
ABCA4	24	ENSG00000198691	42.2399	45.5839	46.1725	44.6655	6.68322	68.847	85.6579	74.0559	76.1869	8.72851	38.098	50.1387	43.1763	43.8043	6.61848	74.9739	90.6755	80.644	82.0978	9.06079	0.773293	3.0338e-14	1.07292e-12	-0.0292128	0.778702	0.88577	0.87385	1.67008e-17	4.60986e-16
ABCA5	23461	ENSG00000154265	9.14972	11.2908	7.97526	9.47192	3.07765	14.833	15.0733	13.8097	14.572	3.81733	10.9774	8.37593	8.47816	9.27716	3.04584	14.2512	16.8165	12.1058	14.3912	3.79357	0.627593	3.64781e-05	0.000307624	-0.0561864	0.72268	0.850493	0.595536	0.000128317	0.000655646
ABCA6	23460	ENSG00000154262	0.27139	0.315581	0.104938	0.230636	0.480246	0.718653	0.727677	0.669757	0.705362	0.839858	0.573981	0.35062	0.0541736	0.326258	0.57119	0.929429	0.918022	0.438879	0.76211	0.872989	1.6199	0.00408597	0.0182226	0.307396	0.623549	0.787066	1.69014	0.00356948	0.0128165
ABCA7	10347	ENSG00000064687	5.52472	6.31162	7.03082	6.28905	2.5078	5.11681	6.91293	4.6564	5.56205	2.3584	6.88777	6.81761	7.25926	6.98821	2.64352	5.42167	6.50961	6.14431	6.0252	2.45463	-0.163446	0.274517	0.476943	0.153273	0.312955	0.524023	-0.0501663	0.748253	0.852653
ABCA8	10351	ENSG00000141338	0	0.0350646	0	0.0116882	0.108112	0	0.0259885	0	0.00866282	0.0930743	0	0	0	0	0	0	0	0	0	0	0.143592	0.97401	NA	-0.275416	0.950174	NA	-0.059068	0.989307	NA
ABCA9	10350	ENSG00000154258	0.07754	0.0701291	0.157406	0.101692	0.318892	0.114984	0.0779654	0.0318932	0.0749477	0.273766	0	0.0389578	0.0270868	0.0220149	0.148374	0.0774524	0.208641	0	0.0953646	0.308812	-0.411288	0.713993	NA	-1.96723	0.163622	NA	-0.0995941	0.931825	NA
ABCB1	5243	ENSG00000085563	0.15508	0.280517	0.104938	0.180178	0.424474	0.143731	0.33785	0.127573	0.203051	0.450612	0.28699	0.194789	0.135434	0.205738	0.453583	0.232357	0.292098	0.21944	0.247965	0.497961	0.225392	0.741686	0.86095	0.125735	0.86174	NA	0.494622	0.487084	0.653063
ABCB10	23456	ENSG00000135776	52.669	50.2125	55.6432	52.8416	7.26922	42.803	39.7883	45.0013	42.5309	6.52157	44.2683	36.1528	39.8447	40.0886	6.33156	32.53	26.4557	31.0507	30.0121	5.47833	-0.307861	0.00120831	0.00656496	-0.413451	1.90925e-05	0.000295078	-0.828023	5.0246e-17	1.28677e-15
ABCB11	8647	ENSG00000073734	0	0	0	0	0	0.172477	0.363838	0.191359	0.242558	0.492502	0	0	0	0	0	0.0774524	0.208641	0.146293	0.144129	0.379643	5.65848	0.000101832	NA	0	1	NA	4.95323	0.00100215	0.00415028
ABCB4	5244	ENSG00000005471	0	0	0.0262344	0.0087448	0.0935136	0	0.0519769	0	0.0173256	0.131627	0	0.0389578	0	0.0129859	0.113956	0	0	0.0365733	0.0121911	0.110413	0.894273	0.766545	NA	0.743119	0.806803	NA	0.902724	0.767297	NA
ABCB5	340273	ENSG00000004846	0	0	0	0	0	0	0	0	0	0	0	0	0.0270868	0.00902893	0.0950207	0	0	0	0	0	0	1	NA	1.61009	0.714568	NA	0	1	NA
ABCB6	10058	ENSG00000115657	1.49264	1.33245	1.99381	1.6063	1.2674	0.747399	0.727677	1.02058	0.831886	0.912078	2.15243	0.857071	1.40851	1.47267	1.21354	1.08433	1.12666	1.35321	1.18807	1.08999	-0.952158	0.0023681	0.0115377	-0.196103	0.524825	0.715092	-0.42611	0.182899	0.330512
ABCB7	22	ENSG00000131269	24.7353	26.088	25.2113	25.3448	5.03437	27.3376	27.9376	30.6812	28.6521	5.35277	20.8068	23.6474	23.2946	22.5829	4.75215	21.4543	23.5347	23.5532	22.8474	4.7799	0.181084	0.033783	0.102325	-0.165291	0.0630842	0.176936	-0.149679	0.0960321	0.202052
ABCB8	11194	ENSG00000197150	9.61496	9.53756	10.4151	9.85586	3.1394	6.89907	9.43381	8.10087	8.14458	2.85387	8.17923	9.85632	10.9701	9.66857	3.10943	9.37174	8.47084	8.85073	8.89777	2.98291	-0.271753	0.0313917	0.0967837	-0.0133886	0.917109	0.959176	-0.161205	0.221267	0.380404
ABCB9	23457	ENSG00000150967	16.0314	15.0427	17.5246	16.1996	4.02487	16.414	15.5671	14.6071	15.5294	3.94074	18.3674	19.0893	20.2067	19.2211	4.38419	18.666	17.9849	16.6774	17.7761	4.21617	-0.0560023	0.554329	0.731327	0.243397	0.0113698	0.0499856	0.118274	0.228202	0.388588
ABCC1	4363	ENSG00000103222	1.45387	1.26232	1.41666	1.37762	1.17372	1.20734	1.40338	1.59466	1.40179	1.18397	0.932719	1.12978	1.21891	1.0938	1.04585	1.00688	1.46049	1.20692	1.22476	1.10669	0.0574765	0.842811	0.92041	-0.316078	0.258142	0.46201	-0.157666	0.575421	0.726908
ABCC10	89845	ENSG00000124574	25.8984	24.6855	27.1788	25.9209	5.09126	39.6409	50.6775	45.1288	45.1491	6.71931	25.3987	28.9067	27.7369	27.3474	5.22947	43.4508	56.7922	51.678	50.6403	7.1162	0.801859	4.15466e-16	1.79251e-14	0.0736267	0.470204	0.668876	0.964305	4.59731e-22	1.8912e-20
ABCC11	85320	ENSG00000121270	48.3849	41.797	58.5814	49.5878	7.04186	56.9173	64.6333	72.8759	64.8088	8.05039	54.026	59.3327	63.3289	58.8959	7.67436	75.7485	78.2405	81.8144	78.6011	8.86573	0.391569	0.000160795	0.00113086	0.245699	0.0190816	0.0737017	0.661688	2.37787e-10	2.96058e-09
ABCC12	94160	ENSG00000140798	0.135695	0.140258	0.262344	0.179432	0.423595	0.0862384	0.259885	0.382718	0.242947	0.492897	0.358738	0.0779156	0.325041	0.253898	0.503883	0.232357	0.333826	0.256013	0.274065	0.523513	0.433051	0.526218	0.709754	0.461483	0.515266	NA	0.630893	0.375386	0.550509
ABCC13	150000	ENSG00000243064	0	0	0	0	0	0	0.0259885	0	0.00866282	0.0930743	0	0	0	0	0	0	0	0	0	0	1.10538	0.801971	NA	0	1	NA	0	1	NA
ABCC2	1244	ENSG00000023839	1.58957	1.64803	2.67591	1.97117	1.40398	1.4948	1.24745	1.81791	1.52005	1.2329	2.15243	2.53226	3.03372	2.5728	1.604	1.23924	1.6274	1.6458	1.50415	1.22644	-0.368133	0.152647	0.318508	0.409078	0.107329	0.255987	-0.361811	0.187084	0.336257
ABCC3	8714	ENSG00000108846	0.27139	0.736356	0.550922	0.519556	0.720802	0.632415	1.32541	0.893009	0.950278	0.974822	0.358738	0.857071	0.595909	0.603906	0.777114	0.542167	2.29505	0.694892	1.17737	1.08507	0.90583	0.0721865	0.182766	0.287288	0.587939	0.761767	1.23783	0.0155713	0.0460141
ABCC4	10257	ENSG00000125257	49.8388	46.9164	47.458	48.0711	6.93333	41.2794	41.9194	40.7914	41.3301	6.42885	38.098	39.8538	36.4859	38.1459	6.17624	37.9517	36.0532	37.0487	37.0179	6.08423	-0.2155	0.00409403	0.0182508	-0.345686	7.43667e-06	0.000132264	-0.388647	6.39978e-07	4.93248e-06
ABCC5	10057	ENSG00000114770	79.7886	79.8771	101.107	86.9244	9.32332	64.7363	75.6524	79.7329	73.3739	8.56585	73.5413	75.0327	75.9243	74.8328	8.65059	62.8914	68.8516	68.5383	66.7604	8.17071	-0.238488	0.00520898	0.0223556	-0.220185	0.0106425	0.0476598	-0.381583	1.11663e-05	6.96615e-05
ABCC5-AS1	100873982	ENSG00000223882	0.058155	0.0350646	0	0.0310732	0.176276	0	0.0259885	0	0.00866282	0.0930743	0	0	0.0270868	0.00902893	0.0950207	0	0	0	0	0	-1.62782	0.580883	NA	-1.11834	0.703713	NA	-1.83048	0.534711	NA
ABCC6	368	ENSG00000091262	0.34893	0.210387	0.314813	0.291377	0.539793	0.258715	0.259885	0.350825	0.289808	0.538338	0.143495	0.155831	0.189607	0.162978	0.403705	0.154905	0.208641	0.548599	0.304048	0.551406	1.51645	0.0704139	0.179511	-0.834697	0.208711	NA	0.775468	0.401715	0.575902
ABCC6P1	653190	ENSG00000256340	0.019385	0	0	0.00646166	0.0803845	0.0287461	0.0259885	0	0.0182449	0.135074	0	0.0389578	0	0.0129859	0.113956	0	0.125185	0.0365733	0.0539193	0.232205	0.999513	0.660088	NA	0.722339	0.756223	NA	2.59966	0.23067	NA
ABCC6P2	730013	ENSG00000255277	0	0.0350646	0	0.0116882	0.108112	0	0	0	0	0	0	0	0	0	0	0	0	0.0365733	0.0121911	0.110413	-0.818196	0.852728	NA	-0.275416	0.950174	NA	0.902719	0.837716	NA
ABCC8	6833	ENSG00000006071	0.988635	1.05194	0.970673	1.00375	1.00187	0.603669	0.805642	1.05247	0.820595	0.905867	2.22418	1.55831	1.35434	1.71228	1.30854	1.31669	1.3353	1.17034	1.27411	1.12877	-0.293657	0.336363	0.542525	0.712468	0.0155908	0.0635878	0.331174	0.284116	0.454597
ABCC9	10060	ENSG00000069431	0.03877	0	0.0524688	0.0304129	0.174393	0	0	0	0	0	0	0	0.0270868	0.00902893	0.0950207	0.0774524	0	0.0731465	0.0501996	0.224053	-2.55157	0.266827	NA	-1.07457	0.638498	NA	0.643221	0.764368	NA
ABCD1	215	ENSG00000101986	4.34224	4.17268	4.43361	4.31618	2.07754	5.31803	5.82141	4.46504	5.2015	2.28068	5.59631	5.45409	5.30901	5.45314	2.3352	7.35798	5.67504	5.26655	6.09986	2.46979	0.274815	0.0745326	0.187206	0.321402	0.0436728	0.135806	0.459957	0.00408066	0.0144023
ABCD2	225	ENSG00000173208	3.19852	3.12075	2.3611	2.89346	1.70102	5.89295	4.85984	4.27368	5.00883	2.23804	3.87437	2.88288	2.62742	3.12822	1.76868	5.65403	4.63184	4.27907	4.85498	2.2034	0.795132	8.18207e-05	0.000624384	0.0595958	0.782408	0.887631	0.715694	0.000645208	0.00281341
ABCD3	5825	ENSG00000117528	163.163	163.962	185.976	171.034	13.078	157.586	147.432	172.414	159.144	12.6152	180.445	157.545	191.585	176.525	13.2863	153.201	130.067	173.248	152.172	12.3358	-0.0965315	0.35081	0.556379	0.0373708	0.718622	0.848231	-0.1727	0.0967703	0.203258
ABCD4	5826	ENSG00000119688	9.49865	9.46743	10.5725	9.84618	3.13786	12.9645	14.6315	13.1719	13.5893	3.68637	12.4123	12.1938	11.4577	12.0213	3.46717	12.8571	16.6913	14.8853	14.8112	3.84854	0.470073	7.78796e-06	7.6309e-05	0.273176	0.012923	0.0550328	0.596641	4.44676e-08	4.11033e-07
ABCE1	6059	ENSG00000164163	203.446	200.043	207.278	203.589	14.2685	171.356	148.68	174.87	164.969	12.844	139.693	121.354	133.213	131.42	11.4638	110.37	93.2627	111.036	104.89	10.2416	-0.297006	0.00135172	0.00724017	-0.642345	5.84354e-12	6.936e-10	-0.96436	9.12546e-25	4.65359e-23
ABCF2	10061	ENSG00000033050	14.8683	13.1843	14.2453	14.0993	3.7549	10.4348	10.7852	9.63174	10.2839	3.20686	10.7621	10.4796	9.29077	10.1775	3.19022	7.74524	9.38886	7.57067	8.23492	2.86966	-0.453581	7.4726e-05	0.00057858	-0.494484	3.19389e-05	0.000451843	-0.782325	2.55883e-10	3.17238e-09
ABCF3	55324	ENSG00000161204	62.1483	56.6293	72.0134	63.597	7.97477	60.7693	63.5678	63.0209	62.4527	7.9027	56.9676	56.9952	64.0873	59.3501	7.7039	55.0687	57.8771	60.3825	57.7761	7.60106	-0.0204902	0.790663	0.891633	-0.1037	0.186372	0.373269	-0.141031	0.0743633	0.165932
ABCG1	9619	ENSG00000160179	5.00133	4.34801	5.7978	5.04905	2.24701	14.2006	13.9298	14.9579	14.3628	3.78982	7.24651	6.89553	7.61139	7.25114	2.69279	17.969	17.7345	19.6398	18.4478	4.29509	1.50556	2.66554e-39	5.37778e-37	0.510221	4.97614e-05	0.000656788	1.85916	5.68588e-57	1.37205e-54
ABCG2	9429	ENSG00000118777	0.27139	0.420775	0.209875	0.30068	0.548343	0.114984	0.155931	0.127573	0.132829	0.364458	0.28699	0.116873	0.135434	0.179766	0.423988	0.0774524	0.125185	0.182866	0.128501	0.358471	-1.15532	0.0942787	0.22355	-0.860706	0.224762	NA	-1.13062	0.134914	0.261851
ABCG4	64137	ENSG00000172350	0.252005	0.420775	0.288578	0.320453	0.566085	0.0574922	0.259885	0.159466	0.158948	0.398682	0.430486	0.233747	0.352128	0.338787	0.582054	0.232357	0.208641	0.182866	0.207955	0.456021	-0.976083	0.119384	0.266578	0.0603912	0.919501	NA	-0.632289	0.336213	0.511055
ABCG5	64240	ENSG00000138075	0.523395	0.701291	0.760798	0.661828	0.813528	0.201223	0.363838	0.382718	0.315926	0.562073	0.0717476	0.584367	0.460475	0.372197	0.610079	0.232357	0.0417283	0.292586	0.188891	0.434615	-1.05813	0.0485196	0.135349	-0.711345	0.192264	NA	-1.82231	0.00411854	0.0145054
ABCG8	64241	ENSG00000143921	0.58155	1.1922	1.04938	0.94104	0.970072	0.488684	0.83163	0.70165	0.673988	0.820968	1.21971	0.934987	0.866777	1.00716	1.00357	0.387262	0.584196	0.658319	0.543259	0.737061	-0.446928	0.224772	0.416999	0.085106	0.817574	0.906514	-0.714516	0.0791469	0.174247
ABHD1	84696	ENSG00000143994	0.3877	0.315581	0.89197	0.53175	0.729212	0.258715	0.571746	0.382718	0.404393	0.635919	0.28699	0.467494	0.541736	0.432073	0.657323	0.464714	0.625924	0.402306	0.497648	0.705442	-0.383137	0.434666	0.631875	-0.239499	0.636348	0.793881	-0.0936111	0.854219	0.918035
ABHD10	55347	ENSG00000144827	42.7051	43.1294	44.7297	43.5214	6.59708	42.9467	42.1793	46.883	44.003	6.63347	37.811	34.3997	36.4588	36.2232	6.01857	32.2977	30.2113	35.5492	32.686	5.71717	0.020212	0.801785	0.897328	-0.276916	0.000838889	0.00651281	-0.417658	7.07945e-07	5.41709e-06
ABHD11	83451	ENSG00000106077	30.1631	30.6464	29.8285	30.2127	5.4966	19.2312	24.6371	19.8057	21.2246	4.60702	33.3626	41.1005	37.2443	37.2358	6.10212	25.3269	29.8774	22.1634	25.7893	5.07831	-0.507627	1.33219e-05	0.00012367	0.297076	0.0105027	0.0473018	-0.237363	0.0449399	0.111066
ABHD12	26090	ENSG00000100997	31.8302	27.701	27.7035	29.0782	5.39242	30.3559	32.0698	28.5444	30.3233	5.50666	32.4299	30.504	27.5202	30.1513	5.49102	29.3545	32.3394	26.9179	29.5373	5.43482	0.0608351	0.550822	0.729015	0.0328186	0.751813	0.868526	0.0100351	0.923537	0.957744
ABHD13	84945	ENSG00000139826	19.1718	19.6011	15.6619	18.1449	4.25969	18.4263	17.5682	16.5526	17.5157	4.18517	17.0759	10.6744	10.8618	12.8707	3.58758	10.9208	9.34713	10.7525	10.3402	3.21561	-0.0491309	0.750907	0.866406	-0.532709	0.000801666	0.00628416	-0.825953	3.36259e-07	2.71876e-06
ABHD14A	25864	ENSG00000248487	1.57018	1.12207	1.28549	1.32591	1.15148	1.78226	1.87117	1.43519	1.69621	1.30239	1.43495	1.79206	1.51686	1.58129	1.25749	1.16179	2.16987	1.46293	1.5982	1.2642	0.344076	0.192086	0.376041	0.235559	0.393986	0.603161	0.276793	0.323599	0.497765
ABHD14A-ACY1	100526760	ENSG00000114786	0.019385	0	0	0.00646166	0.0803845	0	0.0519769	0.0637863	0.0385877	0.196438	0	0.116873	0.0270868	0.0479867	0.219059	0.154905	0	0.0365733	0.063826	0.252638	2.02615	0.295771	NA	2.44605	0.210234	NA	2.57273	0.189437	NA
ABHD14B	84836	ENSG00000114779	33.788	34.5737	37.384	35.2486	5.93705	38.951	44.4403	43.4385	42.2766	6.50204	27.6228	35.1789	31.0415	31.2811	5.59295	34.6987	39.1828	38.8774	37.5863	6.13077	0.266522	0.00249221	0.0120234	-0.170692	0.0604777	0.171581	0.0919462	0.310627	0.484239
ABHD15	116236	ENSG00000168792	12.2513	11.7116	12.6187	12.1939	3.49197	11.1822	11.5129	11.4178	11.371	3.37209	14.8518	14.3754	15.1415	14.7896	3.84572	12.7796	15.0222	12.252	13.3513	3.65394	-0.0985062	0.323933	0.529287	0.268255	0.00801609	0.0385067	0.124215	0.231451	0.392579
ABHD16A	7920	ENSG00000230475	0	0	0	0	0	0	0	0	0	0	0	0	0.0270868	0.00902893	0.0950207	0	0	0	0	0	0	1	NA	1.61009	0.714568	NA	0	1	NA
ABHD16B	140701	ENSG00000183260	0	0	0	0	0	0	0.0259885	0.0318932	0.0192939	0.138902	0	0.0389578	0	0.0129859	0.113956	0	0.0417283	0	0.0139094	0.117938	1.98722	0.515313	NA	1.70609	0.581701	NA	1.86452	0.548654	NA
ABHD17A	81926	ENSG00000129968	25.7433	24.0543	23.1125	24.3034	4.92984	19.9786	23.3376	15.3725	19.5629	4.423	16.7172	17.2973	20.9381	18.3175	4.2799	17.4268	18.0683	13.7881	16.4277	4.05312	-0.311237	0.0266082	0.0846857	-0.413102	0.00379613	0.0216096	-0.580662	5.74891e-05	0.0003141
ABHD17B	51104	ENSG00000107362	25.1423	23.9842	24.4505	24.5257	4.95234	26.2165	24.0653	25.4507	25.2442	5.02436	23.3897	18.8945	22.5904	21.6249	4.65026	19.2857	19.4454	21.3588	20.0299	4.47548	0.0451573	0.633712	0.789447	-0.198762	0.0425148	0.13322	-0.296669	0.00288969	0.0106084
ABHD17C	58489	ENSG00000136379	13.5307	14.131	15.8718	14.5112	3.80936	13.5969	15.775	15.3406	14.9042	3.86059	14.78	11.7263	13.9768	13.4944	3.67347	12.7796	13.1027	12.3618	12.748	3.57044	0.0445227	0.653304	0.803087	-0.120719	0.243455	0.444859	-0.192841	0.0680959	0.15484
ABHD18	80167	ENSG00000164074	17.5628	16.4102	16.003	16.6587	4.0815	18.0526	18.7897	17.8921	18.2448	4.27139	18.0804	15.3883	16.6042	16.691	4.08546	18.1239	18.3187	16.8968	17.7798	4.21661	0.131909	0.158036	0.327064	-0.0200237	0.836765	0.916798	0.0790709	0.419152	0.592242
ABHD2	11057	ENSG00000140526	117.919	106.316	119.603	114.612	10.7057	134.676	144.47	147.283	142.143	11.9224	111.783	113.835	114.604	113.407	10.6493	113.468	124.267	132.651	123.462	11.1113	0.313674	3.51178e-06	3.6575e-05	-0.0238615	0.728015	0.853723	0.102979	0.133879	0.26036
ABHD3	171586	ENSG00000158201	14.9846	16.2349	14.3502	15.1899	3.89742	17.6501	19.5953	17.9559	18.4004	4.28957	20.0893	17.1025	15.9541	17.7153	4.20896	17.8915	19.9878	17.9575	18.6123	4.31419	0.281524	0.0071298	0.0289955	0.197603	0.0664656	0.183885	0.289177	0.0075704	0.024666
ABHD4	63874	ENSG00000100439	15.4111	15.3583	16.4227	15.7307	3.96619	14.4018	18.062	15.6595	16.0411	4.00514	16.7889	23.1799	21.7236	20.5641	4.53477	17.7366	21.6152	17.0066	18.7861	4.3343	0.0312582	0.797616	0.895379	0.391828	0.00142673	0.00996568	0.251341	0.0433258	0.107943
ABHD5	51099	ENSG00000011198	61.7218	62.2045	61.4672	61.7979	7.86116	56.5149	57.8503	55.7493	56.7048	7.53026	66.8688	60.6573	55.4196	60.9819	7.80909	54.2167	53.4956	52.5558	53.4227	7.30908	-0.120167	0.119624	0.266918	-0.0354239	0.650663	0.804306	-0.219108	0.00564796	0.0191016
ABHD6	57406	ENSG00000163686	5.02071	5.29475	6.19132	5.50226	2.34569	4.57063	5.06775	4.24179	4.62672	2.15098	6.60078	5.10347	5.60696	5.77041	2.40217	4.56969	5.34122	4.20593	4.70561	2.16924	-0.239375	0.108055	0.247169	0.0432126	0.776157	0.884234	-0.228787	0.148719	0.282096
ABHD8	79575	ENSG00000127220	0.73663	1.087	0.813266	0.878966	0.937532	1.32232	1.94913	0.765436	1.34563	1.16001	1.14796	1.20769	1.08347	1.14637	1.07069	2.01376	2.04468	1.28006	1.7795	1.33398	0.645008	0.0524688	0.143586	0.38991	0.263989	0.469569	1.00929	0.00298643	0.0109254
ABI1	10006	ENSG00000136754	87.8334	84.4004	92.8435	88.3591	9.39995	100.151	99.4838	103.334	100.99	10.0494	118.814	97.4334	100.519	105.589	10.2756	103.244	97.7693	109.756	103.59	10.1779	0.197859	0.0130228	0.0474339	0.243733	0.00240461	0.0151008	0.223438	0.00556109	0.0188404
ABI2	10152	ENSG00000138443	41.3676	39.1321	44.0738	41.5245	6.44395	41.5094	46.9871	45.1607	44.5524	6.67476	48.2862	46.8662	44.6661	46.6062	6.82687	46.1616	44.3989	49.4836	46.6814	6.83238	0.104306	0.149233	0.312943	0.153377	0.0375702	0.121997	0.16294	0.0284278	0.0762823
ABI3	51225	ENSG00000108798	0.019385	0	0	0.00646166	0.0803845	0	0.0259885	0.0318932	0.0192939	0.138902	0	0	0.0270868	0.00902893	0.0950207	0	0.0834565	0	0.0278188	0.16679	1.02587	0.697209	NA	0.65609	0.80735	NA	1.70447	0.517397	NA
ABI3BP	25890	ENSG00000154175	0.058155	0	0.0524688	0.0368746	0.192028	0.229969	0.0519769	0.223252	0.168399	0.410365	0	0.0389578	0.0270868	0.0220149	0.148374	0.154905	0.166913	0.182866	0.168228	0.410156	2.0668	0.052051	NA	-0.632753	0.654885	NA	2.06751	0.0607216	0.141396
ABITRAM	54942	ENSG00000119328	16.0895	14.9024	17.9706	16.3208	4.03991	16.644	15.3852	17.605	16.5447	4.06752	18.6544	17.1025	18.2294	17.9954	4.2421	16.8072	13.979	17.8478	16.2113	4.02633	0.0234932	0.828026	0.912047	0.128712	0.243561	0.444955	-0.0187603	0.867425	0.925819
ABL1	25	ENSG00000097007	66.161	59.5747	69.8884	65.208	8.07515	57.6072	75.1066	63.4355	65.3831	8.08598	70.6714	71.3707	70.2902	70.7774	8.41293	67.2287	71.8561	64.3689	67.8179	8.23516	0.00545046	0.947463	0.97492	0.109566	0.189581	0.377584	0.0493465	0.556949	0.71265
ABL2	27	ENSG00000143322	83.3167	78.4394	88.8559	83.5374	9.13988	72.9289	80.1744	75.5868	76.23	8.73098	75.5502	74.76	70.1548	73.4883	8.57253	70.4817	71.0632	66.3805	69.3085	8.32517	-0.128294	0.0444063	0.126831	-0.196256	0.00255123	0.0158373	-0.27834	2.27524e-05	0.000134013
ABLIM1	3983	ENSG00000099204	94.0754	83.103	109.004	95.3941	9.76699	84.3986	97.6646	101.707	94.5902	9.72575	92.8414	98.6801	94.3433	95.2883	9.76157	83.2613	79.2837	97.6872	86.7441	9.31365	-0.00713306	0.941052	0.971977	-0.00675828	0.944495	0.972557	-0.139541	0.152322	0.287532
ABLIM2	84448	ENSG00000163995	8.72325	9.64276	11.5956	9.9872	3.16025	5.60549	6.99089	6.66567	6.42069	2.53391	9.68593	11.6484	11.864	11.0661	3.32658	5.80893	6.80171	5.81515	6.14193	2.47829	-0.628762	2.0602e-06	2.25313e-05	0.16009	0.221299	0.417494	-0.69765	7.88186e-07	5.98025e-06
ABLIM3	22885	ENSG00000173210	0.019385	0.0701291	0.0262344	0.0385828	0.196425	0.0862384	0.103954	0.0637863	0.0846595	0.290963	0.0717476	0.116873	0.0812604	0.0899604	0.299934	0.0774524	0.0834565	0.10972	0.0902096	0.300349	1.26782	0.265263	NA	1.3564	0.248156	NA	1.36921	0.251706	0.41705
ABO	28	ENSG00000175164	0.11631	0.0350646	0.157406	0.102927	0.320822	0.0574922	0.0259885	0.0956795	0.0597201	0.244377	0	0.116873	0.189607	0.10216	0.319625	0	0	0.0365733	0.0121911	0.110413	-0.825382	0.479846	NA	0.113179	0.920555	NA	-2.57894	0.0968515	NA
ABR	29	ENSG00000159842	0.290775	0.350646	0.341047	0.327489	0.572267	0.316207	0.207908	0.382718	0.302278	0.549798	0.215243	0.233747	0.325041	0.25801	0.507947	0.30981	0.125185	0.182866	0.205954	0.453821	-0.109795	0.840324	0.91895	-0.293771	0.614043	NA	-0.767827	0.227337	0.387622
ABRA	137735	ENSG00000174429	0	0	0	0	0	0	0	0	0	0	0	0.0389578	0	0.0129859	0.113956	0	0	0	0	0	0	1	NA	1.72215	0.695424	NA	0	1	NA
ABRACL	58527	ENSG00000146386	53.9291	59.6098	53.7805	55.7731	7.46814	63.069	62.4762	65.1577	63.5677	7.97293	68.3037	54.8526	55.4737	59.5433	7.71643	62.5041	55.749	56.4325	58.2285	7.63076	0.192887	0.0415627	0.120249	0.078099	0.414783	0.621468	0.0517264	0.590796	0.739417
ABRAXAS1	84142	ENSG00000163322	6.78475	5.99604	7.08329	6.62136	2.5732	7.81894	8.39427	9.3447	8.5193	2.91878	8.17923	6.03846	6.04035	6.75268	2.59859	7.20307	6.17578	7.27808	6.88565	2.62405	0.361622	0.00826202	0.032684	-0.017455	0.90392	0.95067	0.0405995	0.781321	0.873871
ABRAXAS2	23172	ENSG00000165660	50.7305	52.0007	51.8392	51.5235	7.17799	51.1106	46.2335	51.7945	49.7129	7.05073	55.3892	45.5417	45.6954	48.8754	6.99109	42.9086	44.0233	45.9726	44.3015	6.65594	-0.0462036	0.606047	0.768957	-0.0932893	0.304767	0.515679	-0.223182	0.0150024	0.0446033
ABT1	29777	ENSG00000146109	39.7199	39.0619	42.2112	40.331	6.35067	36.5938	35.3443	36.9004	36.2795	6.02325	29.7753	27.8548	32.3416	29.9906	5.47636	32.0653	26.6644	27.7225	28.8174	5.36818	-0.147721	0.0784746	0.194593	-0.433512	5.68827e-07	1.46912e-05	-0.502389	1.06419e-08	1.06633e-07
ABTB1	80325	ENSG00000114626	3.83823	3.99736	5.37805	4.40455	2.0987	4.45565	5.37961	5.19859	5.01128	2.23859	5.23758	6.62282	7.15091	6.3371	2.51736	6.58346	7.55281	6.58319	6.90649	2.62802	0.194473	0.214773	0.404635	0.547338	0.000569066	0.00474534	0.650854	4.6788e-05	0.000259457
ABTB2	25841	ENSG00000166016	5.8155	7.01291	5.95521	6.26121	2.50224	3.737	5.63949	3.38068	4.25239	2.06213	7.03127	9.11612	8.85738	8.33492	2.88703	6.11874	7.0938	5.41284	6.20846	2.49168	-0.548262	0.00232324	0.0113688	0.421354	0.0173354	0.0686202	-0.0174602	0.923788	0.95786
ACAA1	30	ENSG00000060971	28.7286	27.14	32.5831	29.4839	5.42991	25.9577	24.1173	27.6833	25.9194	5.09111	26.0444	26.9588	28.7391	27.2474	5.21991	25.7917	24.9535	28.198	26.3144	5.12975	-0.180937	0.0461934	0.130697	-0.116874	0.207111	0.399564	-0.167814	0.0734217	0.164159
ACAA2	10449	ENSG00000167315	23.0488	24.7556	24.9489	24.2511	4.92454	25.0091	26.2483	26.1843	25.8139	5.08074	30.134	32.5687	32.1791	31.6273	5.62381	28.2701	31.8387	33.5011	31.2033	5.58599	0.0964701	0.231175	0.425992	0.381705	2.97934e-06	6.16344e-05	0.368592	8.10052e-06	5.17209e-05
ACACA	31	ENSG00000278540	3.76069	3.50646	4.06633	3.77783	1.94366	3.39204	3.3785	3.63582	3.46879	1.86247	3.22864	2.53226	3.14207	2.96766	1.72269	2.71083	2.62888	2.92586	2.75519	1.65988	-0.123112	0.455396	0.649856	-0.369082	0.0369842	0.120892	-0.460983	0.0119222	0.0366665
ACACB	32	ENSG00000076555	9.07218	9.04666	10.966	9.69494	3.11367	8.19264	12.3965	11.354	10.6477	3.26308	11.9101	12.2327	11.3223	11.8217	3.43827	8.90703	11.9343	11.1183	10.6532	3.26392	0.137638	0.315837	0.521203	0.277869	0.0467692	0.14273	0.145985	0.304055	0.47714
ACAD10	80724	ENSG00000111271	20.0635	19.7413	23.165	20.9899	4.58148	20.8122	22.8958	22.6123	22.1068	4.70178	21.7395	24.037	25.1094	23.6286	4.86093	24.0102	26.4557	23.8458	24.7706	4.977	0.0793373	0.350372	0.556122	0.173775	0.0459494	0.140818	0.234704	0.00750956	0.024495
ACAD11	84129	ENSG00000240303	1.64772	1.64803	1.86264	1.71947	1.31128	1.78226	1.84518	1.05247	1.55997	1.24899	1.6502	1.83102	1.65229	1.71117	1.30812	1.31669	1.29358	1.53608	1.38211	1.17563	-0.125464	0.616524	0.777361	-0.0124018	0.961854	0.981256	-0.310498	0.254716	0.420728
ACAD8	27034	ENSG00000151498	24.8516	23.4582	28.2807	25.5301	5.05274	25.4116	25.7286	27.0135	26.0512	5.10404	27.1923	26.5303	30.4726	28.0651	5.29765	24.1652	26.7478	28.1614	26.3581	5.13402	0.033351	0.699106	0.834552	0.133221	0.130406	0.292538	0.0476933	0.593583	0.741081
ACAD9	28976	ENSG00000177646	75.0005	71.5317	87.6491	78.0605	8.83518	67.2372	74.171	75.3636	72.2573	8.50043	72.4651	73.0848	80.4748	75.3416	8.67995	70.1719	69.7696	74.902	71.6145	8.46254	-0.106273	0.144857	0.306131	-0.0552917	0.453788	0.655758	-0.127922	0.0853599	0.184626
ACADL	33	ENSG00000115361	1.76403	1.78829	1.5216	1.69131	1.3005	1.17859	1.53332	1.4033	1.37174	1.17121	2.08068	0.973945	1.70647	1.58703	1.25977	1.4716	1.37703	1.06062	1.30308	1.14153	-0.300801	0.263213	0.464387	-0.141318	0.61017	0.777747	-0.4125	0.155142	0.291539
ACADM	34	ENSG00000117054	53.2118	56.4539	56.9549	55.5402	7.45253	55.8825	54.2119	63.4993	57.8646	7.60688	53.2367	46.0871	48.3228	49.2155	7.01538	48.7176	40.7685	45.7166	45.0676	6.71324	0.0642055	0.476813	0.668131	-0.187251	0.0414349	0.130758	-0.311663	0.000768666	0.00327845
ACADS	35	ENSG00000122971	9.59557	10.309	10.5462	10.1503	3.18595	9.62995	11.5908	9.75931	10.3267	3.21352	8.75321	9.233	11.5119	9.8327	3.13571	12.3924	9.8896	11.7034	11.3285	3.36578	0.031858	0.798019	0.895662	-0.0329751	0.797885	0.895	0.144924	0.261145	0.428836
ACADSB	36	ENSG00000196177	24.4057	23.5283	25.7359	24.5567	4.95547	22.4507	22.8958	26.0248	23.7905	4.87755	30.134	28.8677	25.7324	28.2447	5.31458	20.9122	18.9029	22.7486	20.8545	4.56668	-0.0429043	0.662784	0.809013	0.186067	0.061892	0.174473	-0.241928	0.0182602	0.0525726
ACADVL	37	ENSG00000072778	86.9805	97.3743	107.299	97.2178	9.85991	90.9815	111.023	106.555	102.853	10.1417	95.2091	109.121	117.719	107.35	10.361	97.0479	131.486	116.522	115.019	10.7247	0.0858468	0.416244	0.616772	0.139375	0.188826	0.376528	0.240097	0.0237012	0.0656072
ACAN	176	ENSG00000157766	0.058155	0	0.0524688	0.0368746	0.192028	0.632415	0.441804	0.924902	0.666373	0.816317	0	0	0	0	0	0.0774524	0.25037	0.365733	0.231185	0.480817	4.02572	4.29547e-06	4.40172e-05	-2.4052	0.0989145	NA	2.59406	0.00552542	0.0187404
ACAP1	9744	ENSG00000072818	0.19385	0.315581	0.209875	0.239769	0.489662	0.0862384	0.181919	0.127573	0.13191	0.363194	0	0.155831	0.108347	0.0880594	0.296748	0.154905	0.208641	0.182866	0.182137	0.426776	-0.831644	0.250574	0.450188	-1.24008	0.126093	NA	-0.358725	0.630342	0.768299
ACAP2	23527	ENSG00000114331	155.313	140.995	161.971	152.759	12.3596	183.113	172.018	194.644	183.258	13.5373	159.782	123.652	136.572	140.002	11.8322	138.872	131.194	159.715	143.26	11.9691	0.268923	0.00660114	0.0272218	-0.137126	0.168551	0.348644	-0.09775	0.326926	0.501596
ACAP3	116983	ENSG00000131584	57.2051	57.5059	59.2635	57.9915	7.61522	37.3125	50.2617	36.9323	41.5021	6.44222	50.0081	53.6838	57.9928	53.8949	7.34132	40.5851	44.5241	35.8418	40.317	6.34956	-0.481165	5.52945e-06	5.54358e-05	-0.111515	0.294393	0.503471	-0.533129	7.51228e-07	5.71837e-06
ACAT1	38	ENSG00000075239	82.8321	88.503	80.4609	83.932	9.16144	78.3619	68.7135	70.9623	72.6792	8.52521	78.7071	82.6684	83.7252	81.7003	9.03882	73.9671	71.4805	72.8174	72.755	8.52965	-0.202183	0.0169557	0.0585859	-0.0473404	0.578956	0.755038	-0.215038	0.0123303	0.0377721
ACAT2	39	ENSG00000120437	200.131	214.455	197.309	203.965	14.2816	158.937	162.844	161.188	160.99	12.6882	216.319	217.346	214.581	216.082	14.6997	175.042	169.751	171.967	172.253	13.1245	-0.338108	1.06523e-07	1.49542e-06	0.0732949	0.250467	0.453611	-0.252363	8.58712e-05	0.000453722
ACBD3	64746	ENSG00000182827	106.811	107.788	106.118	106.906	10.3395	111.334	116.61	116.857	114.933	10.7207	107.908	94.3168	87.382	96.5357	9.82526	85.3526	86.4609	91.9452	87.9196	9.37654	0.107675	0.16937	0.343836	-0.161807	0.0413383	0.130545	-0.288581	0.000299064	0.00141133
ACBD3-AS1	107985353	ENSG00000234478	0.135695	0.350646	0.262344	0.249562	0.499561	0.833637	0.597734	0.350825	0.594066	0.770757	0.28699	0.740198	0.541736	0.522975	0.72317	0.619619	0.834565	0.621745	0.691977	0.831851	1.33326	0.00796517	0.031705	1.1854	0.0233856	0.0862645	1.53919	0.00296765	0.0108639
ACBD4	79777	ENSG00000181513	5.09825	6.17136	6.40119	5.89027	2.42699	7.93393	7.77055	6.31485	7.33977	2.7092	6.74428	6.31116	6.58209	6.54584	2.55848	7.28053	8.84639	7.46095	7.86262	2.80404	0.334672	0.016395	0.0570763	0.149201	0.306515	0.517589	0.425644	0.0033745	0.0121799
ACBD5	91452	ENSG00000107897	43.7132	42.6385	44.7034	43.685	6.60947	41.2794	50.1317	47.6484	46.3532	6.80832	48.0709	46.5156	46.0204	46.869	6.84609	40.4302	43.147	44.3999	42.659	6.53139	0.0872343	0.225302	0.417823	0.0895085	0.223125	0.420005	-0.0374338	0.615602	0.757182
ACBD6	84320	ENSG00000230124	79.0132	78.7199	86.6785	81.4705	9.0261	68.9619	69.5971	71.3769	69.9786	8.36532	71.7476	71.7603	80.7999	74.7693	8.64692	73.0376	65.1378	68.904	69.0265	8.30822	-0.213991	0.00204015	0.0102196	-0.128473	0.0676024	0.186054	-0.24855	0.000462875	0.00209095
ACBD7	414149	ENSG00000176244	9.45988	10.4492	9.54932	9.81948	3.1336	16.5865	15.853	14.7665	15.7353	3.96678	11.6231	12.9729	10.9701	11.8554	3.44317	19.518	17.7345	17.7015	18.318	4.27995	0.689541	4.56352e-10	9.68673e-09	0.264909	0.0226086	0.0840807	0.889023	4.68722e-15	9.95587e-14
ACCS	84680	ENSG00000110455	8.31616	7.39862	10.4938	8.73618	2.9557	10.6361	13.462	14.8622	12.9868	3.60372	10.4752	11.064	13.6788	11.7393	3.42627	12.16	16.6496	15.5802	14.7966	3.84664	0.573747	0.000107262	0.000795048	0.430288	0.00453993	0.0247977	0.76535	3.8976e-07	3.11795e-06
ACCSL	390110	ENSG00000205126	0	0	0	0	0	0	0	0	0	0	0	0	0.0270868	0.00902893	0.0950207	0	0	0	0	0	0	1	NA	1.61009	0.714568	NA	0	1	NA
ACD	65057	ENSG00000102977	10.9331	9.78301	12.5138	11.0767	3.32816	10.2049	11.5649	11.2902	11.02	3.31963	11.4079	11.5705	12.9475	11.9753	3.46053	11.1531	11.4753	11.1548	11.2611	3.35575	-0.00663095	0.949665	0.975529	0.111172	0.303862	0.514772	0.0144778	0.895945	0.943424
ACE	1636	ENSG00000159640	0.73663	0.736356	0.918204	0.797063	0.892784	1.17859	1.5853	1.30762	1.35717	1.16498	1.14796	1.09082	1.13764	1.12548	1.06088	1.39414	2.16987	1.4995	1.68784	1.29917	0.775158	0.00637987	0.0264753	0.488317	0.107327	0.255987	1.0969	0.000183186	0.000902893
ACE2	59272	ENSG00000130234	0.019385	0.175323	0.0524688	0.0823922	0.28704	0.0862384	0.207908	0.0318932	0.10868	0.329666	0.143495	0.0779156	0.0541736	0.0918615	0.303087	0	0.166913	0.21944	0.128784	0.358865	0.525756	0.620795	NA	0.136086	0.90478	NA	0.874761	0.422801	0.595566
ACER1	125981	ENSG00000167769	0	0.0350646	0	0.0116882	0.108112	0.0287461	0.0259885	0	0.0182449	0.135074	0	0	0	0	0	0	0	0	0	0	0.981458	0.801152	NA	-0.275417	0.944204	NA	-0.0590681	0.988024	NA
ACER2	340485	ENSG00000177076	3.27606	2.34933	3.51541	3.04693	1.74555	2.73088	3.27455	2.96606	2.9905	1.72931	3.37214	3.35037	4.17136	3.63129	1.90559	3.02064	2.62888	2.34069	2.6634	1.63199	-0.0353131	0.851963	0.925298	0.249079	0.196659	0.38671	-0.239207	0.243542	0.4073
ACER3	55331	ENSG00000078124	6.0675	6.27656	5.24688	5.86365	2.4215	4.13944	5.11973	4.46504	4.57474	2.13886	6.52903	4.2464	5.41736	5.3976	2.32327	4.8795	4.4232	3.47446	4.25905	2.06375	-0.355997	0.0362948	0.108246	-0.153903	0.375851	0.585356	-0.494573	0.00625258	0.0208898
ACHE	43	ENSG00000087085	0.42647	0.631162	0.41975	0.492461	0.701756	1.00611	1.32541	0.797329	1.04295	1.02125	0.143495	0.584367	0.460475	0.396112	0.629375	1.16179	1.66913	1.42636	1.41909	1.19126	1.11841	0.00236358	0.0115183	-0.174135	0.683811	0.827017	1.56583	2.88667e-05	0.000167053
ACIN1	22985	ENSG00000100813	101.054	93.4821	117.005	103.847	10.1905	98.3405	111.387	115.198	108.308	10.4071	113.792	114.614	114.496	114.3	10.6911	112.693	120.72	130.823	121.412	11.0187	0.0656286	0.400343	0.602762	0.132023	0.093047	0.232805	0.223007	0.0046154	0.0160215
ACKR2	1238	ENSG00000144648	12.5227	11.6064	7.68668	10.6053	3.25657	13.3957	17.1004	11.6091	14.0351	3.74634	12.4123	11.2978	7.23217	10.3141	3.21156	14.4836	15.3143	8.74101	12.8463	3.58417	0.396649	0.204601	0.392312	-0.0622095	0.843583	0.920413	0.257142	0.414101	0.587746
ACKR3	57007	ENSG00000144476	0.03877	0	0.0262344	0.0216681	0.147201	0	0.0259885	0	0.00866282	0.0930743	0	0	0	0	0	0	0	0	0	0	-1.09234	0.777623	NA	-1.51135	0.695982	NA	-1.295	0.737765	NA
ACKR4	51554	ENSG00000129048	0.019385	0.0350646	0	0.0181499	0.134721	0.0287461	0.0519769	0	0.0269077	0.164036	0	0	0.0270868	0.00902893	0.0950207	0.0774524	0.0417283	0.0365733	0.051918	0.227855	0.658761	0.728937	NA	-0.237767	0.90791	NA	1.49071	0.430896	NA
ACLY	47	ENSG00000131473	524.248	463.448	572.067	519.921	22.8018	415.209	472.522	466.852	451.528	21.2492	529.067	545.526	580.28	551.624	23.4867	447.83	493.77	492.532	478.044	21.8642	-0.198679	0.00469663	0.0205395	0.0787971	0.26281	0.468113	-0.125651	0.0746796	0.166431
ACO1	48	ENSG00000122729	47.8034	49.5462	57.4796	51.6097	7.18399	47.6898	50.5475	56.7061	51.6478	7.18664	56.2501	53.7618	63.356	57.7893	7.60193	52.7451	56.3749	62.4306	57.1835	7.56198	0.00705241	0.937425	0.969933	0.15891	0.0796596	0.208597	0.147748	0.104854	0.216061
ACO2	50	ENSG00000100412	78.7612	72.2681	75.7125	75.5806	8.69371	73.1014	83.8647	68.3152	75.0938	8.66567	89.6128	94.0831	92.3118	92.0025	9.5918	94.2596	100.649	86.3129	93.7404	9.68196	-0.0073067	0.929516	0.965007	0.274437	0.000951283	0.00722354	0.301248	0.000298015	0.00140695
ACOT1	641371	ENSG00000184227	1.91911	2.31426	2.3611	2.19816	1.48262	1.69602	2.7028	2.67903	2.35928	1.536	2.94165	4.28536	3.98176	3.73626	1.93294	3.02064	4.04764	4.09621	3.7215	1.92912	0.112035	0.602377	0.767424	0.793567	0.000203476	0.00205639	0.785725	0.000283497	0.00134628
ACOT11	26027	ENSG00000162390	0.54278	0.455839	0.682094	0.560238	0.74849	0.3737	0.597734	0.797329	0.589588	0.767846	0.932719	0.896029	1.00221	0.943653	0.971418	0.851977	0.751109	0.987478	0.863521	0.929258	0.0586596	0.875134	0.937726	0.741678	0.0445729	0.137902	0.616077	0.10486	0.216061
ACOT12	134526	ENSG00000172497	0.019385	0	0	0.00646166	0.0803845	0	0.0259885	0.0318932	0.0192939	0.138902	0	0	0.0270868	0.00902893	0.0950207	0.0774524	0	0.0731465	0.0501996	0.224053	1.02651	0.657395	NA	0.659927	0.78119	NA	2.37294	0.289436	NA
ACOT13	55856	ENSG00000112304	26.9839	28.6477	28.7791	28.1369	5.30443	28.1999	27.2359	29.7882	28.408	5.32992	26.6901	25.829	30.2559	27.5917	5.25278	28.425	26.7061	29.0026	28.0446	5.29571	0.0194677	0.818553	0.906036	-0.0298184	0.732242	0.855962	-0.0111883	0.89879	0.944739
ACOT2	10965	ENSG00000119673	3.12098	3.40126	4.01386	3.51204	1.87404	2.70214	2.85873	2.87039	2.81042	1.67643	2.94165	3.46724	4.22554	3.54481	1.88277	3.0981	3.33826	3.51103	3.3158	1.82093	-0.31177	0.0792329	0.196014	0.0466762	0.79589	0.893841	-0.0729689	0.694845	0.81615
ACOT4	122970	ENSG00000177465	1.24064	1.36752	1.28549	1.29788	1.13925	1.23608	1.66326	1.56277	1.48737	1.21958	1.07621	1.16873	1.97734	1.40743	1.18635	1.00688	1.79432	1.93838	1.57986	1.25692	0.203	0.47287	0.664452	0.167729	0.569073	0.747869	0.33238	0.260902	0.428593
ACOT6	641372	ENSG00000205669	0	0	0	0	0	0	0	0.0637863	0.0212621	0.145815	0	0	0.0270868	0.00902893	0.0950207	0	0	0.0365733	0.0121911	0.110413	2.12242	0.545823	NA	1.61242	0.651309	NA	1.86451	0.601896	NA
ACOT7	11332	ENSG00000097021	6.57151	4.90904	6.13885	5.87313	2.42345	3.93822	4.36606	4.6883	4.33086	2.08107	4.6636	5.53201	6.50083	5.56548	2.35913	5.26676	4.33974	3.80362	4.47004	2.11425	-0.446947	0.00713577	0.0290142	-0.0705643	0.674763	0.821162	-0.438319	0.0124732	0.0381646
ACOT8	10005	ENSG00000101473	21.3816	22.2309	21.827	21.8132	4.67046	20.381	21.2326	22.1976	21.2704	4.61198	20.3046	20.8814	22.0757	21.0872	4.59208	20.4474	19.8209	20.0421	20.1035	4.48369	-0.0321632	0.689596	0.828235	-0.0501828	0.547382	0.731125	-0.126724	0.136752	0.264432
ACOT9	23597	ENSG00000123130	29.8917	33.9776	29.5662	31.1451	5.58078	28.9761	33.0833	27.8746	29.978	5.47522	29.273	32.0233	27.3035	29.5333	5.43445	29.8966	30.1695	25.3453	28.4705	5.33577	-0.0512053	0.627089	0.785334	-0.0857035	0.423944	0.629193	-0.141172	0.191482	0.3418
ACOX1	51	ENSG00000161533	57.0694	50.3176	56.3777	54.5883	7.38839	53.439	60.1633	56.1001	56.5675	7.52113	64.2859	65.8387	61.6766	63.9337	7.99586	57.9344	62.1751	57.3835	59.1643	7.69183	0.0526682	0.462523	0.656049	0.21622	0.00289357	0.0175581	0.107506	0.142689	0.273517
ACOX2	8309	ENSG00000168306	0.27139	0.350646	0.314813	0.312283	0.558823	0.143731	0.0779654	0.191359	0.137685	0.371059	0.143495	0.428536	0.406302	0.326111	0.571061	0.30981	0.166913	0.146293	0.207672	0.45571	-1.18523	0.0670374	0.172785	0.155648	0.794497	NA	-0.684873	0.304704	0.477839
ACOX3	8310	ENSG00000087008	11.631	10.6596	11.3333	11.208	3.34783	10.6936	10.9671	11.4178	11.0261	3.32056	11.6949	12.2717	13.2454	12.404	3.52193	13.2444	13.2279	13.0932	13.1885	3.6316	-0.0248494	0.802945	0.897651	0.144173	0.15897	0.335163	0.221727	0.0320555	0.0844198
ACOXL	55289	ENSG00000153093	6.92044	6.03111	7.45057	6.80071	2.60782	3.96696	4.36606	3.85907	4.06403	2.01594	5.81156	5.2593	5.09232	5.38772	2.32115	4.18243	2.54542	4.42536	3.71774	1.92814	-0.74	9.25706e-06	8.90204e-05	-0.359091	0.0335819	0.112323	-0.892676	6.48202e-07	4.9893e-06
ACOXL-AS1	400997	ENSG00000204581	0.07754	0.245452	0.0524688	0.125154	0.353771	0.143731	0.363838	0.159466	0.222345	0.471535	0.143495	0.155831	0.243781	0.181036	0.425483	0.232357	0.166913	0.329159	0.24281	0.492757	0.924996	0.220004	0.410913	0.664663	0.404354	NA	1.05129	0.181212	0.32802
ACP1	52	ENSG00000143727	89.423	84.1199	89.7479	87.7636	9.36822	86.2671	75.1066	86.7494	82.7077	9.09438	83.7295	75.1496	76.1409	78.34	8.85099	80.4731	68.6847	78.3034	75.8204	8.70749	-0.0797045	0.377772	0.58117	-0.175909	0.0538671	0.158384	-0.219922	0.0163791	0.0480553
ACP2	53	ENSG00000134575	10.7781	10.6246	14.0879	11.8302	3.4395	20.8409	23.4156	22.5485	22.2683	4.71893	13.4168	15.3494	16.0083	14.9248	3.86327	23.3906	26.8313	28.2711	26.1643	5.11511	0.918935	1.03905e-17	5.35551e-16	0.342245	0.00230454	0.0146538	1.14914	7.00758e-26	3.89612e-24
ACP5	54	ENSG00000102575	0.213235	0.38571	0.341047	0.313331	0.55976	0.201223	0.467792	0.382718	0.350578	0.592096	0.0717476	0.194789	0.514649	0.260395	0.510289	0.154905	0.375554	0.21944	0.249966	0.499966	0.188678	0.753914	0.868245	-0.0926809	0.88447	NA	-0.255574	0.698756	0.819223
ACP6	51205	ENSG00000162836	28.8255	28.788	34.6556	30.7564	5.54584	33.4892	35.942	38.3994	35.9435	5.99529	31.1385	33.27	36.4317	33.6134	5.7977	39.4233	40.226	40.0112	39.8868	6.3156	0.230245	0.00529874	0.0226688	0.129809	0.125177	0.284293	0.370949	1.13266e-05	7.05113e-05
ACP7	390928	ENSG00000183760	0.89171	1.01687	1.02314	0.977241	0.988555	0.89113	1.24745	0.924902	1.02116	1.01052	1.5067	1.4804	1.67938	1.55549	1.24719	0.774524	1.58567	1.24349	1.20123	1.09601	0.0799502	0.783688	0.887693	0.679521	0.0191886	0.0739954	0.352865	0.245863	0.410039
ACPP	55	ENSG00000014257	0.058155	0.0701291	0.0262344	0.0515062	0.22695	0.0287461	0.0779654	0.0956795	0.0674637	0.259738	0	0	0.108347	0.0361157	0.190041	0.154905	0	0	0.0516349	0.227233	0.381997	0.788676	NA	-0.249047	0.872429	NA	-0.409766	0.799343	NA
ACR	49	ENSG00000283539	0	0.0350646	0	0.0116882	0.108112	0	0	0	0	0	0	0	0	0	0	0	0	0	0	0	-0.818196	0.852728	NA	-0.275416	0.950174	NA	-0.059068	0.989307	NA
ACRBP	84519	ENSG00000111644	0.290775	0.280517	0.498454	0.356582	0.597145	0.574922	0.987561	0.669757	0.74408	0.862601	0.645729	0.70124	0.352128	0.566366	0.752573	0.774524	0.500739	0.694892	0.656718	0.810382	1.07063	0.0133248	0.0483676	0.612614	0.185315	0.371785	0.854129	0.0641889	0.147794
ACRV1	56	ENSG00000134940	0.07754	0.0701291	0.131172	0.092947	0.304872	0.114984	0.0779654	0	0.0643166	0.253607	0	0.0779156	0.0812604	0.0530586	0.230345	0.232357	0.125185	0.146293	0.167945	0.409811	-0.489013	0.633319	NA	-0.601932	0.584955	NA	0.795133	0.416955	0.590428
ACSBG1	23205	ENSG00000103740	0.11631	0.175323	0.262344	0.184659	0.42972	0.287461	0.129942	0.127573	0.181659	0.426214	0.215243	0.233747	0.352128	0.267039	0.516758	0.232357	0.333826	0.438879	0.335021	0.57881	0.0175349	0.978739	0.989659	0.602818	0.357843	NA	0.930716	0.151937	0.286957
ACSBG2	81616	ENSG00000130377	0	0	0	0	0	0	0	0	0	0	0	0	0.0270868	0.00902893	0.0950207	0	0	0	0	0	0	1	NA	1.61009	0.714568	NA	0	1	NA
ACSF2	80221	ENSG00000167107	15.4692	15.3232	16.6588	15.8171	3.97707	17.1902	19.2834	16.8396	17.7711	4.21557	18.7979	18.3102	19.963	19.0237	4.36161	17.0395	21.0728	18.945	19.0191	4.36109	0.173137	0.0577827	0.154301	0.260943	0.00535406	0.0282044	0.269693	0.00447501	0.0155919
ACSF3	197322	ENSG00000176715	25.1811	22.5816	24.844	24.2022	4.91958	23.0544	24.0913	22.2933	23.1463	4.81106	24.0355	22.6734	25.1636	23.9575	4.89464	23.4681	23.1592	21.7611	22.7961	4.77453	-0.0630036	0.440674	0.63709	-0.0255651	0.761081	0.873385	-0.101945	0.233761	0.395207
ACSL1	2180	ENSG00000151726	244.484	276.274	285.666	268.808	16.3954	304.393	374.987	386.481	355.287	18.8491	311.098	340.92	322.549	324.856	18.0238	364.414	403.846	432.04	400.1	20.0025	0.405267	4.00921e-06	4.13491e-05	0.266747	0.00247112	0.0154316	0.568749	1.06811e-10	1.39205e-09
ACSL3	2181	ENSG00000123983	240.917	223.186	198.699	220.934	14.8638	708.103	648.49	670.107	675.567	25.9917	268.336	223.306	203.801	231.814	15.2255	648.122	595.17	665.121	636.138	25.2218	1.61491	3.72419e-49	1.12705e-46	0.0553891	0.614813	0.780632	1.5154	2.11303e-43	3.17049e-41
ACSL4	2182	ENSG00000068366	25.8596	24.6504	25.0276	25.1792	5.01789	36.8238	33.5511	38.1761	36.1837	6.01529	27.2641	20.1022	23.9989	23.7884	4.87734	35.6281	28.1666	34.8909	32.8952	5.73543	0.52707	4.36752e-06	4.46533e-05	-0.102093	0.386921	0.595888	0.374207	0.00138466	0.00553558
ACSL5	51703	ENSG00000197142	6.92044	6.90772	8.05396	7.29404	2.70075	11.0385	12.7863	15.1493	12.9914	3.60435	5.16583	7.05136	7.88225	6.69981	2.5884	12.0051	11.1414	14.0441	12.3969	3.52092	0.835592	1.05932e-08	1.80827e-07	-0.0977	0.529842	0.71865	0.764081	3.73186e-07	2.99252e-06
ACSL6	23305	ENSG00000164398	0.15508	0.0350646	0.314813	0.168319	0.410267	0.143731	0.129942	0.0956795	0.123117	0.350881	0.143495	0.116873	0.162521	0.140963	0.375451	0.154905	0.166913	0.10972	0.143846	0.37927	-0.461138	0.565041	0.73938	-0.277032	0.738156	NA	-0.277682	0.743367	0.849476
ACSM1	116285	ENSG00000166743	0.174465	0.140258	0.183641	0.166121	0.40758	0.114984	0.155931	0.287039	0.185985	0.431259	0.215243	0.116873	0.325041	0.219053	0.46803	0.619619	0.459011	0.365733	0.481454	0.693869	0.132719	0.83788	0.917484	0.42143	0.525384	NA	1.47154	0.0177493	0.0513483
ACSM2B	348158	ENSG00000066813	0	0	0	0	0	0	0.0259885	0	0.00866282	0.0930743	0	0	0	0	0	0	0	0	0	0	1.10538	0.801971	NA	0	1	NA	0	1	NA
ACSM3	6296	ENSG00000005187	3.15975	2.80517	3.75152	3.23881	1.79967	3.65076	3.19658	3.85907	3.5688	1.88913	3.08515	2.68809	3.87341	3.21555	1.7932	3.56281	3.46345	3.62075	3.549	1.88388	0.139581	0.440016	0.636608	-0.00332162	0.986057	0.99243	0.121283	0.526549	0.687047
ACSS1	84532	ENSG00000154930	5.71857	5.47007	7.16199	6.11688	2.47323	6.69785	6.80897	8.19654	7.23446	2.68969	6.1703	7.55781	8.12604	7.28471	2.69902	6.73836	6.75998	9.36276	7.62036	2.7605	0.245846	0.118735	0.265352	0.264146	0.102473	0.248476	0.326973	0.0448499	0.110902
ACSS2	55902	ENSG00000131069	20.0053	21.2491	24.6866	21.9803	4.68832	19.4036	23.6755	23.9199	22.333	4.72578	26.9054	36.2697	38.1653	33.7801	5.81207	30.0515	33.4243	37.5973	33.6911	5.8044	0.0281089	0.820655	0.907678	0.624717	4.77334e-07	1.26804e-05	0.61764	7.15793e-07	5.47356e-06
ACSS3	79611	ENSG00000111058	30.3763	30.7516	34.3408	31.8229	5.64118	44.7865	51.9249	50.4869	49.0661	7.00472	40.9679	40.7109	38.6528	40.1105	6.33329	52.6676	56.5001	56.5057	55.2245	7.43132	0.629061	7.31481e-19	4.08857e-17	0.323562	1.03065e-05	0.000173706	0.793107	7.29435e-28	4.52888e-26
ACTA1	58	ENSG00000143632	0.329545	0.596098	0.41975	0.448464	0.669675	0.459938	0.415815	0.287039	0.387597	0.622573	0.430486	0.389578	0.243781	0.354615	0.595496	0.464714	0.333826	0.329159	0.3759	0.613107	-0.166311	0.727158	0.851351	-0.380822	0.456511	NA	-0.275208	0.595306	0.742096
ACTA2	59	ENSG00000107796	33.9237	29.6296	23.7159	29.0897	5.39349	26.8489	22.9998	17.8921	22.5802	4.75187	37.8827	38.1397	28.6036	34.8754	5.90554	29.8192	27.7076	18.6524	25.393	5.03915	-0.36377	0.136207	0.292846	0.246512	0.312707	0.523765	-0.212419	0.386348	0.561396
ACTA2-AS1	100132116	ENSG00000180139	0.58155	0.140258	0.288578	0.336795	0.580341	0.459938	0.33785	0.414611	0.404133	0.635715	0.430486	0.272705	0.433389	0.37886	0.615516	0.0774524	0.25037	0.256013	0.194612	0.441148	0.202637	0.715412	0.845063	0.0859846	0.882459	NA	-0.75384	0.244439	0.408306
ACTB	60	ENSG00000075624	1094.77	1062	1127	1094.59	33.0846	901.823	1033.07	852.951	929.28	30.4841	1149.68	1147	1087.13	1127.94	33.5848	911.925	948.442	835.992	898.786	29.9798	-0.233248	0.00117765	0.00641979	0.034897	0.627625	0.788228	-0.291249	5.26019e-05	0.00028923
ACTBL2	345651	ENSG00000169067	0.290775	0.420775	0.262344	0.324631	0.569764	0.229969	0.415815	0.0637863	0.236524	0.486337	0.358738	0.272705	0.135434	0.255626	0.505594	0.154905	0.166913	0.0365733	0.119464	0.345635	-0.424245	0.528697	0.711307	-0.42974	0.540495	NA	-1.52754	0.061559	0.14282
ACTC1	70	ENSG00000159251	0.019385	0	0.0262344	0.0152065	0.123314	0	0	0	0	0	0	0	0.0270868	0.00902893	0.0950207	0.0774524	0	0	0.0258175	0.160678	-1.58822	0.597277	NA	-0.116762	0.968938	NA	0.132707	0.964789	NA
ACTG1	71	ENSG00000184009	1179.71	1070.24	991.241	1080.4	32.8694	928.356	1036.16	751.626	905.381	30.0895	1344.91	1325.15	1147.78	1272.61	35.6737	1039.1	1035.4	796.749	957.084	30.9368	-0.254916	0.0420194	0.121256	0.22498	0.0727518	0.195842	-0.184956	0.140329	0.269919
ACTG2	72	ENSG00000163017	7.90908	4.20775	6.27002	6.12895	2.47567	6.92782	5.1717	3.60393	5.23448	2.2879	7.46175	6.97344	5.20066	6.54529	2.55838	5.88638	4.21455	2.96243	4.35446	2.08673	-0.220311	0.531283	0.713904	0.0777998	0.825728	0.911274	-0.519117	0.147222	0.28005
ACTL10	170487	ENSG00000182584	3.97392	3.92723	3.43671	3.77929	1.94404	3.50703	3.43048	2.99796	3.31182	1.81984	3.65913	2.4933	2.70868	2.9537	1.71863	3.253	4.04764	1.97496	3.09187	1.75837	-0.186982	0.390781	0.593725	-0.399749	0.0790771	0.207565	-0.315385	0.169499	0.311809
ACTL6A	86	ENSG00000136518	198.851	204.882	203.395	202.376	14.2259	180.094	161.388	182.142	174.542	13.2114	182.813	175.115	189.012	182.313	13.5023	159.01	139.164	151.523	149.899	12.2433	-0.207689	0.00846445	0.0333243	-0.160193	0.0432441	0.134849	-0.441294	3.03276e-08	2.85896e-07
ACTL6B	51412	ENSG00000077080	0	0	0	0	0	0	0	0	0	0	0	0.0389578	0.0270868	0.0220149	0.148374	0	0	0	0	0	0	1	NA	2.3836	0.585488	NA	0	1	NA
ACTL7B	10880	ENSG00000148156	0.058155	0.0701291	0.0262344	0.0515062	0.22695	0	0.103954	0	0.0346513	0.186149	0.0717476	0.0389578	0.0812604	0.0639886	0.25296	0	0	0.0731465	0.0243822	0.156148	-0.531626	0.73002	NA	0.304035	0.840326	NA	-0.806737	0.633063	NA
ACTL8	81569	ENSG00000117148	0.135695	0.0350646	0.209875	0.126878	0.3562	0.0862384	0.0779654	0.191359	0.118521	0.344269	0	0.0389578	0.162521	0.0671595	0.259151	0.154905	0.0834565	0.0731465	0.103836	0.322236	-0.136598	0.885236	NA	-0.691268	0.50715	NA	-0.41166	0.690902	0.813723
ACTN1	87	ENSG00000072110	89.4811	89.6601	89.984	89.7084	9.47145	73.7913	92.6488	74.4706	80.3036	8.96123	77.0569	90.2652	80.7186	82.6803	9.09287	65.6796	84.917	70.4767	73.6911	8.58435	-0.158596	0.11632	0.261668	-0.124695	0.219852	0.415756	-0.289398	0.00460661	0.0160052
ACTN1-AS1	161159	ENSG00000259062	0.290775	0.350646	0.131172	0.257531	0.507475	0.0862384	0	0.191359	0.0925325	0.304191	0.143495	0.155831	0.243781	0.181036	0.425483	0.0774524	0.292098	0.0731465	0.147566	0.384143	-1.51902	0.0809206	0.199109	-0.475856	0.567986	NA	-0.765539	0.379273	0.554506
ACTN2	88	ENSG00000077522	2.09358	2.06881	2.75461	2.30567	1.51844	1.43731	1.5853	1.33951	1.45404	1.20584	1.21971	1.86997	1.48977	1.52649	1.23551	0.619619	1.25185	1.17034	1.01394	1.00694	-0.655567	0.00799014	0.0317746	-0.573836	0.0257762	0.0927995	-1.11899	6.78292e-05	0.000364966
ACTN3	89	ENSG00000248746	0.03877	0	0.0524688	0.0304129	0.174393	0	0.0519769	0.0637863	0.0385877	0.196438	0	0.0779156	0.108347	0.0620876	0.249174	0	0	0.146293	0.0487644	0.220827	0.263518	0.872489	NA	1.09859	0.496401	NA	0.784478	0.638757	NA
ACTN4	81	ENSG00000130402	0	0	0	0	0	0	0	0	0	0	0	0	0.0270868	0.00902893	0.0950207	0	0	0.0365733	0.0121911	0.110413	0	1	NA	1.61009	0.714568	NA	1.86451	0.67227	NA
ACTR10	55860	ENSG00000131966	31.6169	34.5737	31.7436	32.6447	5.71356	33.8917	31.6799	34.03	33.2005	5.76199	36.376	33.0752	33.5334	34.3282	5.85903	31.9878	30.7955	32.3673	31.7169	5.63177	0.0301202	0.721262	0.848516	0.059125	0.492495	0.688013	-0.0484828	0.57876	0.729591
ACTR1A	10121	ENSG00000138107	49.9939	44.4268	53.7281	49.3829	7.0273	42.5155	42.3612	41.3973	42.0913	6.48778	58.6896	51.7749	57.5594	56.008	7.48385	48.4078	46.4436	44.1805	46.3439	6.80764	-0.226079	0.00344897	0.0157769	0.169476	0.0293877	0.102146	-0.103099	0.192524	0.342927
ACTR1B	10120	ENSG00000115073	85.3521	85.5575	106.171	92.3601	9.61042	89.8316	92.5969	94.2762	92.2349	9.6039	85.9537	93.3818	102.09	93.8085	9.68548	90.1546	94.3476	97.5775	94.0266	9.69673	0.00577923	0.942379	0.972788	0.0206694	0.797798	0.894963	0.0238363	0.768423	0.865775
ACTR2	10097	ENSG00000138071	185.65	173.254	188.074	182.326	13.5028	242.445	226.411	251.828	240.228	15.4993	164.589	127.704	116.961	136.418	11.6798	186.583	130.776	175.332	164.23	12.8152	0.403798	0.00187055	0.00950716	-0.429434	0.00099151	0.00746801	-0.157049	0.228299	0.388669
ACTR3	10096	ENSG00000115091	233.802	236.405	228.266	232.824	15.2586	268.086	265.966	270.677	268.243	16.3781	249.466	223.384	218.617	230.489	15.1819	249.397	237.976	243.724	243.699	15.6109	0.207986	0.00267671	0.0127682	-0.0264985	0.703885	0.840124	0.057488	0.410084	0.583729
ACTR3B	57180	ENSG00000133627	7.67646	6.94278	8.42124	7.68016	2.77131	7.07155	7.09485	6.66567	6.94402	2.63515	6.31379	6.15533	6.33831	6.26914	2.50383	5.57657	6.75998	6.51004	6.2822	2.50643	-0.143206	0.239944	0.437056	-0.305592	0.0178946	0.0702192	-0.283089	0.0314054	0.0830721
ACTR3C	653857	ENSG00000106526	0.07754	0.140258	0.0262344	0.0813442	0.285209	0.0862384	0.0779654	0.0318932	0.0653656	0.255667	0.0717476	0.155831	0.108347	0.111975	0.334627	0	0.166913	0.0365733	0.0678288	0.26044	-0.260336	0.811811	NA	0.530812	0.620635	NA	-0.0998148	0.931439	0.962612
ACTR5	79913	ENSG00000101442	18.3576	18.8647	16.9212	18.0478	4.24827	13.9706	15.671	14.3519	14.6645	3.82943	18.0087	16.5181	18.1752	17.5673	4.19134	14.1738	12.9775	11.5937	12.915	3.59374	-0.296507	0.00336351	0.0154527	-0.0504034	0.624189	0.787217	-0.50604	2.48659e-06	1.73535e-05
ACTR6	64431	ENSG00000075089	64.3969	67.1837	75.8961	69.1589	8.31618	80.4604	80.1744	105.152	88.5955	9.41252	65.9361	57.6186	67.6628	63.7391	7.98368	72.4955	66.3897	90.336	76.407	8.74111	0.363725	0.00253709	0.0121993	-0.125619	0.301554	0.511879	0.141156	0.245257	0.409351
ACTR8	93973	ENSG00000113812	41.038	40.4645	41.3717	40.9581	6.39985	41.5956	47.169	44.8099	44.5249	6.6727	42.8333	43.5938	43.7452	43.3908	6.58717	47.0136	49.3228	47.8378	48.0581	6.93239	0.12312	0.0548748	0.148482	0.0750959	0.255419	0.458793	0.224225	0.000708886	0.00305466
ACTRT1	139741	ENSG00000123165	0	0	0.0262344	0.0087448	0.0935136	0	0	0.0318932	0.0106311	0.103107	0.0717476	0	0	0.0239159	0.154648	0	0	0	0	0	0.143592	0.967619	NA	0.75141	0.831273	NA	-0.0590682	0.986677	NA
ACTRT3	84517	ENSG00000184378	4.16777	4.9441	4.43361	4.51516	2.12489	5.89295	6.39316	6.88892	6.39168	2.52818	4.44835	4.40223	4.74019	4.53026	2.12844	5.42167	6.50961	6.25403	6.06177	2.46207	0.512676	0.000229512	0.00153666	0.0111251	0.941088	0.971051	0.441728	0.00277178	0.0102381
ACVR1	90	ENSG00000115170	6.14504	5.75059	6.84718	6.2476	2.49952	6.87032	9.27788	7.97329	8.0405	2.83558	7.89224	7.12928	5.44444	6.82199	2.61189	7.43543	7.51109	6.72948	7.22533	2.688	0.365533	0.013188	0.0479612	0.0896273	0.560782	0.741484	0.196357	0.205439	0.359529
ACVR1B	91	ENSG00000135503	34.4277	32.9958	40.1386	35.854	5.98782	31.7645	36.9816	34.636	34.4607	5.87032	37.811	40.0486	36.6213	38.1603	6.1774	32.6849	34.8431	35.0006	34.1762	5.84604	-0.0527642	0.508422	0.694373	0.082292	0.31064	0.521893	-0.0712736	0.387504	0.562604
ACVR1C	130399	ENSG00000123612	0.988635	0.911679	0.89197	0.930761	0.96476	1.66727	1.76721	1.65844	1.69764	1.30294	1.07621	1.24665	0.460475	0.92778	0.963213	1.16179	1.29358	0.877758	1.11104	1.05406	0.866056	0.00598294	0.0251125	-0.0820971	0.813068	0.904192	0.228886	0.506037	0.669387
ACVR2A	92	ENSG00000121989	12.7747	13.1492	11.9891	12.6377	3.55495	14.0856	13.2801	13.0443	13.47	3.67015	14.206	12.895	12.0807	13.0606	3.61394	13.5542	12.4767	11.8863	12.6391	3.55515	0.0969549	0.371838	0.575511	0.0247962	0.825351	0.911033	-0.0177066	0.876809	0.930981
ACVR2B	93	ENSG00000114739	71.7439	61.7136	79.7001	71.0525	8.42927	57.4347	63.8017	65.1896	62.142	7.88302	61.3442	61.826	64.5478	62.5727	7.91029	50.499	54.7057	56.8714	54.0254	7.3502	-0.189364	0.0182932	0.0621229	-0.189897	0.0195461	0.0751869	-0.397473	1.35788e-06	9.87688e-06
ACVR2B-AS1	100128640	ENSG00000229589	3.3536	3.54152	4.56479	3.81997	1.95447	2.44342	3.11861	3.12553	2.89586	1.70172	4.23311	3.77891	4.3068	4.10627	2.02639	3.02064	2.96271	3.91334	3.2989	1.81629	-0.392375	0.0292307	0.0914253	0.0995665	0.582024	0.757816	-0.195782	0.29982	0.472557
ACVRL1	94	ENSG00000139567	0	0.105194	0.0262344	0.0438094	0.209307	0.201223	0.207908	0.350825	0.253318	0.503308	0	0.0779156	0.0812604	0.0530586	0.230345	0.0774524	0.375554	0.365733	0.272913	0.522411	2.77832	0.00556803	0.0236521	0.744131	0.527059	NA	2.96155	0.00376473	0.0134392
ACY1	95	ENSG00000243989	1.14371	0.736356	0.760798	0.880289	0.938237	0.546176	1.01355	0.478398	0.679374	0.824242	0.573981	0.272705	0.75843	0.535038	0.731463	0.619619	0.375554	0.585172	0.526782	0.725797	-0.384811	0.357548	0.562642	-0.729425	0.102894	0.248994	-0.790808	0.0851952	0.184355
ACY3	91703	ENSG00000132744	0.135695	0.245452	0.183641	0.188263	0.433892	0.546176	1.14349	0.797329	0.828999	0.910494	0.358738	0.272705	0.297955	0.309799	0.556596	0.542167	0.584196	0.292586	0.472983	0.687738	2.18958	1.60705e-05	0.000146677	0.728839	0.203714	0.395288	1.33543	0.0159459	0.046984
ACYP1	97	ENSG00000119640	5.23395	5.0493	6.08638	5.45654	2.33592	5.548	5.01577	6.02781	5.53053	2.35171	5.95505	5.10347	5.36318	5.4739	2.33964	4.41479	4.21455	4.35222	4.32719	2.08019	0.0214795	0.878884	0.940033	-0.018255	0.90136	0.949212	-0.345491	0.0259953	0.0708679
ACYP2	98	ENSG00000170634	15.6049	15.5687	15.6357	15.6031	3.95008	18.7137	19.8292	19.5186	19.3538	4.3993	17.6499	17.2583	17.8231	17.5771	4.19251	21.222	16.6913	19.0181	18.9771	4.35627	0.314163	0.00081541	0.00465346	0.162422	0.0953771	0.236586	0.261949	0.00753829	0.0245785
ADA	100	ENSG00000196839	5.95119	5.22462	5.95521	5.71034	2.38963	5.08806	5.92537	5.74077	5.58473	2.3632	2.51117	4.01265	4.76727	3.7637	1.94003	4.25988	3.29653	5.04711	4.20118	2.04968	-0.0325256	0.857069	0.928324	-0.562051	0.00334747	0.0196023	-0.450142	0.0196067	0.0559471
ADA2	51816	ENSG00000093072	0	0	0	0	0	0.0287461	0.0259885	0.0318932	0.0288759	0.169929	0.0717476	0	0.0541736	0.0419737	0.204875	0	0	0.0365733	0.0121911	0.110413	2.58879	0.245197	NA	3.04856	0.173662	NA	1.86452	0.433059	NA
ADAD1	132612	ENSG00000164113	0.019385	0	0.0262344	0.0152065	0.123314	0	0.0259885	0.0637863	0.0299249	0.172988	0	0.0779156	0.0270868	0.0350008	0.187085	0.0774524	0	0	0.0258175	0.160678	0.848778	0.669434	NA	1.20919	0.548113	NA	0.105749	0.960912	NA
ADAD2	161931	ENSG00000140955	0.019385	0	0	0.00646166	0.0803845	0.0574922	0.103954	0.0318932	0.0644464	0.253863	0	0.0779156	0	0.0259719	0.161158	0	0.0834565	0	0.0278188	0.16679	2.79069	0.161273	NA	1.58014	0.462498	NA	1.71421	0.428098	NA
ADAL	161823	ENSG00000168803	5.33087	6.03111	5.35182	5.57127	2.36035	7.35901	8.96602	7.52679	7.9506	2.81968	6.81602	7.7526	7.01548	7.1947	2.68229	7.43543	8.55429	8.22898	8.0729	2.84129	0.523555	5.2819e-05	0.000425282	0.370936	0.00619586	0.0315563	0.543404	6.3755e-05	0.000345283
ADAM10	102	ENSG00000137845	103.361	95.3756	105.698	101.478	10.0736	119.268	117.624	127.126	121.339	11.0154	97.1463	89.9925	91.2825	92.8071	9.63364	110.525	95.9333	116.303	107.587	10.3724	0.262466	0.00114443	0.00626449	-0.139752	0.0874165	0.223121	0.0772843	0.344312	0.519253
ADAM11	4185	ENSG00000073670	8.70386	9.81808	11.4907	10.0042	3.16294	6.46788	7.58863	6.60189	6.88613	2.62414	7.74874	7.32406	10.1305	8.40109	2.89846	6.04129	6.50961	5.99802	6.18297	2.48656	-0.528261	0.000133255	0.000961139	-0.238303	0.0900518	0.227763	-0.693945	2.53147e-06	1.76562e-05
ADAM12	8038	ENSG00000148848	16.9619	27.2101	12.3564	18.8428	4.34083	68.4158	120.015	86.0478	91.4927	9.56518	16.5737	28.9846	14.9519	20.1701	4.49111	80.3182	131.569	94.5785	102.155	10.1072	2.26517	1.64838e-08	2.71112e-07	0.0852441	0.832447	0.914943	2.41973	1.65945e-09	1.83827e-08
ADAM15	8751	ENSG00000143537	251.811	253.482	294.98	266.757	16.3327	205.535	247.384	235.116	229.345	15.1441	221.7	246.564	276.475	248.246	15.7558	213.459	246.405	239.299	233.054	15.2661	-0.213644	0.0120336	0.0445196	-0.108952	0.20157	0.392493	-0.198661	0.0201042	0.0570954
ADAM17	6868	ENSG00000151694	66.9364	59.9604	70.6492	65.8487	8.11472	70.5717	72.5598	76.8625	73.3313	8.56337	70.4562	65.4491	64.8187	66.908	8.17973	71.1788	70.9798	72.8174	71.6586	8.46514	0.158613	0.0216553	0.0714892	0.00969951	0.89047	0.94387	0.114793	0.104133	0.214923
ADAM19	8728	ENSG00000135074	10.0414	10.4843	10.3364	10.2874	3.20739	26.6189	44.1804	27.1092	32.6362	5.71281	10.1164	10.2849	9.4262	9.94249	3.15317	26.4887	39.4749	27.7591	31.2409	5.58936	1.66377	2.10659e-23	1.67138e-21	-0.0598047	0.73138	0.855551	1.59788	2.4418e-21	9.47848e-20
ADAM20	8748	ENSG00000134007	0.368315	0.140258	0.209875	0.239483	0.48937	0.287461	0.233896	0.350825	0.290727	0.539191	0.215243	0.428536	0.243781	0.295853	0.543924	0.542167	0.667652	0.182866	0.464228	0.681343	0.221358	0.712953	0.843377	0.265377	0.671185	NA	0.853612	0.159911	0.298559
ADAM20P1	317760	ENSG00000259158	0.31016	0.175323	0.183641	0.223041	0.472272	0.229969	0.181919	0.255145	0.222344	0.471534	0.430486	0.233747	0.325041	0.329758	0.574246	1.00688	0.542467	0.365733	0.63836	0.798975	-0.0516975	0.929498	0.965007	0.461818	0.430326	NA	1.38469	0.0126179	0.038542
ADAM21	8747	ENSG00000139985	0.290775	0.105194	0.157406	0.184458	0.429486	0.201223	0.0519769	0.318932	0.19071	0.436704	0.143495	0.233747	0.162521	0.179921	0.424171	0.0774524	0.166913	0.329159	0.191175	0.437236	-0.0165849	0.982553	0.991823	-0.0751681	0.924582	NA	0.0918193	0.908308	0.949948
ADAM21P1	145241	ENSG00000235812	0.019385	0	0.0262344	0.0152065	0.123314	0.0287461	0	0.0318932	0.0202131	0.142173	0	0	0	0	0	0.0774524	0.0417283	0.0365733	0.051918	0.227855	0.29687	0.888171	NA	-1.07019	0.626663	NA	1.60759	0.429847	NA
ADAM22	53616	ENSG00000008277	7.52138	7.11811	8.02773	7.55574	2.74877	7.18653	6.91293	7.14407	7.08118	2.66105	6.67253	5.49305	6.09453	6.0867	2.46712	7.59034	6.46788	6.98549	7.01457	2.6485	-0.091367	0.45531	0.649799	-0.337371	0.00970668	0.0444706	-0.128949	0.323256	0.497596
ADAM23	8745	ENSG00000114948	1.37633	1.33245	1.20678	1.30519	1.14245	0.977368	1.5853	1.18005	1.24757	1.11695	1.5067	1.05186	1.05638	1.20498	1.09772	0.232357	1.71086	1.0972	1.01347	1.00671	-0.0659135	0.848786	0.923887	-0.163144	0.649608	0.803655	-0.284048	0.439871	0.611793
ADAM28	10863	ENSG00000042980	60.1904	55.2618	64.1956	59.8826	7.73838	54.4739	57.2526	61.3944	57.7069	7.59651	50.3668	48.892	50.7877	50.0155	7.07217	47.4009	41.6031	52.2266	47.0769	6.86126	-0.0495735	0.560926	0.736088	-0.268623	0.00198028	0.013052	-0.35296	5.57275e-05	0.000305126
ADAM29	11086	ENSG00000168594	0.019385	0.0350646	0	0.0181499	0.134721	0.0287461	0	0.159466	0.0627373	0.250474	0	0.116873	0.0812604	0.0660446	0.256991	0	0.0834565	0.0731465	0.052201	0.228475	1.81914	0.273761	NA	2.04117	0.226771	NA	1.7157	0.324385	NA
ADAM30	11085	ENSG00000134249	0	0	0	0	0	0	0	0	0	0	0	0	0	0	0	0.154905	0	0	0.0516349	0.227233	0	1	NA	0	1	NA	3.36999	0.418605	NA
ADAM32	203102	ENSG00000197140	2.5782	2.55971	3.2793	2.80574	1.67503	3.62201	4.31408	4.46504	4.13371	2.03315	2.79816	2.33747	2.32946	2.48836	1.57745	3.40791	3.75554	3.62075	3.59473	1.89598	0.562928	0.000994699	0.00554081	0.50584	0.100955	0.245973	0.359562	0.0504691	0.122026
ADAM3A	1587	ENSG00000197475	0	0.0350646	0	0.0116882	0.108112	0.0287461	0.0519769	0.0318932	0.0375387	0.193749	0.0717476	0	0	0.0239159	0.154648	0.154905	0.0834565	0	0.0794538	0.281875	2.01094	0.295056	NA	0.712858	0.736231	NA	2.95247	0.121321	NA
ADAM5	255926	ENSG00000196115	0.058155	0	0.0787032	0.0456194	0.213587	0.114984	0.0519769	0.0318932	0.0662849	0.257458	0.0717476	0.116873	0.0812604	0.0899604	0.299934	0.154905	0.0834565	0.0365733	0.0916449	0.302729	0.477348	0.681965	NA	0.910779	0.43827	NA	0.782163	0.518055	NA
ADAM7	8756	ENSG00000069206	0	0.0350646	0	0.0116882	0.108112	0.0287461	0	0	0.00958204	0.0978879	0	0	0	0	0	0	0	0	0	0	0.143592	0.97401	NA	-0.275416	0.950174	NA	-0.059068	0.989307	NA
ADAM8	101	ENSG00000151651	3.14037	3.22594	3.54164	3.30265	1.81732	3.3058	3.09263	3.15742	3.18528	1.78474	3.08515	3.2335	3.44002	3.25289	1.80358	2.47848	3.12962	2.70642	2.77151	1.66478	-0.0454948	0.787629	0.889895	-0.0164662	0.925683	0.963786	-0.242298	0.190553	0.340766
ADAM9	8754	ENSG00000168615	237.834	242.436	217.929	232.733	15.2556	210.134	219.421	206.476	212.01	14.5606	269.197	271.575	248.63	263.134	16.2214	233.596	241.565	221.049	232.07	15.2338	-0.132784	0.0834923	0.203885	0.165814	0.0310379	0.106292	-0.0138677	0.857275	0.920388
ADAMDEC1	27299	ENSG00000134028	0.019385	0	0	0.00646166	0.0803845	0	0.0259885	0	0.00866282	0.0930743	0	0	0.0270868	0.00902893	0.0950207	0.0774524	0	0	0.0258175	0.160678	0.143592	0.962638	NA	0.653176	0.830852	NA	0.902724	0.768383	NA
ADAMTS1	9510	ENSG00000154734	33.0902	33.3464	23.9782	30.1383	5.48983	19.3461	21.2326	12.3745	17.6511	4.20132	22.8157	26.9977	19.5567	23.1234	4.80868	22.771	31.3379	15.0682	23.059	4.80198	-0.774395	0.0129442	0.047188	-0.395926	0.204393	0.396193	-0.401901	0.198086	0.349928
ADAMTS10	81794	ENSG00000142303	4.40039	5.25968	5.61416	5.09141	2.25642	9.17001	14.8914	11.2583	11.7732	3.43121	7.10301	9.42779	8.8032	8.44467	2.90597	7.82269	15.2725	10.1308	11.0753	3.32796	1.21439	1.11159e-09	2.20486e-08	0.738134	0.000298747	0.00279008	1.13173	2.45998e-08	2.35601e-07
ADAMTS12	81792	ENSG00000151388	0.19385	0.210387	0.288578	0.230939	0.480561	0.0862384	0.129942	0.318932	0.178371	0.42234	0.28699	0.428536	0.270868	0.328798	0.573409	0.232357	0.0417283	0.365733	0.213273	0.461815	-0.386931	0.577675	0.749678	0.515245	0.447104	NA	-0.102877	0.887268	0.937408
ADAMTS14	140766	ENSG00000138316	0.11631	0.175323	0.209875	0.167169	0.408863	0.143731	0.155931	0.159466	0.153042	0.391206	0.0717476	0	0.135434	0.0690605	0.262794	0.154905	0.125185	0.0365733	0.105554	0.324891	-0.102197	0.899939	NA	-1.16445	0.224035	NA	-0.762538	0.414684	0.588269
ADAMTS15	170689	ENSG00000166106	0.717245	0.876614	0.708329	0.767396	0.876011	0.661161	0.805642	0.318932	0.595245	0.771521	0.502233	0.857071	0.731343	0.696883	0.834795	0.30981	0.70938	0.21944	0.412877	0.642555	-0.344399	0.421594	0.621679	-0.104693	0.81117	0.903435	-0.87478	0.0687226	0.155983
ADAMTS16	170690	ENSG00000145536	3.54745	4.20775	2.38733	3.38084	1.83871	1.58104	1.81919	1.56277	1.65433	1.28621	2.08068	1.90893	1.81481	1.93481	1.39097	1.70395	1.50222	0.694892	1.30035	1.14033	-1.02939	0.000160842	0.00113086	-0.828931	0.00299097	0.0179738	-1.44981	1.28008e-06	9.36336e-06
ADAMTS17	170691	ENSG00000140470	0.07754	0.105194	0.104938	0.0958904	0.309662	0.0574922	0.0779654	0.0637863	0.0664146	0.25771	0.0717476	0.0779156	0.0541736	0.0679456	0.260664	0	0.166913	0.0365733	0.0678288	0.26044	-0.505805	0.629228	NA	-0.518381	0.640414	NA	-0.348775	0.754815	NA
ADAMTS18	170692	ENSG00000140873	0.03877	0.0350646	0.104938	0.0595907	0.244112	0	0.0519769	0.0318932	0.0279567	0.167203	0	0.116873	0.0812604	0.0660446	0.256991	0.0774524	0.0417283	0.0365733	0.051918	0.227855	-1.07035	0.446133	NA	0.296446	0.818419	NA	-0.293813	0.833666	NA
ADAMTS19	171019	ENSG00000145808	3.17914	3.08568	3.67282	3.31255	1.82004	2.9321	2.4689	2.29631	2.56577	1.6018	2.29592	2.53226	3.30459	2.71092	1.64649	2.40102	2.67061	2.45041	2.50735	1.58346	-0.360724	0.0610221	0.1608	-0.261416	0.190632	0.379225	-0.40389	0.0508333	0.12273
ADAMTS19-AS1	103689846	ENSG00000249421	0.07754	0.105194	0.131172	0.104635	0.323474	0.172477	0.33785	0.127573	0.212633	0.461122	0.0717476	0.0389578	0.0270868	0.0459307	0.214315	0.387262	0.25037	0.256013	0.297881	0.545785	1.06226	0.160565	0.330972	-1.36506	0.207637	NA	1.48349	0.0551036	0.13065
ADAMTS2	9509	ENSG00000087116	2.84959	3.19088	4.1975	3.41266	1.84734	2.09847	2.57286	1.8498	2.17371	1.47435	2.58291	2.57121	3.25041	2.80151	1.67377	2.71083	2.25333	2.23097	2.39838	1.54867	-0.633903	0.00202323	0.0101468	-0.265534	0.202683	0.394157	-0.530036	0.014894	0.0443205
ADAMTS20	80070	ENSG00000173157	0.174465	0.245452	0.183641	0.201186	0.448538	0.0862384	0.0779654	0.0637863	0.0759967	0.275675	0.0717476	0.0779156	0.108347	0.0860034	0.293263	0.0774524	0.0417283	0.146293	0.0884912	0.297475	-1.38028	0.108196	NA	-1.16586	0.191967	NA	-1.12742	0.219124	0.377518
ADAMTS3	9508	ENSG00000156140	1.72526	2.38439	2.04628	2.05198	1.43247	3.42079	4.00222	4.2099	3.87764	1.96917	1.86544	1.16873	1.4356	1.48992	1.22062	2.16867	2.5037	3.10873	2.5937	1.6105	0.937576	5.62736e-06	5.6364e-05	-0.499738	0.0371994	0.121335	0.376172	0.0937296	0.198528
ADAMTS4	9507	ENSG00000158859	0.329545	0.315581	0.445985	0.363704	0.603078	0.201223	0.467792	0.60597	0.424995	0.651916	0.215243	0.584367	0.406302	0.40197	0.634011	0.154905	0.459011	0.585172	0.399696	0.632215	0.2175	0.677963	0.820063	0.199654	0.714267	NA	0.225177	0.684332	0.808549
ADAMTS5	11096	ENSG00000154736	0.911095	0.525968	0.393516	0.610193	0.781149	0.258715	0.233896	0.318932	0.270514	0.52011	0.645729	0.389578	0.216694	0.417334	0.646014	0.464714	0.375554	0.21944	0.353236	0.594337	-1.20627	0.0237192	0.0770419	-0.700681	0.19074	NA	-0.889122	0.11059	0.225099
ADAMTS6	11174	ENSG00000049192	0.600935	0.631162	0.498454	0.57685	0.759507	0.977368	1.06553	1.21194	1.08495	1.04161	0.789224	0.740198	1.19182	0.90708	0.952408	1.16179	1.29358	0.914332	1.12323	1.05983	0.913209	0.00573882	0.0242751	0.688844	0.0486956	0.146974	0.943259	0.00676704	0.0223881
ADAMTS7	11173	ENSG00000136378	0.69786	1.01687	1.02314	0.912625	0.955314	0.661161	1.32541	0.861116	0.949229	0.974284	1.14796	1.59727	1.08347	1.27623	1.12971	0.929429	1.25185	0.768039	0.983105	0.991517	0.0823465	0.807192	0.899631	0.49949	0.142701	0.311173	0.12	0.736757	0.845174
ADAMTS7P1	390660	ENSG00000274376	0	0	0	0	0	0.0287461	0	0	0.00958204	0.0978879	0	0	0	0	0	0	0	0	0	0	1.10538	0.801971	NA	0	1	NA	0	1	NA
ADAMTS8	11095	ENSG00000134917	0	0.0701291	0.157406	0.0758452	0.2754	0.0574922	0.0519769	0.0318932	0.0471208	0.217073	0	0	0	0	0	0	0	0	0	0	-0.628304	0.735271	NA	-3.24663	0.12243	NA	-3.03028	0.149381	NA
ADAMTS9	56999	ENSG00000163638	3.81884	4.69865	2.67591	3.73113	1.93161	4.31192	6.10729	2.71092	4.37671	2.09206	5.23758	6.62282	4.7131	5.5245	2.35043	4.95695	9.5975	4.20593	6.25346	2.50069	0.225115	0.571623	0.744453	0.553446	0.165786	0.344735	0.732281	0.066723	0.152325
ADAMTS9-AS1	101929335	ENSG00000241158	0	0	0	0	0	0	0	0	0	0	0	0	0.0270868	0.00902893	0.0950207	0	0	0	0	0	0	1	NA	1.61009	0.714568	NA	0	1	NA
ADAMTS9-AS2	100507098	ENSG00000241684	0.058155	0.0350646	0	0.0310732	0.176276	0	0	0	0	0	0	0	0	0	0	0.0774524	0	0.0365733	0.0380086	0.194958	-2.59212	0.331629	NA	-2.04934	0.442756	NA	0.120474	0.962867	NA
ADAMTSL1	92949	ENSG00000178031	0.058155	0.0350646	0	0.0310732	0.176276	0.0862384	0.0519769	0	0.0460718	0.214643	0.143495	0	0.0270868	0.0568607	0.238455	0.0774524	0	0	0.0258175	0.160678	0.541742	0.750821	NA	0.570219	0.746116	NA	-0.885877	0.652554	NA
ADAMTSL2	9719	ENSG00000197859	0	0	0.0262344	0.0087448	0.0935136	0	0	0	0	0	0	0	0.0270868	0.00902893	0.0950207	0.0774524	0	0	0.0258175	0.160678	-0.818199	0.815869	NA	0.650873	0.852773	NA	0.902723	0.797243	NA
ADAMTSL3	57188	ENSG00000156218	7.6183	6.97785	7.79162	7.46259	2.73177	4.39816	6.36717	4.33747	5.03427	2.24372	6.81602	9.31091	7.9906	8.03918	2.83534	4.49224	6.0506	4.90082	5.14788	2.2689	-0.564561	0.000513082	0.00310281	0.110413	0.495081	0.690681	-0.5321	0.0018007	0.00700614
ADAMTSL4	54507	ENSG00000143382	6.49397	7.67914	8.63112	7.60141	2.75707	4.19693	5.37961	4.14611	4.57422	2.13874	2.79816	3.97369	2.95246	3.24144	1.8004	3.48536	3.00443	2.41384	2.96788	1.72275	-0.721161	2.73643e-05	0.000237869	-1.21935	4.4072e-11	4.25468e-09	-1.39027	4.56773e-13	7.9022e-12
ADAMTSL4-AS1	574406	ENSG00000203804	10.3516	9.3973	11.3333	10.3607	3.21881	6.52537	6.31519	5.32616	6.05557	2.46081	6.67253	4.94764	6.25705	5.95907	2.44112	4.18243	5.21603	3.76705	4.3885	2.09488	-0.76837	9.62132e-08	1.35879e-06	-0.820295	4.55963e-08	1.67714e-06	-1.2463	4.12598e-15	8.81979e-14
ADAMTSL5	339366	ENSG00000185761	1.88034	1.61297	1.70524	1.73285	1.31638	2.75963	4.59996	3.54014	3.63324	1.90611	1.86544	3.38933	1.89607	2.38361	1.5439	5.42167	6.38442	5.52256	5.77622	2.40338	1.06056	4.95755e-06	5.00576e-05	0.458487	0.0629499	0.176737	1.72459	1.47259e-13	2.67616e-12
ADAP1	11033	ENSG00000105963	2.13235	2.13894	1.73147	2.00092	1.41454	1.35107	1.50733	1.05247	1.30362	1.14176	1.21971	1.4804	2.00442	1.56818	1.25227	1.16179	1.00148	0.987478	1.05025	1.02482	-0.611104	0.0189584	0.063931	-0.315318	0.235923	0.435422	-0.961653	0.000976787	0.00405672
ADAP2	55803	ENSG00000184060	1.62834	1.12207	1.25925	1.33655	1.15609	1.00611	0.961573	0.669757	0.879148	0.937629	1.29146	1.28561	1.4356	1.33755	1.15653	1.08433	1.29358	0.914332	1.09741	1.04758	-0.612511	0.0379359	0.111991	-0.0188064	0.948987	0.974729	-0.317301	0.304339	0.477425
ADAR	103	ENSG00000160710	492.805	446.758	561.6	500.388	22.3693	513.521	598.696	603.004	571.74	23.9111	524.69	541.825	568.904	545.14	23.3482	575.781	623.378	626.939	608.7	24.6718	0.197421	0.00709	0.0288669	0.117719	0.109132	0.259032	0.278761	0.000148533	0.000748162
ADARB1	104	ENSG00000197381	11.5728	11.431	11.8317	11.6119	3.40762	8.65258	10.8632	9.75931	9.75836	3.12384	11.9101	11.4925	10.1305	11.1777	3.34331	10.5335	10.9328	8.52157	9.99597	3.16164	-0.248297	0.0374447	0.110894	-0.0757108	0.535107	0.722863	-0.234557	0.0608235	0.14155
ADARB2	105	ENSG00000185736	0.329545	0.245452	0.157406	0.244134	0.4941	1.89724	1.71524	2.77471	2.12906	1.45913	0.143495	0.116873	0.189607	0.149992	0.387288	1.85886	1.6274	2.56013	2.01546	1.41967	3.08638	4.66763e-15	1.78482e-13	-0.700877	0.218996	0.414465	3.01229	8.29152e-14	1.56013e-12
ADARB2-AS1	642394	ENSG00000205696	0	0	0	0	0	0.0287461	0.0259885	0	0.0182449	0.135074	0	0	0	0	0	0	0	0.0365733	0.0121911	0.110413	1.94334	0.616322	NA	0	1	NA	1.86451	0.634064	NA
ADAT1	23536	ENSG00000065457	28.5735	26.9296	33.0553	29.5195	5.43318	28.2287	33.1613	33.4559	31.6153	5.62275	29.847	29.0625	28.7391	29.2162	5.4052	32.2977	32.6732	31.8187	32.2632	5.68007	0.101876	0.208638	0.397356	-0.0257396	0.757904	0.871891	0.12107	0.148203	0.281345
ADAT2	134637	ENSG00000189007	26.1891	23.8439	28.0446	26.0259	5.10156	22.1345	23.2077	23.5691	22.9704	4.79275	16.9324	18.1154	19.4212	18.1563	4.26103	14.3287	15.8985	19.7496	16.6589	4.08153	-0.176889	0.0822547	0.201536	-0.520604	8.26657e-07	2.0197e-05	-0.634851	3.47527e-09	3.6979e-08
ADAT3	113179	ENSG00000213638	0.58155	0.736356	0.550922	0.622943	0.789267	0.431192	0.545758	0.287039	0.421329	0.649099	0.645729	0.467494	0.650083	0.587768	0.76666	0.542167	0.625924	0.402306	0.523466	0.723509	-0.536325	0.196117	0.381308	-0.0885466	0.832447	0.914943	-0.262949	0.546624	0.703966
ADCK1	57143	ENSG00000063761	1.91911	2.31426	2.30863	2.18067	1.47671	2.09847	2.49489	2.45577	2.34971	1.53288	1.72194	1.63623	2.27529	1.87782	1.37034	2.40102	2.46197	1.86524	2.24274	1.49758	0.120984	0.566655	0.74044	-0.184611	0.415037	0.621738	0.0264784	0.906994	0.949301
ADCK2	90956	ENSG00000133597	18.7841	18.1634	21.3286	19.4254	4.40742	17.9376	18.6337	19.1997	18.5903	4.31165	19.5871	17.6479	22.9154	20.0501	4.47774	23.1583	16.7748	18.945	19.626	4.43012	-0.058425	0.614417	0.775582	0.0422023	0.720395	0.849245	-0.0044223	0.970369	0.98504
ADCY10	55811	ENSG00000143199	0.252005	0.175323	0.209875	0.212401	0.46087	0.459938	0.467792	0.478398	0.468709	0.684623	0.645729	0.545409	0.704256	0.631798	0.794857	1.08433	0.70938	0.694892	0.829535	0.910788	1.1113	0.0164101	0.057101	1.53519	0.00100894	0.00756184	1.87473	5.12947e-05	0.000282507
ADCY10P1	221442	ENSG00000161912	1.97727	2.13894	2.70214	2.27278	1.50758	2.47217	2.88472	2.45577	2.60422	1.61376	2.65466	2.88288	2.97955	2.83903	1.68494	4.33734	2.67061	3.36474	3.45756	1.85945	0.209001	0.304578	0.510094	0.3308	0.115227	0.268735	0.570992	0.00643069	0.0214146
ADCY2	108	ENSG00000078295	1.37633	1.43765	1.15431	1.32277	1.15012	1.17859	1.24745	0.669757	1.03193	1.01584	2.58291	1.67519	1.65229	1.97013	1.40361	2.71083	1.6274	2.08468	2.14097	1.46321	-0.343775	0.245112	0.443306	0.520159	0.0726226	0.195575	0.656308	0.0241329	0.0665894
ADCY3	109	ENSG00000138031	28.2633	26.8945	32.347	29.1683	5.40077	23.2269	26.8201	24.781	24.9426	4.99426	20.3046	23.0241	25.1094	22.8127	4.77626	20.7572	21.8656	21.6514	21.4247	4.62869	-0.221506	0.0111955	0.0419572	-0.348372	0.00011263	0.00128229	-0.44855	1.04007e-06	7.70653e-06
ADCY5	111	ENSG00000173175	0.135695	0.210387	0.0787032	0.141595	0.376291	0.114984	0.103954	0.0637863	0.0942415	0.306988	0.215243	0.155831	0.162521	0.177865	0.42174	0.232357	0.125185	0.146293	0.167945	0.409811	-0.54406	0.501794	0.689052	0.306775	0.695699	NA	0.196343	0.808588	0.891013
ADCY6	112	ENSG00000174233	62.7298	58.5929	77.7325	66.3518	8.14566	47.7473	60.865	56.7698	55.1274	7.42478	69.0212	72.5784	85.4046	75.6681	8.69874	57.7795	69.6027	66.5633	64.6485	8.04043	-0.262377	0.0124419	0.0457267	0.186914	0.075666	0.201167	-0.0380486	0.719281	0.832933
ADCY7	113	ENSG00000121281	24.2312	21.6699	31.2452	25.7154	5.07104	18.455	22.48	22.4209	21.1186	4.5955	21.5243	21.271	22.8612	21.8855	4.67819	17.117	17.6093	18.4695	17.7319	4.21093	-0.279232	0.0102673	0.039049	-0.236381	0.0329705	0.111025	-0.537106	2.15255e-06	1.51761e-05
ADCY9	115	ENSG00000162104	18.5321	20.3024	19.7807	19.5384	4.42023	12.792	21.6744	15.5001	16.6555	4.08111	19.7306	19.0114	20.0984	19.6135	4.42871	14.716	21.5318	14.5562	16.9346	4.11517	-0.231005	0.136798	0.293759	-0.00278145	0.985819	0.99243	-0.208754	0.186591	0.335603
ADCYAP1	116	ENSG00000141433	14.3643	12.6232	17.7869	14.9248	3.86326	9.62995	8.05642	9.7912	9.15919	3.02642	10.6186	8.33697	12.8391	10.5983	3.2555	7.59034	5.1743	8.37528	7.04664	2.65455	-0.695593	6.84776e-05	0.000535288	-0.497323	0.00490499	0.026294	-1.08961	2.36102e-09	2.56686e-08
ADCYAP1R1	117	ENSG00000078549	0.252005	0.140258	0.183641	0.191968	0.438142	0	0.0779654	0.0956795	0.0578816	0.240586	0	0.194789	0.0812604	0.0920164	0.303342	0	0.0834565	0	0.0278188	0.16679	-1.76477	0.103687	NA	-0.964884	0.362171	NA	-2.65032	0.0499541	0.120968
ADD1	118	ENSG00000087274	109.118	96.8133	112.519	106.15	10.3029	101.675	118.351	106.013	108.68	10.425	135.029	130.197	132.427	132.551	11.5131	132.753	132.195	121.387	128.778	11.3481	0.0365936	0.59157	0.760544	0.310598	5.92729e-06	0.000109169	0.270031	8.82536e-05	0.000465074
ADD2	119	ENSG00000075340	90.9932	88.6783	106.695	95.4556	9.77014	74.9411	89.4263	89.7474	84.7049	9.20353	81.577	93.6156	86.8673	87.3533	9.3463	74.4318	80.2434	82.6921	79.1225	8.89508	-0.167962	0.0415134	0.120151	-0.131506	0.113672	0.265998	-0.273007	0.00110341	0.00451371
ADD3	120	ENSG00000148700	54.6269	66.9032	74.8205	65.4502	8.09013	66.0298	76.484	83.0817	75.1985	8.67171	67.8733	70.9811	73.4594	70.7712	8.41256	62.1168	71.1884	79.9857	71.097	8.4319	0.207219	0.0548216	0.148376	0.109918	0.312049	0.52303	0.12054	0.268741	0.437472
ADGRA1	84435	ENSG00000197177	0	0	0	0	0	0	0	0	0	0	0	0	0	0	0	0.0774524	0	0	0.0258175	0.160678	0	1	NA	0	1	NA	1.86451	0.67227	NA
ADGRA2	25960	ENSG00000020181	3.70253	4.06749	3.2793	3.68311	1.91914	4.54189	5.22368	3.69961	4.48839	2.11858	2.79816	2.06476	1.70647	2.1898	1.4798	1.78141	1.83604	1.57265	1.73003	1.31531	0.292704	0.13822	0.295764	-0.81651	0.000209342	0.00210423	-1.10588	2.01431e-06	1.42875e-05
ADGRA3	166647	ENSG00000152990	102.004	94.8496	118.475	105.109	10.2523	75.4873	74.8467	74.9489	75.0943	8.6657	89.9715	94.9791	100.14	95.0302	9.74834	69.3974	66.9321	70.0378	68.7891	8.29392	-0.478068	7.35357e-11	1.72703e-09	-0.149394	0.0429862	0.134236	-0.616831	2.07737e-16	5.02324e-15
ADGRB1	575	ENSG00000181790	0.756015	0.876614	0.603391	0.74534	0.863331	0.689907	0.909596	0.510291	0.703264	0.838609	0.502233	0.934987	0.595909	0.67771	0.823231	0.619619	0.667652	0.658319	0.64853	0.805314	-0.0668522	0.856663	0.928074	-0.112827	0.771635	0.881339	-0.196658	0.623632	0.76297
ADGRB2	576	ENSG00000121753	0.81417	0.701291	0.734563	0.750008	0.86603	0.3737	0.701688	0.669757	0.581715	0.762702	0.502233	0.623325	0.650083	0.59188	0.769338	0.619619	0.751109	0.621745	0.664158	0.814959	-0.375938	0.30636	0.511905	-0.327539	0.395551	0.604285	-0.184487	0.635158	0.772543
ADGRB3	577	ENSG00000135298	0.58155	0.631162	0.865735	0.692816	0.832356	0.804891	1.06553	0.924902	0.931773	0.965284	0.502233	0.662282	0.541736	0.56875	0.754155	1.16179	1.08493	0.804612	1.01711	1.00852	0.440484	0.18528	0.366933	-0.270559	0.468378	0.667496	0.525947	0.13396	0.260475
ADGRD1	283383	ENSG00000111452	0	0.0350646	0	0.0116882	0.108112	0	0	0.0318932	0.0106311	0.103107	0	0	0.0541736	0.0180579	0.13438	0	0.0417283	0.0365733	0.0261005	0.161557	0.143592	0.956538	NA	1.2773	0.620924	NA	1.65682	0.519259	NA
ADGRD2	347088	ENSG00000180264	0	0	0	0	0	0	0	0	0	0	0	0.0389578	0	0.0129859	0.113956	0	0	0	0	0	0	1	NA	1.72215	0.695424	NA	0	1	NA
ADGRE1	2015	ENSG00000174837	0	0	0	0	0	0.0287461	0	0	0.00958204	0.0978879	0	0	0	0	0	0	0	0	0	0	1.10538	0.801971	NA	0	1	NA	0	1	NA
ADGRE2	30817	ENSG00000127507	0.174465	0.490904	0.288578	0.317982	0.563899	0.0862384	0.233896	0.0956795	0.138605	0.372296	0	0.194789	0.135434	0.110074	0.331774	0.154905	0.166913	0.21944	0.180419	0.424758	-1.14509	0.116744	0.262287	-1.32722	0.092554	NA	-0.760948	0.315338	0.488977
ADGRE3	84658	ENSG00000131355	0	0	0	0	0	0	0	0	0	0	0	0.0389578	0	0.0129859	0.113956	0	0	0	0	0	0	1	NA	1.72215	0.695424	NA	0	1	NA
ADGRE5	976	ENSG00000123146	1.58957	1.26232	2.15122	1.6677	1.2914	1.4948	1.24745	1.65844	1.4669	1.21115	1.6502	1.7531	2.11277	1.83869	1.35598	1.39414	1.58567	1.13377	1.3712	1.17098	-0.189337	0.463372	0.656725	0.149563	0.568773	0.747584	-0.30408	0.275794	0.445485
ADGRF1	266977	ENSG00000153292	91.3615	97.2691	85.0519	91.2275	9.55131	119.239	159.543	122.565	133.782	11.5664	126.491	161.285	116.879	134.885	11.614	145.456	167.789	130.055	147.766	12.1559	0.550216	2.8108e-05	0.000243733	0.555579	2.45621e-05	0.000363459	0.685816	1.92513e-07	1.61164e-06
ADGRF2	222611	ENSG00000164393	0.368315	0.315581	0.131172	0.271689	0.521238	0.431192	0.285873	0.510291	0.409118	0.639624	0.143495	0.194789	0.135434	0.157906	0.397374	0.619619	0.542467	0.292586	0.484891	0.696341	0.568329	0.303824	0.509234	-0.813813	0.218613	NA	0.759667	0.18565	0.334425
ADGRF3	165082	ENSG00000173567	0.329545	0.315581	0.183641	0.276256	0.5256	0.143731	0.311861	0.0956795	0.183757	0.428669	0.358738	0.194789	0.406302	0.319943	0.565635	0.154905	0.208641	0.292586	0.218711	0.467665	-0.573893	0.366171	0.57024	0.193876	0.755769	NA	-0.296355	0.656662	0.788584
ADGRF4	221393	ENSG00000153294	0.058155	0.0701291	0.0787032	0.0689958	0.26267	0.172477	0.0259885	0.191359	0.129941	0.360474	0.215243	0.0389578	0.0541736	0.102791	0.320611	0.0774524	0.125185	0.0731465	0.0919279	0.303196	0.922209	0.357896	NA	0.353278	0.745365	NA	0.436803	0.691885	0.814315
ADGRF5	221395	ENSG00000069122	0.058155	0.0701291	0.0787032	0.0689958	0.26267	0.3737	0.363838	0.414611	0.38405	0.619717	0.0717476	0.233747	0.108347	0.137947	0.371412	1.00688	0.918022	0.768039	0.897647	0.947442	2.50019	0.000187362	0.00129328	1.07292	0.163136	NA	3.69941	2.01578e-08	1.95214e-07
ADGRG1	9289	ENSG00000205336	55.1697	55.3669	59.7095	56.7487	7.53317	66.4898	102.135	81.1362	83.2535	9.12434	73.5413	79.7076	77.8203	77.0231	8.77628	94.7243	121.095	94.4322	103.417	10.1694	0.55223	2.48991e-06	2.66664e-05	0.434002	0.000234654	0.00230062	0.859888	2.78158e-13	4.89536e-12
ADGRG2	10149	ENSG00000173698	6.9786	6.10123	7.05705	6.7123	2.59081	4.54189	4.62594	4.72019	4.62934	2.15159	8.68146	7.12928	8.04477	7.95184	2.8199	5.34422	3.71381	4.53508	4.53104	2.12862	-0.537497	0.000153715	0.00108471	0.220119	0.116283	0.270555	-0.607629	7.29409e-05	0.000389801
ADGRG3	222487	ENSG00000182885	0.07754	0.140258	0.0262344	0.0813442	0.285209	0.0574922	0.0519769	0.159466	0.089645	0.299408	0.0717476	0	0.0270868	0.0329448	0.181507	0	0.208641	0.10972	0.10612	0.325761	0.150845	0.892137	NA	-1.57069	0.264725	NA	0.524763	0.646362	0.781033
ADGRG4	139378	ENSG00000156920	0.019385	0	0	0.00646166	0.0803845	0	0	0	0	0	0	0	0	0	0	0	0	0	0	0	-0.818196	0.852728	NA	-0.275416	0.950174	NA	-0.059068	0.989307	NA
ADGRG5	221188	ENSG00000159618	0.058155	0	0	0.019385	0.13923	0	0	0.0637863	0.0212621	0.145815	0	0	0.0541736	0.0180579	0.13438	0.154905	0.0417283	0.10972	0.102118	0.319558	-0.138964	0.94315	NA	0.0775935	0.968609	NA	2.15261	0.225773	NA
ADGRG6	57211	ENSG00000112414	254.99	261.827	303.873	273.563	16.5398	134.503	129.371	140.617	134.83	11.6116	244.946	240.954	251.42	245.773	15.6772	136.161	117.465	124.093	125.906	11.2208	-1.013	1.71255e-41	3.77904e-39	-0.160786	0.0319145	0.108319	-1.12585	1.08955e-49	2.09042e-47
ADGRG7	84873	ENSG00000144820	0	0	0	0	0	0	0	0	0	0	0	0	0	0	0	0.0774524	0	0	0.0258175	0.160678	0	1	NA	0	1	NA	1.86451	0.67227	NA
ADGRL1	22859	ENSG00000072071	43.3448	39.2372	50.1602	44.2474	6.65187	30.8733	37.5273	31.638	33.3462	5.77462	35.8021	37.0099	42.3096	38.3738	6.19466	34.234	31.3379	29.6243	31.7321	5.63312	-0.403456	2.72108e-05	0.000236632	-0.20753	0.0327811	0.110565	-0.491077	6.65118e-07	5.10942e-06
ADGRL2	23266	ENSG00000117114	62.4003	59.2942	64.9301	62.2082	7.88722	42.6592	44.7521	44.5867	43.9993	6.6332	69.0212	69.7344	71.9696	70.2417	8.38104	51.6608	48.3631	53.2507	51.0915	7.14783	-0.496362	9.65277e-15	3.56866e-13	0.167463	0.00884098	0.0414578	-0.292237	9.06765e-06	5.75818e-05
ADGRL3	23284	ENSG00000150471	0.368315	0.315581	0.131172	0.271689	0.521238	0.229969	0.155931	0	0.128633	0.358655	0.502233	0.194789	0.162521	0.286514	0.53527	0.232357	0.25037	0.365733	0.28282	0.531808	-1.06006	0.158711	0.328108	-0.07339	0.919495	NA	0.0600087	0.934496	0.964493
ADGRV1	84059	ENSG00000164199	142.034	127.565	138.072	135.89	11.6572	123.062	122.51	112.232	119.268	10.921	104.68	107.368	100.357	104.135	10.2046	107.504	95.5577	96.4071	99.8229	9.99114	-0.183936	0.0183268	0.0622172	-0.39387	5.8284e-07	1.49837e-05	-0.455415	8.83215e-09	8.92249e-08
ADH1B	125	ENSG00000196616	0	0	0	0	0	0	0.0259885	0	0.00866282	0.0930743	0	0	0	0	0	0	0	0	0	0	1.10538	0.801971	NA	0	1	NA	0	1	NA
ADH1C	126	ENSG00000248144	0	0	0.0262344	0.0087448	0.0935136	1.29358	1.27343	0.70165	1.08955	1.04382	0	0	0	0	0	1.85886	1.54395	0.621745	1.34152	1.15824	6.87273	4.5401e-08	6.87965e-07	-0.275419	0.872576	0.934201	7.12023	1.60235e-08	1.56864e-07
ADH4	127	ENSG00000198099	0	0	0	0	0	0	0.0259885	0	0.00866282	0.0930743	0	0	0	0	0	0	0	0	0	0	1.10538	0.801971	NA	0	1	NA	0	1	NA
ADH5	128	ENSG00000197894	57.0694	59.4695	58.7913	58.4434	7.64483	53.6115	48.5204	55.2709	52.4676	7.24345	61.416	63.1895	68.5025	64.3693	8.02305	57.2373	51.5761	58.7001	55.8379	7.47247	-0.150179	0.0767864	0.191418	0.133166	0.119193	0.275091	-0.0734235	0.395084	0.569667
ADH7	131	ENSG00000196344	0	0	0	0	0	0	0.0259885	0	0.00866282	0.0930743	0	0	0	0	0	0	0	0	0	0	1.10538	0.801971	NA	0	1	NA	0	1	NA
ADHFE1	137872	ENSG00000147576	1.4151	1.087	1.6003	1.36747	1.16939	1.43731	1.48134	1.78602	1.56822	1.25229	0.789224	0.857071	0.866777	0.837691	0.915254	1.54905	1.9195	1.35321	1.60725	1.26777	0.186688	0.469696	0.661967	-0.713976	0.0160217	0.0648463	0.213958	0.434762	0.607044
ADI1	55256	ENSG00000182551	11.4371	12.7986	10.5462	11.594	3.40499	10.2624	11.9027	9.31281	10.4926	3.23923	12.2688	12.2717	11.4848	12.0084	3.46532	10.2237	11.3501	10.2405	10.6048	3.2565	-0.137113	0.258392	0.458825	0.0390983	0.752234	0.868665	-0.132137	0.29712	0.46954
ADIG	149685	ENSG00000182035	0.07754	0	0.0262344	0.0345915	0.185988	0	0.0779654	0.127573	0.0685127	0.261749	0	0.0389578	0.0270868	0.0220149	0.148374	0	0.0417283	0.0365733	0.0261005	0.161557	0.843286	0.585555	NA	-0.551363	0.754539	NA	-0.324152	0.854519	NA
ADIPOQ	9370	ENSG00000181092	0.019385	0.0350646	0.0524688	0.0356395	0.188784	0	0.0519769	0	0.0173256	0.131627	0	0.0389578	0	0.0129859	0.113956	0	0.0834565	0.0731465	0.052201	0.228475	-0.950384	0.612762	NA	-1.1827	0.540702	NA	0.693438	0.690056	NA
ADIPOR1	51094	ENSG00000159346	129.569	124.234	128.076	127.293	11.2824	130.766	125.914	132.612	129.764	11.3914	143.065	133.43	140.445	138.98	11.789	137.013	134.657	141.612	137.761	11.7372	0.0318798	0.60995	0.772106	0.115642	0.0666634	0.184105	0.106469	0.0926498	0.196696
ADIRF	10974	ENSG00000148671	0.85294	1.47271	0.760798	1.02882	1.01431	0.833637	1.68925	0.797329	1.10674	1.05202	0.860971	1.63623	0.67717	1.05812	1.02865	1.00688	1.66913	0.804612	1.16021	1.07713	0.120869	0.768362	0.878081	0.050588	0.904778	0.950975	0.183819	0.664962	0.794535
ADK	132	ENSG00000156110	45.264	47.267	51.6031	48.0447	6.93143	40.0721	36.7996	43.9488	40.2735	6.34614	43.9095	47.4895	53.8756	48.4249	6.9588	41.2821	37.7641	43.5588	40.8683	6.39283	-0.247862	0.0101507	0.0386748	0.00976631	0.919936	0.960447	-0.238372	0.0153164	0.0453869
ADM	133	ENSG00000148926	2.77205	4.55839	3.41047	3.58031	1.89217	2.41467	4.62594	2.71092	3.25051	1.80292	2.8699	5.10347	3.46711	3.81349	1.95282	3.02064	6.09233	2.5967	3.90322	1.97566	-0.13419	0.658615	0.805935	0.10312	0.736753	0.85885	0.130788	0.671413	0.799004
ADM2	79924	ENSG00000128165	5.38903	7.64408	6.45366	6.49559	2.54864	4.13944	6.13327	3.89097	4.72123	2.17284	7.03127	8.37593	7.88225	7.76315	2.78624	4.41479	7.0938	5.01054	5.50638	2.34657	-0.448568	0.019338	0.065004	0.263112	0.168356	0.348413	-0.223265	0.256998	0.423512
ADM5	199800	ENSG00000224420	2.73328	2.91036	2.78085	2.80816	1.67576	1.89724	1.84518	1.49898	1.74713	1.32179	1.43495	1.51935	2.0586	1.67097	1.29266	1.6265	1.79432	1.71894	1.71325	1.30891	-0.67366	0.00172069	0.00885165	-0.71427	0.00168349	0.0114625	-0.710469	0.00230863	0.00871865
ADNP	23394	ENSG00000101126	73.7017	68.5863	79.9887	74.0922	8.60769	62.1204	78.667	69.7823	70.1899	8.37794	83.8012	83.5645	83.5627	83.6428	9.14564	90.7742	68.7682	76.5844	78.7089	8.87181	-0.0755291	0.435561	0.632762	0.167117	0.0859808	0.220653	0.0776387	0.426965	0.599662
ADNP-AS1	101927631	ENSG00000259456	0.407085	0.701291	0.41975	0.509376	0.713705	0.344953	0.649711	0.478398	0.491021	0.700729	0.215243	0.311662	0.270868	0.265924	0.515679	0.0774524	0.417283	0.402306	0.299014	0.546821	-0.0264463	0.956079	0.978292	-0.891081	0.101583	NA	-0.625909	0.247664	0.41225
ADNP2	22850	ENSG00000101544	55.1309	53.9644	58.8175	55.9709	7.48137	52.9791	55.7712	55.0476	54.5993	7.38913	55.3174	54.0734	53.4693	54.2867	7.36795	51.351	49.2811	53.5067	51.3796	7.16795	-0.0317136	0.608649	0.770965	-0.0550335	0.386125	0.595045	-0.130001	0.0435017	0.108295
ADO	84890	ENSG00000181915	43.907	42.1476	42.8145	42.9564	6.55411	36.3638	34.3827	31.3829	34.0431	5.83465	32.5734	31.7896	33.3438	32.5689	5.70692	26.4113	26.9565	27.1374	26.835	5.18025	-0.330722	4.24113e-05	0.000351228	-0.409232	8.00687e-07	1.97063e-05	-0.686141	7.0851e-16	1.63874e-14
ADORA1	134	ENSG00000163485	9.78942	9.36224	12.0678	10.4065	3.22591	15.3792	16.9445	19.0721	17.1319	4.13907	10.6186	10.4017	11.3494	10.7899	3.2848	15.3356	19.1533	18.1038	17.5309	4.18699	0.722493	1.69991e-10	3.79547e-09	0.0486366	0.685265	0.827865	0.757267	8.40433e-11	1.10953e-09
ADORA2A	135	ENSG00000128271	0.484625	0.701291	0.41975	0.535222	0.731589	0.833637	0.779654	0.60597	0.739754	0.860089	0.28699	0.389578	0.487562	0.388044	0.622931	0.542167	0.751109	0.621745	0.63834	0.798962	0.497673	0.201699	0.3884	-0.38313	0.386576	0.59552	0.289206	0.492189	0.65776
ADORA2A-AS1	646023	ENSG00000178803	0.15508	0.0350646	0	0.0633815	0.251757	0.402446	0.233896	0.414611	0.350318	0.591876	0	0.0389578	0.0541736	0.0310438	0.176192	0.0774524	0.166913	0.21944	0.154602	0.393194	2.32113	0.00889057	0.0346417	-0.917841	0.45063	NA	1.20546	0.213531	0.370259
ADORA2B	136	ENSG00000170425	17.3883	17.7076	15.557	16.8843	4.10905	8.48011	9.74567	7.84572	8.6905	2.94797	7.46175	7.7526	7.55721	7.59052	2.75509	6.04129	4.38147	4.60823	5.01033	2.23838	-0.954761	3.85882e-14	1.3534e-12	-1.16287	1.68926e-18	6.73129e-16	-1.79697	4.91467e-36	5.11279e-34
ADORA3	140	ENSG00000282608	0	0	0	0	0	0	0	0.0637863	0.0212621	0.145815	0	0	0	0	0	0	0	0.0731465	0.0243822	0.156148	2.12662	0.581551	NA	0	1	NA	2.53716	0.512856	NA
ADPGK	83440	ENSG00000159322	53.5026	51.8605	56.9549	54.106	7.35568	47.8048	47.4549	47.776	47.6786	6.90497	46.4925	47.1389	48.6479	47.4264	6.88668	42.289	44.1068	45.68	44.0253	6.63515	-0.177963	0.00520868	0.0223556	-0.196493	0.00266184	0.0163661	-0.300602	6.19175e-06	4.04947e-05
ADPGK-AS1	100287559	ENSG00000260898	0.07754	0.140258	0.157406	0.125068	0.35365	0.0862384	0.0779654	0.287039	0.150414	0.387833	0	0.194789	0.0812604	0.0920164	0.303342	0.154905	0.166913	0.182866	0.168228	0.410156	0.277774	0.743535	0.862126	-0.27389	0.769124	NA	0.467603	0.59793	0.744336
ADPRH	141	ENSG00000144843	2.48128	3.78697	2.5185	2.92892	1.71141	4.71436	5.95136	3.95475	4.87349	2.2076	3.94612	4.36327	2.95246	3.75395	1.93751	4.56969	6.75998	4.46194	5.26387	2.29431	0.751129	0.000918399	0.00517292	0.349301	0.137834	0.304125	0.856914	0.000222609	0.00107878
ADPRHL1	113622	ENSG00000153531	4.43916	4.20775	4.66972	4.43888	2.10686	5.9217	6.23723	6.0597	6.07288	2.46432	6.67253	5.06451	5.36318	5.70007	2.38748	8.82958	6.92689	7.60724	7.7879	2.79068	0.453916	0.00129512	0.0069847	0.321075	0.0300235	0.103731	0.783994	6.65014e-08	5.99383e-07
ADPRHL2	54936	ENSG00000116863	18.4545	18.0583	19.5446	18.6858	4.32271	16.414	17.2303	15.5958	16.4134	4.05134	15.2822	17.57	17.2272	16.6931	4.08572	13.3993	14.1459	14.995	14.1801	3.76564	-0.182123	0.0424757	0.122339	-0.160351	0.0841096	0.21693	-0.397415	3.5504e-05	0.000202299
ADPRM	56985	ENSG00000170222	3.29545	3.15581	3.38424	3.2785	1.81066	4.48439	3.19658	4.30558	3.99552	1.99888	4.23311	2.72705	3.76506	3.57507	1.89079	3.87262	3.04616	3.43789	3.45222	1.85802	0.288292	0.134377	0.290105	0.0940048	0.640609	0.796937	0.0496528	0.808812	0.891121
ADRA1A	148	ENSG00000120907	0.07754	0.140258	0.104938	0.107579	0.327992	0.143731	0.207908	0.127573	0.159737	0.399671	0.28699	0.311662	0.0812604	0.226638	0.476065	0.154905	0.208641	0	0.121182	0.348112	0.616739	0.469664	0.661967	1.03516	0.229134	NA	0.113344	0.904825	0.948219
ADRA1B	147	ENSG00000170214	0.058155	0	0.0262344	0.0281298	0.167719	0.114984	0.129942	0.0637863	0.102904	0.320787	0	0.194789	0	0.0649297	0.254813	0.0774524	0.0417283	0.256013	0.125065	0.353645	1.73115	0.195748	NA	1.1169	0.433063	NA	2.05386	0.132332	0.258402
ADRA1D	146	ENSG00000171873	0.019385	0	0.0262344	0.0152065	0.123314	0.0574922	0.0259885	0.0318932	0.038458	0.196107	0	0	0	0	0	0	0.0834565	0.0365733	0.0400099	0.200025	1.25294	0.518838	NA	-1.07257	0.618609	NA	1.40531	0.484797	NA
ADRA2A	150	ENSG00000150594	0	0.140258	0	0.0467528	0.216224	0.0287461	0.0519769	0	0.0269077	0.164036	0	0.0389578	0.0270868	0.0220149	0.148374	0	0.166913	0.0365733	0.0678288	0.26044	-0.657635	0.717474	NA	-0.764146	0.68709	NA	0.713228	0.68352	NA
ADRA2B	151	ENSG00000274286	0.562165	0.525968	0.472219	0.520118	0.721192	0.776145	0.909596	0.510291	0.732011	0.855576	1.14796	1.55831	0.67717	1.12781	1.06199	1.4716	0.876293	1.24349	1.19713	1.09413	0.499177	0.202424	0.389514	1.07979	0.00579561	0.0299411	1.16344	0.00317109	0.0115204
ADRA2C	152	ENSG00000184160	1.24064	1.26232	0.65586	1.05294	1.02613	1.60978	1.42936	1.14815	1.39577	1.18143	0.789224	0.662282	0.622996	0.691501	0.831565	1.70395	2.16987	1.06062	1.64482	1.2825	0.408488	0.219575	0.410545	-0.653208	0.0803868	0.209916	0.616807	0.0721154	0.161919
ADRB1	153	ENSG00000043591	1.78342	1.50778	1.70524	1.66548	1.29053	1.23608	1.92315	1.65844	1.60589	1.26724	1.21971	1.7531	1.16473	1.37918	1.17439	1.54905	2.42024	1.42636	1.79855	1.3411	-0.0579708	0.828022	0.912047	-0.283278	0.316621	0.527734	0.107046	0.700819	0.820778
ADRB3	155	ENSG00000188778	0.03877	0	0	0.0129233	0.113681	0.0574922	0.0259885	0	0.0278269	0.166814	0	0	0	0	0	0	0	0	0	0	0.953402	0.78191	NA	-0.922432	0.794493	NA	-0.706083	0.84196	NA
ADRM1	11047	ENSG00000130706	109.021	103.335	92.0828	101.48	10.0737	95.0634	93.2206	79.9243	89.4028	9.4553	79.4964	85.4344	86.6506	83.8605	9.15754	87.134	80.3686	67.6971	78.3999	8.85437	-0.180828	0.0980318	0.229622	-0.286246	0.00925469	0.042893	-0.385659	0.000474729	0.0021361
ADSL	158	ENSG00000239900	7.94785	8.17004	7.92279	8.01356	2.83082	7.67521	6.36717	6.44242	6.82827	2.6131	7.39001	5.57096	5.90492	6.28863	2.50771	7.20307	5.63331	6.58319	6.47319	2.54425	-0.224072	0.116739	0.262287	-0.383676	0.0102109	0.0462863	-0.328695	0.0296138	0.0790026
ADSS	159	ENSG00000035687	125.654	117.677	126.87	123.4	11.1086	117.543	109.333	121.481	116.119	10.7759	106.186	101.329	111.218	106.245	10.3075	109.285	105.614	116.596	110.498	10.5118	-0.0827053	0.254857	0.454881	-0.225145	0.00218138	0.0140615	-0.165917	0.0242857	0.0669166
ADSSL1	122622	ENSG00000185100	1.14371	1.1922	1.5216	1.28584	1.13395	1.37981	1.19547	1.56277	1.37935	1.17446	1.72194	1.63623	1.30017	1.55278	1.24611	1.6265	1.41876	1.46293	1.50273	1.22586	0.106083	0.681641	0.822598	0.238943	0.371877	0.581278	0.208292	0.447163	0.617653
ADTRP	84830	ENSG00000111863	0	0.0350646	0	0.0116882	0.108112	0	0	0	0	0	0	0	0	0	0	0	0	0	0	0	-0.818196	0.852728	NA	-0.275416	0.950174	NA	-0.059068	0.989307	NA
AEBP1	165	ENSG00000106624	0	0.0350646	0.0787032	0.0379226	0.194737	0.0287461	0.0519769	0.0637863	0.0481698	0.219476	0	0.0389578	0.0541736	0.0310438	0.176192	0.0774524	0.0417283	0	0.0397269	0.199316	0.416851	0.783143	NA	-0.0138019	0.993284	NA	-0.0932638	0.955776	NA
AEBP2	121536	ENSG00000139154	8.80079	8.06485	10.4151	9.09356	3.01555	7.73271	9.6677	10.6523	9.35091	3.05793	5.95505	7.20719	7.01548	6.72591	2.59344	6.27365	4.75702	6.87577	5.96881	2.44312	0.0413933	0.77995	0.885353	-0.429314	0.00582695	0.0300709	-0.616363	0.000116251	0.000599885
AEN	64782	ENSG00000181026	62.3034	55.3669	58.7651	58.8118	7.66888	33.518	33.785	30.3623	32.5551	5.70571	30.995	31.2052	36.0254	32.7419	5.72205	20.37	21.0728	22.2731	21.2386	4.60854	-0.849992	9.85133e-23	7.2462e-21	-0.849948	7.20981e-22	4.30941e-19	-1.47424	1.84584e-57	4.54795e-55
AFAP1	60312	ENSG00000196526	57.2245	51.9306	52.8361	53.9971	7.34827	63.069	82.9551	69.0806	71.7016	8.46768	58.6178	61.5923	53.2526	57.8209	7.60401	68.3905	76.9052	60.675	68.6569	8.28595	0.407976	0.000102019	0.000759371	0.0873354	0.411027	0.617686	0.336504	0.00152079	0.00601914
AFAP1-AS1	84740	ENSG00000272620	0.019385	0.140258	0.131172	0.0969384	0.311349	0.143731	0.155931	0.159466	0.153042	0.391206	0	0.0389578	0.216694	0.0852174	0.29192	0.30981	0.208641	0.0365733	0.185008	0.430126	0.741038	0.445364	0.640806	0.12281	0.906962	NA	0.902136	0.36976	0.545155
AFAP1L1	134265	ENSG00000157510	1.86096	1.36752	1.44289	1.55712	1.24785	0.689907	0.727677	0.637863	0.685149	0.827737	1.57845	1.40248	1.11056	1.36383	1.16783	0.774524	0.625924	0.731465	0.710638	0.842993	-1.19378	8.48013e-05	0.000644113	-0.251771	0.388754	0.597611	-1.17106	0.000433974	0.0019709
AFAP1L2	84632	ENSG00000169129	9.07218	8.17004	9.12957	8.7906	2.96489	25.8715	28.8472	33.137	29.2852	5.41158	8.25098	8.06426	7.90934	8.07486	2.84163	39.1909	44.232	52.4826	45.3018	6.73066	1.7347	1.26703e-48	3.72788e-46	-0.139209	0.2861	0.494315	2.36078	6.72032e-88	3.93256e-85
AFDN	4301	ENSG00000130396	456.458	384.132	456.977	432.523	20.7972	364.961	359.784	374.075	366.273	19.1383	562.071	457.598	476.89	498.853	22.335	421.186	389.533	399.38	403.367	20.084	-0.234117	0.00647008	0.0267967	0.196388	0.0224456	0.0836757	-0.106749	0.215462	0.372869
AFDN-DT	653483	ENSG00000198221	1.72526	2.03374	1.5216	1.7602	1.32673	1.69602	1.3514	1.69034	1.57925	1.25668	2.72641	2.53226	2.08568	2.44812	1.56465	2.24612	2.46197	2.23097	2.31302	1.52086	-0.147887	0.525838	0.709467	0.449085	0.0532387	0.157116	0.396253	0.0951283	0.200673
AFF1	4299	ENSG00000172493	27.4685	24.8608	31.2976	27.8757	5.27974	31.8507	40.6979	37.1555	36.5681	6.04715	39.1742	36.4255	37.7861	37.7953	6.14779	48.6401	39.7253	46.5212	44.9622	6.70539	0.393868	6.68502e-05	0.000523797	0.42881	1.85672e-05	0.00028799	0.680184	1.02836e-11	1.54102e-10
AFF2	2334	ENSG00000155966	0.89171	0.38571	0.65586	0.644427	0.802762	0.661161	0.935584	0.510291	0.702345	0.83806	0.717476	1.16873	0.866777	0.917662	0.957947	0.542167	0.792837	0.804612	0.713205	0.844515	0.0942797	0.80843	0.900125	0.484038	0.218629	0.41405	0.134815	0.743237	0.849377
AFF3	3899	ENSG00000144218	0.756015	0.876614	0.944438	0.859022	0.926835	0.488684	0.727677	0.574077	0.596813	0.772536	1.07621	0.779156	1.21891	1.02476	1.0123	0.464714	0.876293	0.804612	0.715207	0.845699	-0.509304	0.14348	0.304039	0.260458	0.445349	0.64795	-0.202643	0.57849	0.729407
AFF4	27125	ENSG00000072364	72.0153	65.8513	78.7819	72.2161	8.49801	84.5423	95.2997	90.7361	90.1927	9.49698	85.0927	80.0583	77.0619	80.7376	8.98541	90.387	91.4683	99.6621	93.8392	9.68706	0.324363	5.27171e-06	5.29772e-05	0.149332	0.0390753	0.125449	0.373388	2.42217e-07	1.99691e-06
AFG1L	246269	ENSG00000135537	5.15641	4.76878	4.61725	4.84748	2.2017	5.63424	6.26322	6.9846	6.29402	2.50879	4.95059	5.49305	5.30901	5.25088	2.29148	5.80893	6.30097	7.86325	6.65772	2.58026	0.372827	0.0116902	0.0435153	0.10916	0.483735	0.680375	0.464584	0.00258517	0.00963247
AFG3L1P	172	ENSG00000223959	19.1718	18.479	23.5323	20.3943	4.51601	16.414	18.1399	16.1698	16.9079	4.11193	21.2373	20.6087	20.3151	20.7204	4.55196	16.265	18.4439	17.3723	17.3604	4.16658	-0.263923	0.00479153	0.0208684	0.0125366	0.895076	0.94625	-0.231367	0.017903	0.0517353
AFG3L2	10939	ENSG00000141385	161.186	157.545	179.207	165.98	12.8833	143.156	144.288	154.522	147.322	12.1376	150.67	150.182	167.776	156.209	12.4984	139.647	136.827	154.741	143.738	11.9891	-0.166192	0.0184379	0.0625242	-0.0938964	0.185881	0.372563	-0.211778	0.0029789	0.0109017
AFM	173	ENSG00000079557	0.019385	0	0	0.00646166	0.0803845	0	0	0	0	0	0	0	0	0	0	0	0.0834565	0	0.0278188	0.16679	-0.818196	0.84874	NA	-0.275416	0.94881	NA	1.69071	0.690788	NA
AFMID	125061	ENSG00000183077	15.3917	13.1141	15.7931	14.7663	3.8427	18.225	17.6462	17.3499	17.7404	4.21193	17.1477	13.4015	13.1913	14.5801	3.8184	20.1376	21.198	18.5426	19.9594	4.4676	0.266409	0.0151802	0.0536588	-0.0521939	0.647359	0.801962	0.421837	0.000177839	0.000879499
AFP	174	ENSG00000081051	0	0	0	0	0	0	0.0259885	0	0.00866282	0.0930743	0	0	0	0	0	0.154905	0	0	0.0516349	0.227233	1.10538	0.758112	NA	0	1	NA	3.3403	0.339352	NA
AFTPH	54812	ENSG00000119844	125.421	119.009	123.905	122.778	11.0805	143.156	131.606	151.907	142.223	11.9257	127.926	112.978	123.57	121.491	11.0223	133.373	124.809	146.33	134.837	11.6119	0.217042	0.00994779	0.0379838	-0.0265782	0.754252	0.869771	0.128311	0.130876	0.25618
AGA	175	ENSG00000038002	10.2934	12.8687	10.9922	11.3848	3.37413	11.1247	12.1366	11.3859	11.5491	3.39839	11.3361	11.5315	10.6993	11.189	3.34499	11.3855	10.8493	9.4359	10.5569	3.24914	0.0315108	0.786603	0.889373	-0.0307444	0.798538	0.895433	-0.121733	0.321896	0.496253
AGAP1	116987	ENSG00000157985	58.9304	52.0007	57.2697	56.0669	7.48779	58.1534	63.8276	54.5373	58.8395	7.67069	70.0974	61.5533	57.126	62.9256	7.93257	68.4679	67.8919	60.8579	65.7392	8.10797	0.0722043	0.429829	0.628096	0.150718	0.102554	0.248553	0.218982	0.0179756	0.0519065
AGAP1-IT1	100506749	ENSG00000235529	0.756015	0.806485	0.629626	0.730708	0.854815	0.603669	0.779654	0.669757	0.68436	0.82726	0.430486	0.467494	0.379215	0.425731	0.652481	0.154905	1.04321	0.475452	0.557855	0.746897	-0.0908627	0.826456	0.91086	-0.800265	0.0818307	0.212691	-0.303738	0.496695	0.660951
AGAP11	119385	ENSG00000271880	0	0	0	0	0	0	0	0	0	0	0.0717476	0	0	0.0239159	0.154648	0	0	0	0	0	0	1	NA	1.72215	0.695424	NA	0	1	NA
AGAP12P	414224	ENSG00000265018	0.058155	0.105194	0.0524688	0.0719392	0.268215	0	0.155931	0.0956795	0.0838701	0.289603	0.0717476	0.116873	0.0541736	0.0809315	0.284485	0.0774524	0.208641	0.146293	0.144129	0.379643	0.262748	0.801075	NA	0.18895	0.863674	NA	1.09202	0.292732	0.464731
AGAP2	116986	ENSG00000135439	2.05481	1.61297	2.28239	1.98339	1.40833	1.95474	2.62483	2.55145	2.37701	1.54175	1.72194	2.02581	2.57324	2.107	1.45155	2.63338	2.58715	3.03558	2.75204	1.65893	0.252587	0.239821	0.436908	0.109976	0.62727	0.788137	0.463402	0.0383911	0.097953
AGAP2-AS1	100130776	ENSG00000255737	11.8442	11.1155	12.5138	11.8245	3.43868	8.68133	9.25189	7.97329	8.6355	2.93862	7.10301	8.25905	11.2952	8.88575	2.9809	6.58346	6.3427	7.97297	6.96637	2.63939	-0.448702	0.00181906	0.00927437	-0.394259	0.00750131	0.0366867	-0.76216	5.98039e-07	4.6352e-06
AGAP3	116988	ENSG00000133612	34.7185	32.6451	35.4951	34.2863	5.85545	23.9743	26.3523	21.5279	23.9515	4.89403	28.4838	28.1275	31.7999	29.4704	5.42867	22.6161	21.8239	22.0537	22.1646	4.70792	-0.513107	1.85347e-09	3.55007e-08	-0.22335	0.00983639	0.0449541	-0.640287	8.62377e-13	1.45535e-11
AGAP4	119016	ENSG00000188234	5.54411	5.18956	6.68977	5.80781	2.40994	6.49662	6.60107	6.88892	6.6622	2.58112	6.60078	6.31116	6.58209	6.49801	2.54912	6.42855	6.42615	5.99802	6.28424	2.50684	0.200205	0.116465	0.261883	0.150383	0.259668	0.4638	0.0997497	0.465539	0.634868
AGAP5	729092	ENSG00000172650	0.27139	0.245452	0.393516	0.303453	0.550865	0.201223	0.311861	0.318932	0.277339	0.52663	0.502233	0.194789	0.243781	0.313601	0.560001	0.387262	0.208641	0.0365733	0.210826	0.459157	-0.12959	0.829966	0.912951	-0.0648317	0.91762	NA	-0.722031	0.294117	0.466266
AGAP6	414189	ENSG00000204149	9.59557	10.2739	10.7823	10.2173	3.19645	8.39387	8.75811	9.08955	8.74718	2.95756	8.03573	9.03821	7.63847	8.23747	2.8701	7.04817	7.0938	6.61976	6.92058	2.6307	-0.217585	0.0548627	0.148468	-0.31788	0.00752718	0.0367638	-0.570998	4.41377e-06	2.95602e-05
AGAP9	642517	ENSG00000204172	4.22593	4.83891	5.61416	4.893	2.21201	4.65687	5.48356	5.42184	5.18742	2.27759	5.30932	4.71389	5.25484	5.09268	2.2567	4.10498	5.38295	5.37627	4.95473	2.22592	0.0955371	0.519725	0.70391	0.0533385	0.730554	0.855083	0.045114	0.775031	0.870085
AGBL1	123624	ENSG00000273540	0.019385	0	0	0.00646166	0.0803845	0	0.0259885	0	0.00866282	0.0930743	0	0.0389578	0	0.0129859	0.113956	0	0	0	0	0	0.143592	0.971588	NA	0.757154	0.850685	NA	-0.0590681	0.98831	NA
AGBL3	340351	ENSG00000146856	2.26804	2.45452	2.46603	2.3962	1.54797	2.90336	3.17059	3.69961	3.25785	1.80495	3.0134	2.33747	2.22112	2.52399	1.58871	2.01376	2.37851	2.77957	2.39061	1.54616	0.448169	0.0202961	0.0676452	0.0313809	0.879802	0.937892	0.0230023	0.913661	0.95227
AGBL4	84871	ENSG00000186094	0	0	0	0	0	0	0.0259885	0	0.00866282	0.0930743	0	0.155831	0.0541736	0.0700016	0.264578	0.232357	0.0834565	0.0365733	0.117462	0.342728	1.10539	0.595791	NA	3.95354	0.030933	NA	4.50494	0.0127625	NA
AGBL5	60509	ENSG00000084693	18.4739	19.2154	22.4829	20.0574	4.47855	16.9315	20.1151	19.2954	18.7806	4.33366	20.1611	21.8553	25.0282	22.3482	4.72739	21.222	20.3634	22.1268	21.2374	4.6084	-0.0889235	0.361742	0.566088	0.162502	0.100545	0.245372	0.079174	0.43025	0.602937
AGBL5-AS1	100874031	ENSG00000231636	0.03877	0	0.0787032	0.0391577	0.197883	0	0.0259885	0.0318932	0.0192939	0.138902	0.0717476	0.0779156	0.0812604	0.0769745	0.277443	0	0	0	0	0	-1.06908	0.54653	NA	0.943169	0.549608	NA	-2.15576	0.248011	NA
AGER	177	ENSG00000234729	0.03877	0	0	0.0129233	0.113681	0.0574922	0	0	0.0191641	0.138434	0	0	0.0270868	0.00902893	0.0950207	0	0.0417283	0	0.0139094	0.117938	0.413941	0.886774	NA	-0.0103604	0.99721	NA	0.238817	0.93592	NA
AGFG1	3267	ENSG00000173744	100.996	91.1328	93.6568	95.2618	9.76022	136.199	144.002	131.751	137.317	11.7182	95.7113	83.8761	76.4118	85.3331	9.23759	122.297	110.163	114.328	115.596	10.7516	0.529823	2.1414e-09	4.06119e-08	-0.174005	0.0525324	0.155525	0.26925	0.002603	0.0096905
AGFG2	3268	ENSG00000106351	10.1771	9.18692	11.5694	10.3111	3.2111	11.9584	12.0586	11.9918	12.003	3.46453	9.82942	10.8303	11.2139	10.6245	3.25953	13.4767	14.2293	12.8738	13.5266	3.67785	0.220943	0.0338686	0.102438	0.0446516	0.682879	0.826487	0.38041	0.000441749	0.00200155
AGGF1	55109	ENSG00000164252	9.6925	11.5713	11.5956	10.9531	3.30955	11.6997	12.3705	13.2357	12.4353	3.52637	11.4079	8.33697	8.88446	9.5431	3.08919	9.6041	10.1817	11.228	10.3379	3.21526	0.192551	0.110827	0.252312	-0.227633	0.0734603	0.196993	-0.0748268	0.55767	0.713261
AGK	55750	ENSG00000006530	10.2547	10.0285	10.074	10.119	3.18104	9.68744	8.60218	8.93009	9.07324	3.01218	11.8384	9.89528	10.8889	10.8742	3.2976	8.98448	11.0997	10.6794	10.2545	3.20227	-0.153693	0.185588	0.367365	0.0827746	0.485009	0.681366	0.0257624	0.831108	0.905499
AGL	178	ENSG00000162688	71.55	68.9369	78.9131	73.1333	8.5518	76.7234	73.9112	80.1794	76.938	8.77143	71.5324	65.6828	70.0735	69.0962	8.31241	66.764	59.3793	71.4276	65.857	8.11523	0.0791683	0.322866	0.528072	-0.0914438	0.260499	0.464837	-0.15683	0.0551922	0.130824
AGMAT	79814	ENSG00000116771	0.03877	0.0701291	0.0262344	0.0450445	0.212237	0.114984	0.0519769	0.0637863	0.0769159	0.277337	0.0717476	0.0389578	0	0.0369018	0.192098	0.232357	0.0834565	0.10972	0.141845	0.376623	0.829994	0.473378	NA	-0.621951	0.661323	NA	1.60662	0.164868	0.305403
AGMO	392636	ENSG00000187546	0.252005	0.280517	0.262344	0.264955	0.514738	0.172477	0.311861	0.510291	0.331543	0.575798	0	0.194789	0.216694	0.137161	0.370353	0.542167	0.208641	0.21944	0.323416	0.568697	0.31738	0.60506	0.768528	-0.744721	0.291154	NA	0.177425	0.786537	0.877023
2001-08-01	26523	ENSG00000092847	39.3128	36.4321	45.5429	40.4293	6.3584	35.5302	42.855	40.5681	39.6511	6.29691	38.8872	42.3082	41.7136	40.9697	6.40076	42.3665	37.9727	37.6339	39.3244	6.27091	-0.0243998	0.77685	0.883633	0.0154046	0.860259	0.928178	-0.0514341	0.560372	0.715583
2002-08-01	27161	ENSG00000123908	201.391	190.26	228.712	206.788	14.3801	132.347	161.596	159.498	151.147	12.2942	149.307	161.324	156.778	155.803	12.4821	132.753	113.835	117.839	121.476	11.0216	-0.448331	7.43327e-08	1.08299e-06	-0.41384	7.74287e-07	1.92548e-05	-0.774125	4.15882e-20	1.46384e-18
2003-08-01	192669	ENSG00000126070	31.6169	32.6451	35.6001	33.2874	5.76952	27.0214	27.6777	28.8314	27.8435	5.27669	30.5645	29.1794	29.3079	29.6839	5.4483	26.7985	25.9132	25.3453	26.019	5.10088	-0.252127	0.000493452	0.00300468	-0.176162	0.0178823	0.0702192	-0.365367	1.75362e-06	1.25322e-05
2004-08-01	192670	ENSG00000134698	29.0387	28.4374	31.6125	29.6962	5.44942	26.8201	31.446	31.2553	29.8405	5.46264	31.7842	31.4389	31.7457	31.6563	5.62639	28.8123	28.7508	29.8438	29.1356	5.39774	0.00966911	0.89565	0.948341	0.0831205	0.271684	0.47852	-0.0331761	0.667052	0.795724
AGPAT1	10554	ENSG00000204310	0	0	0	0	0	0	0	0	0	0	0	0	0.0270868	0.00902893	0.0950207	0	0.0417283	0	0.0139094	0.117938	0	1	NA	1.61009	0.714568	NA	1.86451	0.67227	NA
AGPAT2	10555	ENSG00000169692	45.9812	44.9177	43.2081	44.7023	6.68598	35.7314	40.2041	28.672	34.8692	5.90501	43.6943	44.8015	46.0204	44.8387	6.69617	36.2477	32.6315	31.1238	33.3344	5.77359	-0.355503	0.000854581	0.00484697	-0.00497013	0.963015	0.981787	-0.437354	5.9031e-05	0.000321708
AGPAT3	56894	ENSG00000160216	64.804	63.2214	72.3282	66.7846	8.17218	58.5846	71.0524	67.6135	65.7502	8.10865	61.2725	66.7737	69.8839	65.9767	8.1226	61.1874	68.9351	68.9406	66.3544	8.14582	-0.0191999	0.801944	0.897328	-0.0205783	0.790895	0.891785	-0.0111632	0.886207	0.936837
AGPAT4	56895	ENSG00000026652	16.5354	14.8674	16.9212	16.108	4.01348	14.7755	15.697	15.5001	15.3242	3.91461	19.2284	19.9853	18.2565	19.1567	4.37684	19.6729	19.4036	17.2992	18.7919	4.33496	-0.0716397	0.441096	0.637345	0.235261	0.012727	0.0544336	0.204119	0.0332105	0.0870015
AGPAT4-IT1	79992	ENSG00000279355	1.58957	1.6831	1.39042	1.55436	1.24674	1.95474	2.07908	1.49898	1.84426	1.35804	2.36767	2.02581	2.00442	2.13263	1.46035	2.40102	1.83604	1.86524	2.0341	1.42622	0.258073	0.266046	0.4677	0.428424	0.0728697	0.196032	0.351525	0.151534	0.286305
AGPS	8540	ENSG00000018510	45.0895	48.1436	48.3238	47.1856	6.86918	42.7455	43.0369	48.6371	44.8065	6.69376	37.4523	36.5814	36.5942	36.876	6.07256	36.2477	30.1278	38.4019	34.9258	5.90981	-0.0699631	0.449192	0.644336	-0.364803	0.000114124	0.00129754	-0.441254	3.77058e-06	2.55598e-05
AGR2	10551	ENSG00000106541	0.62032	0.876614	0.708329	0.735088	0.857372	0.574922	0.519769	0.60597	0.566887	0.752919	0.717476	0.896029	0.948037	0.853848	0.924039	0.542167	0.667652	0.512026	0.573948	0.757594	-0.353664	0.325968	0.5313	0.258502	0.469917	0.668617	-0.339995	0.384105	0.559241
AGR3	155465	ENSG00000173467	0.484625	0.38571	0.41975	0.430028	0.655766	0.603669	0.519769	0.669757	0.597731	0.773131	0.502233	0.155831	0.243781	0.300615	0.548284	0.619619	0.375554	0.438879	0.478018	0.691388	0.461429	0.291194	0.495831	-0.688099	0.179786	0.364315	0.0790503	0.86931	0.926971
AGRN	375790	ENSG00000188157	91.2452	101.757	93.9454	95.6493	9.78005	45.5051	73.3394	37.6339	52.1595	7.22215	75.5502	81.7724	88.2758	81.8662	9.04799	50.2666	63.6356	40.2306	51.3776	7.16782	-0.878827	0.000287299	0.00187239	-0.234387	0.333452	0.544508	-0.905777	0.000193214	0.000948524
AGRP	181	ENSG00000159723	0	0	0.0262344	0.0087448	0.0935136	0	0	0	0	0	0	0	0	0	0	0	0	0	0	0	-0.818196	0.852728	NA	-0.275416	0.950174	NA	-0.059068	0.989307	NA
AGT	183	ENSG00000135744	59.667	46.0748	50.0028	51.9149	7.2052	43.9528	45.064	33.3921	40.803	6.38772	48.9319	51.5801	45.5329	48.6816	6.97722	43.5283	46.527	33.0257	41.027	6.40523	-0.345174	0.0130867	0.0476501	-0.104483	0.454406	0.656253	-0.352521	0.0120862	0.0371019
AGTPBP1	23287	ENSG00000135049	103.923	99.4431	108.899	104.088	10.2024	94.546	87.3472	102.25	94.7142	9.73212	108.052	100.005	112.654	106.904	10.3394	96.041	89.4654	105.221	96.9092	9.84425	-0.13049	0.120382	0.268213	0.0294456	0.727507	0.853396	-0.1088	0.200223	0.352499
AGTR1	185	ENSG00000144891	0.31016	0.596098	0.262344	0.389534	0.624126	0.229969	0.441804	0.159466	0.27708	0.526383	0.645729	0.623325	0.379215	0.549423	0.741231	0.387262	0.375554	0.21944	0.327419	0.572205	-0.44148	0.418453	0.61903	0.480241	0.365967	NA	-0.268779	0.641242	0.777214
AGTR2	186	ENSG00000180772	0	0	0	0	0	0	0.0259885	0	0.00866282	0.0930743	0	0	0	0	0	0.0774524	0	0	0.0258175	0.160678	1.10538	0.795594	NA	0	1	NA	1.86451	0.66214	NA
AGTRAP	57085	ENSG00000177674	7.11429	6.52201	7.81785	7.15138	2.67421	7.47399	7.69258	7.11218	7.42625	2.72511	7.39001	6.70074	6.22996	6.77357	2.60261	6.19619	6.50961	7.24151	6.6491	2.57859	0.0570436	0.645556	0.79745	-0.108702	0.405836	0.613437	-0.103021	0.439519	0.61146
AGXT	189	ENSG00000172482	0	0	0	0	0	0.0287461	0	0	0.00958204	0.0978879	0.0717476	0	0	0.0239159	0.154648	0	0	0	0	0	1.10538	0.797575	NA	1.72139	0.688976	NA	0	1	NA
AGXT2	64902	ENSG00000113492	0.019385	0.0350646	0	0.0181499	0.134721	0.0287461	0	0.0318932	0.0202131	0.142173	0	0	0	0	0	0	0	0.0731465	0.0243822	0.156148	0.171439	0.946438	NA	-1.21122	0.644846	NA	0.668616	0.794615	NA
AHCTF1	25909	ENSG00000153207	307.078	277.15	316.859	300.362	17.331	247.648	221.032	229.79	232.823	15.2585	250.901	244.032	251.528	248.82	15.774	209.664	184.94	192.375	195.66	13.9878	-0.360184	4.17839e-06	4.29476e-05	-0.280033	0.000362231	0.00324561	-0.625467	2.20419e-15	4.84902e-14
AHCY	191	ENSG00000101444	176.869	160.911	170.156	169.312	13.012	151.636	156.58	140.521	149.579	12.2303	137.468	136.937	139.362	137.922	11.744	126.945	127.73	129.213	127.963	11.3121	-0.17532	0.00617563	0.0257478	-0.305765	2.33074e-06	5.00735e-05	-0.411949	2.54363e-10	3.15521e-09
AHCYL1	10768	ENSG00000168710	148.644	139.241	145.732	144.539	12.0224	228.474	257.364	233.713	239.85	15.4871	127.854	136.859	114.306	126.34	11.2401	194.56	187.485	191.461	191.169	13.8264	0.732923	1.1261e-21	7.82138e-20	-0.203897	0.00868599	0.0409836	0.395444	3.12837e-07	2.53727e-06
AHCYL2	23382	ENSG00000158467	9.18849	8.69601	9.49685	9.12712	3.02111	8.65258	9.01799	9.08955	8.92004	2.98664	11.9819	12.1159	11.539	11.8789	3.44658	10.611	11.5587	11.3743	11.1813	3.34385	-0.0322458	0.755878	0.869584	0.365433	0.000498188	0.00423447	0.289891	0.00698328	0.0230028
AHDC1	27245	ENSG00000126705	12.3289	12.3427	14.6126	13.0947	3.61866	8.22139	13.1242	8.96198	10.1025	3.17845	11.3361	12.8561	14.4373	12.8765	3.58838	9.759	10.1817	9.65534	9.86535	3.14091	-0.370034	0.00903308	0.0351049	-0.0191451	0.893546	0.945293	-0.413273	0.00495377	0.0170469
AHI1	54806	ENSG00000135541	23.9211	22.4764	24.0569	23.4848	4.84611	25.4978	27.5478	25.1956	26.0804	5.1069	26.1879	26.8419	25.1907	26.0735	5.10622	29.1996	27.9997	25.6379	27.6124	5.25475	0.153694	0.0592455	0.157176	0.138099	0.0995942	0.243757	0.216775	0.010266	0.0321981
AHNAK	79026	ENSG00000124942	866.839	815.882	1070.1	917.607	30.292	532.781	629.674	656.17	606.208	24.6213	1090.35	1183.81	1178.79	1150.98	33.9261	826.417	791.084	860.203	825.902	28.7385	-0.591698	8.33493e-12	2.19066e-10	0.322776	0.000192522	0.00197672	-0.154147	0.0752761	0.167505
AHNAK2	113146	ENSG00000185567	28.9418	27.701	36.4396	31.0275	5.57023	13.7406	14.8654	16.0104	14.8721	3.85644	37.3805	43.9054	44.6932	41.993	6.4802	18.0464	19.1533	17.7015	18.3004	4.27789	-1.05534	3.14522e-24	2.63353e-22	0.437462	1.46628e-05	0.000235279	-0.765505	6.74494e-13	1.15324e-11
AHR	196	ENSG00000106546	115.709	114.486	145.942	125.379	11.1973	60.2806	58.1102	66.88	61.7569	7.85856	110.778	70.7084	90.5782	90.6883	9.52304	36.8674	35.4273	35.9881	36.0942	6.00785	-1.01258	2.07671e-16	9.32056e-15	-0.477425	0.000108265	0.00123934	-1.80007	2.18003e-46	3.56839e-44
AHSA1	10598	ENSG00000100591	105.842	98.7067	105.725	103.424	10.1698	99.864	93.6364	91.0869	94.8624	9.73973	89.9715	89.2133	91.0658	90.0835	9.49124	85.7398	85.7098	85.106	85.5186	9.24762	-0.119593	0.0748327	0.187778	-0.208789	0.00217794	0.0140516	-0.282486	3.84593e-05	0.000217338
AHSA2P	130872	ENSG00000173209	83.4718	89.4146	117.556	96.8143	9.83942	103.342	130.748	140.617	124.902	11.176	107.191	105.342	128.689	113.741	10.6649	122.917	137.244	142.855	134.339	11.5905	0.374317	0.00128852	0.00695792	0.22965	0.0492862	0.148489	0.47235	5.21921e-05	0.000287292
AHSG	197	ENSG00000145192	0.019385	0	0.0524688	0.0239513	0.154762	0.0287461	0.0519769	0	0.0269077	0.164036	0	0	0	0	0	0	0.0417283	0.0365733	0.0261005	0.161557	0.178023	0.933739	NA	-1.64626	0.472028	NA	0.293823	0.894397	NA
AHSP	51327	ENSG00000169877	0	0	0	0	0	0	0	0.0318932	0.0106311	0.103107	0	0	0	0	0	0	0	0.0365733	0.0121911	0.110413	1.10538	0.801971	NA	0	1	NA	1.86451	0.67227	NA
AICDA	57379	ENSG00000111732	0	0	0	0	0	0.0287461	0.0259885	0	0.0182449	0.135074	0	0	0	0	0	0	0	0	0	0	1.94136	0.657117	NA	0	1	NA	0	1	NA
AIDA	64853	ENSG00000186063	12.4452	12.7986	12.6712	12.6383	3.55504	13.5107	13.1242	14.1287	13.5878	3.68617	15.641	16.2064	13.435	15.0942	3.88512	13.5542	11.4335	14.4099	13.1325	3.62388	0.108954	0.343272	0.549151	0.240847	0.0401	0.127685	0.0472066	0.693856	0.815301
AIF1L	83543	ENSG00000126878	290.426	287.179	239.52	272.375	16.5038	358.867	397.13	302.315	352.77	18.7822	251.475	276.328	236.007	254.603	15.9563	321.815	348.139	279.164	316.372	17.7869	0.372248	0.0015633	0.00817502	-0.109409	0.353779	0.563783	0.204341	0.0831761	0.181015
AIFM1	9131	ENSG00000156709	69.7472	66.237	77.9686	71.3176	8.44498	66.2311	64.0096	67.9325	66.0577	8.12759	65.2903	69.3059	78.9851	71.1938	8.43764	69.0101	70.02	74.6826	71.2376	8.44024	-0.104338	0.189799	0.373081	-0.00527112	0.947733	0.974368	-0.00565778	0.944165	0.970535
AIFM2	84883	ENSG00000042286	7.07552	9.32717	9.73296	8.71189	2.95159	9.08377	12.5264	10.1101	10.5734	3.25168	9.61418	12.038	12.812	11.4881	3.3894	10.9982	15.7733	14.8853	13.8856	3.72634	0.290148	0.0602983	0.159291	0.413415	0.00840407	0.0399987	0.687087	1.1213e-05	6.98971e-05
AIFM3	150209	ENSG00000183773	0.15508	0.105194	0.0262344	0.0955027	0.309035	0	0.0519769	0.127573	0.0598499	0.244642	0.143495	0.155831	0.0541736	0.117833	0.343269	0	0	0.10972	0.0365733	0.191241	-0.742948	0.541343	NA	0.207307	0.860964	NA	-1.19146	0.389329	0.564449
AIG1	51390	ENSG00000146416	19.2105	21.7751	23.5847	21.5235	4.63934	19.0299	20.0891	21.3684	20.1625	4.49026	19.0849	20.2581	22.8612	20.7347	4.55354	17.8141	18.9029	18.9084	18.5418	4.30602	-0.086122	0.357105	0.562072	-0.0464502	0.628253	0.788544	-0.213209	0.0296542	0.0791015
AIM2	9447	ENSG00000163568	0.019385	0	0	0.00646166	0.0803845	0.0287461	0.0259885	0	0.0182449	0.135074	0	0	0	0	0	0	0	0	0	0	0.980311	0.81402	NA	-0.275417	0.947753	NA	-0.0590681	0.988787	NA
AIMP1	9255	ENSG00000164022	50.6918	56.3838	52.1278	53.0678	7.28476	58.2684	55.5113	64.4242	59.4013	7.70722	44.6988	42.464	43.3118	43.4915	6.59481	48.7176	42.8132	50.91	47.4802	6.89059	0.167528	0.0662167	0.171337	-0.297494	0.00142036	0.00994163	-0.167803	0.0724226	0.162482
AIMP2	7965	ENSG00000106305	44.7987	46.2852	53.2296	48.1045	6.93574	39.8421	37.6833	38.3037	38.6097	6.21367	32.1429	36.893	41.524	36.8533	6.07069	29.0447	29.5436	32.3673	30.3185	5.50623	-0.309165	0.000893019	0.00504607	-0.380777	5.83853e-05	0.000747924	-0.666886	4.61912e-12	7.24177e-11
AIP	9049	ENSG00000110711	16.2252	14.6219	16.5539	15.8004	3.97497	16.3278	17.2823	15.0536	16.2212	4.02756	14.3495	16.0896	16.7125	15.7172	3.96449	17.117	16.3157	17.9575	17.1301	4.13885	0.0402791	0.675121	0.817757	-0.00705876	0.943432	0.972366	0.106965	0.285158	0.455839
AIPL1	23746	ENSG00000129221	0	0	0	0	0	0	0.0259885	0	0.00866282	0.0930743	0	0	0	0	0	0	0	0	0	0	1.10538	0.801971	NA	0	1	NA	0	1	NA
AIRE	326	ENSG00000160224	0	0	0.0262344	0.0087448	0.0935136	0	0	0	0	0	0	0	0	0	0	0	0.0417283	0	0.0139094	0.117938	-0.818196	0.852728	NA	-0.275416	0.950174	NA	0.902719	0.837716	NA
AIRN	100271873	ENSG00000268257	0	0	0	0	0	0	0	0	0	0	0	0	0	0	0	0	0.0417283	0	0.0139094	0.117938	0	1	NA	0	1	NA	1.86451	0.67227	NA
AJM1	389813	ENSG00000232434	1.76403	2.24413	2.72838	2.24551	1.4985	1.43731	2.28698	1.8817	1.86866	1.36699	1.00447	2.06476	2.49198	1.85374	1.36152	1.23924	1.41876	1.4995	1.38583	1.17721	-0.251692	0.349653	0.555542	-0.205669	0.458928	0.659745	-0.675717	0.0212257	0.0597368
AJUBA	84962	ENSG00000129474	33.8074	36.1165	33.6587	34.5276	5.87602	21.9333	24.2992	21.8787	22.7037	4.76484	25.6856	25.7121	24.1343	25.1774	5.01771	13.9414	16.8165	13.8247	14.8609	3.85498	-0.600502	3.09661e-11	7.65445e-10	-0.46745	4.00997e-07	1.09838e-05	-1.21862	1.59531e-35	1.62998e-33
AK1	203	ENSG00000106992	7.17245	6.97785	7.16199	7.1041	2.66535	5.77797	6.0813	5.90024	5.91983	2.43307	6.60078	6.46699	6.44665	6.50481	2.55045	5.57657	5.88368	4.16935	5.20987	2.28251	-0.260422	0.0518835	0.14244	-0.14037	0.310189	0.521322	-0.47465	0.00110206	0.00451055
AK2	204	ENSG00000004455	164.986	173.99	176.925	171.967	13.1136	153.82	149.797	159.88	154.499	12.4298	146.293	155.52	159.406	153.74	12.3992	137.788	138.872	150.865	142.508	11.9377	-0.149095	0.0238879	0.0775423	-0.168124	0.0115436	0.0505745	-0.276163	3.66425e-05	0.000208127
AK3	50808	ENSG00000147853	34.2145	34.3282	41.8701	36.8043	6.06665	33.8917	36.6437	44.3634	38.2996	6.18867	33.7931	29.9975	35.6191	33.1366	5.75644	30.2064	27.8327	34.2326	30.7573	5.54592	0.063054	0.565768	0.739885	-0.157806	0.157607	0.333012	-0.260729	0.0205789	0.0582102
AK4	205	ENSG00000162433	55.5186	49.4761	55.3808	53.4585	7.31153	107.338	101.693	96.1579	101.73	10.0861	40.6809	42.5809	41.1719	41.4779	6.44033	101.308	79.4923	85.106	88.6354	9.41464	0.93331	1.46754e-22	1.07572e-20	-0.374762	0.000138589	0.00152094	0.718472	1.01011e-13	1.87499e-12
AK5	26289	ENSG00000154027	0.678475	0.84155	0.629626	0.71655	0.846493	0.977368	0.83163	0.765436	0.858145	0.926361	0.789224	0.779156	0.622996	0.730459	0.854669	0.464714	0.95975	0.987478	0.803981	0.89665	0.279089	0.41818	0.618755	0.00436458	0.990565	0.995143	0.239964	0.514845	0.67654
AK6	102157402	ENSG00000279247	0	0.0350646	0	0.0116882	0.108112	0	0	0	0	0	0	0	0	0	0	0	0	0.0365733	0.0121911	0.110413	-0.818196	0.852728	NA	-0.275416	0.950174	NA	0.902719	0.837716	NA
AK7	122481	ENSG00000140057	1.22125	1.12207	1.70524	1.34952	1.16169	2.06972	2.18303	1.91359	2.05545	1.43368	1.21971	1.12978	1.46269	1.27072	1.12726	2.32357	1.87777	2.30412	2.16849	1.47258	0.612553	0.00977343	0.0374869	-0.0761057	0.771964	0.881365	0.667822	0.00745269	0.0243332
AK8	158067	ENSG00000165695	1.1631	0.946743	1.44289	1.18424	1.08823	1.26483	1.09152	1.27573	1.21069	1.10031	1.79369	1.67519	1.81481	1.76123	1.32711	1.85886	1.75259	2.63327	2.08157	1.44277	0.0255844	0.923337	0.962124	0.55472	0.0372423	0.121404	0.819649	0.00199723	0.00767766
AK9	221264	ENSG00000155085	6.10627	4.34801	5.92897	5.46108	2.3369	7.33026	5.63949	7.33543	6.76839	2.60161	7.677	6.15533	6.88004	6.90412	2.62757	6.97072	6.42615	6.8392	6.74536	2.59718	0.303667	0.0572322	0.153353	0.306685	0.0617952	0.174343	0.283326	0.088614	0.190042
AKAIN1	642597	ENSG00000231824	0	0	0	0	0	0	0	0	0	0	0	0.0389578	0.0541736	0.0310438	0.176192	0	0.0417283	0	0.0139094	0.117938	0	1	NA	2.77864	0.407586	NA	1.86451	0.586356	NA
AKAP1	8165	ENSG00000121057	170.22	152.25	181.411	167.96	12.9599	146.49	163.909	154.746	155.048	12.4518	163.082	167.713	159.379	163.391	12.7825	144.294	153.393	147.427	148.371	12.1808	-0.111457	0.0771806	0.192194	-0.0477372	0.45263	0.654899	-0.18449	0.00390741	0.0138556
AKAP10	11216	ENSG00000108599	21.8081	19.8115	23.06	21.5599	4.64326	24.5204	25.8325	25.6102	25.3211	5.032	24.7529	25.5174	25.3261	25.1988	5.01984	27.5731	26.1219	25.4184	26.3711	5.13528	0.233117	0.00283583	0.0134004	0.215446	0.00753253	0.0367749	0.274376	0.000747284	0.00320009
AKAP11	11215	ENSG00000023516	68.1576	63.0812	65.9795	65.7394	8.10799	71.1754	68.6615	71.0899	70.3089	8.38504	54.8152	53.528	53.3339	53.8924	7.34114	61.4198	52.4941	58.8464	57.5868	7.58859	0.100453	0.195073	0.379959	-0.298363	0.000170657	0.00179066	-0.202987	0.0107909	0.033624
AKAP12	9590	ENSG00000131016	7.73461	6.76746	7.71291	7.405	2.72121	5.89295	6.41915	7.75004	6.68738	2.586	8.75321	8.60967	8.23438	8.53242	2.92103	7.35798	8.05355	6.80263	7.40472	2.72116	-0.152457	0.244882	0.443042	0.18532	0.163734	0.341519	-0.0147394	0.914433	0.952735
AKAP13	11214	ENSG00000170776	141.801	133.421	155.36	143.527	11.9803	123.177	142.443	137.236	134.285	11.5882	181.378	180.024	167.721	176.374	13.2806	164.974	175.05	156.131	165.385	12.8602	-0.0922138	0.180568	0.360014	0.288993	2.86991e-05	0.000413702	0.198319	0.00423972	0.014874
AKAP14	158798	ENSG00000186471	0	0	0.131172	0.043724	0.209103	0	0	0.0318932	0.0106311	0.103107	0	0.0389578	0.0270868	0.0220149	0.148374	0	0	0.0365733	0.0121911	0.110413	-2.03272	0.39817	NA	-0.736534	0.752153	NA	-1.27359	0.596554	NA
AKAP2	11217	ENSG00000241978	0	0	0	0	0	0	0.0259885	0.0318932	0.0192939	0.138902	0	0.0389578	0	0.0129859	0.113956	0	0	0	0	0	1.98683	0.601765	NA	1.71708	0.654833	NA	0	1	NA
AKAP3	10566	ENSG00000111254	1.49264	1.33245	1.6003	1.47513	1.21455	2.35718	2.72879	2.20063	2.42887	1.55848	1.93719	1.98685	2.6545	2.19285	1.48083	3.48536	3.37999	3.91334	3.5929	1.89549	0.719613	0.000657097	0.00386129	0.590198	0.00793398	0.038189	1.27615	2.56623e-09	2.77834e-08
AKAP4	8852	ENSG00000147081	0	0.0350646	0	0.0116882	0.108112	0	0	0	0	0	0	0	0	0	0	0	0	0	0	0	-0.818196	0.852728	NA	-0.275416	0.950174	NA	-0.059068	0.989307	NA
AKAP5	9495	ENSG00000179841	3.877	3.99736	3.75152	3.87529	1.96858	4.36941	4.39205	4.36936	4.37694	2.09211	3.08515	3.27245	3.54837	3.30199	1.81714	5.11186	3.46345	4.57166	4.38232	2.0934	0.180456	0.267718	0.469376	-0.224238	0.200763	0.391651	0.148407	0.39026	0.565375
AKAP6	9472	ENSG00000151320	4.88502	3.99736	4.64349	4.50862	2.12335	5.69173	5.09374	7.55868	6.11472	2.4728	5.81156	5.14243	5.49862	5.4842	2.34184	7.35798	6.38442	6.94892	6.89711	2.62623	0.431489	0.00779341	0.031156	0.258216	0.126167	0.286001	0.590754	0.000420256	0.0019138
AKAP7	9465	ENSG00000118507	3.4893	3.12075	3.14813	3.25272	1.80353	3.737	3.84629	4.08233	3.88854	1.97194	2.8699	2.41538	3.41293	2.89941	1.70276	3.64026	3.67209	3.65733	3.65656	1.91221	0.253046	0.13494	0.291008	-0.166491	0.362767	0.571871	0.154209	0.39447	0.569068
AKAP8	10270	ENSG00000105127	39.0995	36.8529	40.4534	38.8019	6.22912	41.8831	46.8832	44.8418	44.536	6.67353	36.4478	34.9451	36.215	35.8693	5.9891	41.9018	44.1485	39.3163	41.7888	6.46443	0.201028	0.00327631	0.0151177	-0.124978	0.0791653	0.207764	0.0967252	0.173758	0.317672
AKAP8L	26993	ENSG00000011243	46.5628	43.3047	47.9303	45.9326	6.77736	36.4788	39.8663	36.9961	37.7804	6.14658	41.9724	42.464	45.7225	43.3863	6.58683	36.7124	39.308	33.94	36.6535	6.05421	-0.278922	0.000138848	0.000995381	-0.0883248	0.235032	0.4344	-0.335852	9.96558e-06	6.27898e-05
AKAP9	10142	ENSG00000127914	192.745	177.742	191.616	187.368	13.6882	218.068	195.095	206.349	206.504	14.3702	211.799	189.724	195.458	198.994	14.1065	224.844	199.378	224.011	216.078	14.6996	0.146462	0.0717081	0.181892	0.0762121	0.35094	0.561059	0.198378	0.0152368	0.045191
AKIP1	56672	ENSG00000166452	9.20787	8.94146	9.41815	9.18916	3.03136	9.9749	9.74567	9.05766	9.59274	3.09722	9.61418	10.3238	10.5368	10.1583	3.1872	12.0051	12.3516	10.4234	11.5934	3.4049	0.0664658	0.547455	0.726193	0.14324	0.209575	0.402739	0.318956	0.00532223	0.0181347
AKIRIN1	79647	ENSG00000174574	41.4451	39.5879	37.7513	39.5948	6.29244	39.7559	40.3341	39.42	39.8366	6.31163	39.3894	36.1139	35.1857	36.8963	6.07424	35.3958	37.8893	36.939	36.7413	6.06146	0.010659	0.89382	0.947331	-0.120115	0.142523	0.310864	-0.115221	0.163092	0.302975
AKIRIN2	55122	ENSG00000135334	13.1624	12.3427	11.0184	12.1745	3.4892	11.4697	13.9558	10.3334	11.9196	3.45248	11.6231	12.5055	11.1056	11.7447	3.42706	13.0895	14.2293	11.2646	12.8611	3.58624	-0.0303064	0.819059	0.906339	-0.0658431	0.628036	0.788389	0.0634437	0.641735	0.777532
AKNA	80709	ENSG00000106948	10.1965	10.5895	12.8286	11.2049	3.34737	9.85992	16.3987	12.534	12.9309	3.59595	13.7755	13.5184	13.733	13.6756	3.69806	13.1669	14.9804	12.8006	13.6493	3.6945	0.210321	0.130467	0.283948	0.281883	0.0464359	0.141971	0.28253	0.0476621	0.116417
AKNAD1	254268	ENSG00000162641	0.019385	0	0	0.00646166	0.0803845	0	0	0	0	0	0	0	0	0	0	0	0.0417283	0.0731465	0.0382916	0.195682	-0.818199	0.811442	NA	-0.275417	0.935995	NA	2.08088	0.535241	NA
AKR1A1	10327	ENSG00000117448	60.8689	59.8552	65.4811	62.0684	7.87835	61.143	65.8547	67.9325	64.9767	8.06081	53.739	57.229	59.3471	56.7717	7.5347	57.5471	66.4731	61.9185	61.9796	7.87271	0.0698555	0.302589	0.507852	-0.132215	0.0569351	0.164713	-0.00441145	0.949482	0.973863
AKR1B1	231	ENSG00000085662	26.6738	26.9997	31.0091	28.2275	5.31296	24.0605	25.6506	28.4806	26.0639	5.10528	25.9726	28.2834	30.3101	28.1887	5.3093	24.6299	27.8745	30.2461	27.5835	5.252	-0.110316	0.238833	0.435558	-0.000946547	0.992076	0.996015	-0.0290542	0.762729	0.862651
AKR1B10	57016	ENSG00000198074	0.523395	1.64803	0.839501	1.00364	1.00182	0.431192	1.14349	0.829222	0.801302	0.895155	0.860971	1.16873	1.21891	1.08287	1.04061	0.30981	1.00148	0.585172	0.632153	0.795081	-0.299533	0.501025	0.688563	0.150279	0.73735	0.859112	-0.590416	0.213609	0.370283
AKR1B15	441282	ENSG00000227471	0.639705	1.22726	0.524688	0.797218	0.89287	0.402446	0.883607	0.988688	0.758247	0.870774	0.932719	1.20769	1.13764	1.09269	1.04532	0.697072	0.584196	0.987478	0.756248	0.869625	-0.0536545	0.893772	0.947331	0.487642	0.225912	0.423436	-0.0405082	0.923839	0.95786
AKR1C1	1645	ENSG00000187134	4.5167	3.99736	5.24688	4.58698	2.14172	5.66299	5.24967	4.84776	5.25347	2.29205	4.73534	5.29826	4.33389	4.78916	2.18842	4.8795	5.38295	5.01054	5.09099	2.25632	0.198916	0.188104	0.370877	0.0449934	0.776978	0.884773	0.144249	0.368399	0.543977
AKR1C2	1646	ENSG00000151632	0.23262	0.280517	0.314813	0.275983	0.525341	0.114984	0.363838	0.191359	0.223394	0.472646	0.143495	0.740198	0.352128	0.41194	0.641826	0.232357	0.667652	0.292586	0.397532	0.630501	-0.284972	0.652795	0.802741	0.647783	0.294316	NA	0.57109	0.364194	0.539708
AKR1C3	8644	ENSG00000196139	1.53141	3.01555	1.73147	2.09281	1.44666	1.37981	2.67681	1.43519	1.83061	1.353	1.93719	3.03871	3.16915	2.71502	1.64773	2.24612	2.54542	1.90181	2.23112	1.49369	-0.173348	0.564214	0.738845	0.410503	0.172414	0.353973	0.0975009	0.751834	0.855082
AKR1C4	1109	ENSG00000198610	0	0	0	0	0	0	0	0	0	0	0	0.0389578	0	0.0129859	0.113956	0	0	0	0	0	0	1	NA	1.72215	0.695424	NA	0	1	NA
AKR1C8P	340811	ENSG00000264006	0.019385	0	0	0.00646166	0.0803845	0	0	0.0637863	0.0212621	0.145815	0	0	0	0	0	0.0774524	0	0	0.0258175	0.160678	1.15682	0.723783	NA	-0.275417	0.934235	NA	0.902723	0.786801	NA
AKR1D1	6718	ENSG00000122787	0	0	0	0	0	0.0287461	0	0	0.00958204	0.0978879	0.0717476	0	0.0270868	0.0329448	0.181507	0	0.0834565	0.0365733	0.0400099	0.200025	1.10539	0.658823	NA	2.55323	0.291155	NA	3.13786	0.188601	NA
AKR1E2	83592	ENSG00000165568	19.9084	22.5465	22.719	21.7246	4.66097	22.2495	22.8438	23.1225	22.7386	4.7685	24.8247	23.8032	24.2968	24.3082	4.93034	29.0447	24.5779	26.5888	26.7371	5.17079	0.0742898	0.391361	0.59418	0.155476	0.0798592	0.208897	0.28854	0.00120156	0.00488365
AKR7A2	8574	ENSG00000053371	42.2011	39.0619	44.3624	41.8751	6.4711	45.3901	42.2572	44.6185	44.0886	6.63993	36.8783	40.2434	42.3096	39.8104	6.30955	46.4714	39.1828	45.6069	43.7537	6.61466	0.0794378	0.370186	0.574086	-0.0763873	0.398268	0.607272	0.0530679	0.558127	0.71365
AKR7A3	22977	ENSG00000162482	3.4893	3.47139	3.83022	3.59697	1.89657	3.82323	3.27455	4.17801	3.75859	1.93871	2.72641	3.58412	3.00663	3.10572	1.76231	2.55593	3.46345	3.65733	3.22557	1.79599	0.0658699	0.711197	0.842042	-0.205471	0.276909	0.484259	-0.13128	0.49278	0.658094
AKR7L	246181	ENSG00000211454	0.794785	0.876614	1.07561	0.91567	0.956906	0.546176	0.701688	0.829222	0.692362	0.832083	0.430486	0.896029	0.541736	0.62275	0.789145	0.387262	0.667652	0.585172	0.546695	0.739389	-0.398248	0.26845	0.470036	-0.521703	0.172418	0.353973	-0.694353	0.0825558	0.180058
AKT1	207	ENSG00000142208	76.939	78.5096	82.8745	79.441	8.91297	69.7668	73.3914	70.2288	71.129	8.4338	81.0748	79.5518	87.5174	82.7147	9.09476	69.9395	72.5237	72.0493	71.5042	8.45602	-0.154282	0.00648918	0.0268549	0.0528592	0.357635	0.567334	-0.156578	0.0074108	0.0242134
AKT1S1	84335	ENSG00000204673	13.2206	11.8869	15.6095	13.5723	3.68406	10.0324	12.6564	11.2583	11.3157	3.36388	13.5603	13.5573	14.0851	13.7342	3.70597	10.7659	11.0163	9.61877	10.467	3.23527	-0.259656	0.0183958	0.0624312	0.00993419	0.929349	0.965522	-0.388968	0.000871523	0.00367121
AKT2	208	ENSG00000105221	358.758	334.691	336.771	343.407	18.5312	301.719	354.379	287.389	314.496	17.734	305.071	313.493	307.002	308.522	17.5648	316.161	329.612	272.581	306.118	17.4962	-0.125824	0.142806	0.303157	-0.164498	0.0560308	0.162932	-0.174757	0.0425641	0.106385
AKT3	10000	ENSG00000117020	1.58957	1.43765	1.18055	1.40259	1.18431	1.1211	1.42936	1.11626	1.22224	1.10555	0.573981	0.896029	0.83969	0.7699	0.87744	1.00688	1.00148	0.914332	0.97423	0.987031	-0.200854	0.472908	0.664462	-0.832959	0.00785535	0.0379196	-0.550844	0.0765972	0.169783
AKTIP	64400	ENSG00000166971	32.9545	34.5386	32.6618	33.385	5.77797	31.362	32.4596	32.1164	31.9793	5.65503	32.7887	32.7245	31.8811	32.4648	5.69779	28.0378	30.5451	28.4174	29.0001	5.38517	-0.0575628	0.440535	0.636973	-0.0505638	0.509589	0.701981	-0.207531	0.00805496	0.026049
ALAD	210	ENSG00000148218	30.9966	29.5945	41.2405	33.9439	5.82614	21.7896	25.5466	24.7491	24.0284	4.90188	29.847	35.1789	38.7612	34.5957	5.88181	22.3837	23.7851	26.1865	24.1184	4.91105	-0.49124	1.96471e-05	0.000175614	0.0309195	0.788648	0.890788	-0.490408	3.11128e-05	0.000178845
ALAS1	211	ENSG00000023330	56.4297	57.2955	58.2928	57.3394	7.57228	59.332	67.2061	58.7472	61.7618	7.85887	58.1873	66.8126	64.4936	63.1645	7.94761	58.1668	71.1884	66.4536	65.2696	8.07896	0.110745	0.177275	0.355893	0.135178	0.103772	0.250287	0.184435	0.0269865	0.073085
ALB	213	ENSG00000163631	0.096925	0.0701291	0.104938	0.0906639	0.301104	0.402446	0.259885	0.318932	0.327087	0.571915	0.0717476	0.116873	0.243781	0.144134	0.37965	0.232357	0.208641	0.292586	0.244528	0.494498	1.83362	0.00921582	0.0356711	0.782295	0.318737	NA	1.41415	0.06151	0.142738
ALCAM	214	ENSG00000170017	74.8648	74.0564	68.2619	72.3944	8.50849	103.429	105.279	92.554	100.421	10.021	72.3216	69.4228	58.7783	66.8409	8.17563	95.8861	93.6799	82.9847	90.8503	9.53154	0.474665	1.77323e-06	1.96362e-05	-0.129317	0.199104	0.389594	0.316677	0.00159653	0.00628597
ALDH16A1	126133	ENSG00000161618	12.6778	12.6583	12.3039	12.5467	3.54213	10.1761	12.0586	9.53606	10.5903	3.25427	11.3361	10.9082	13.1371	11.7938	3.43421	9.91391	9.80614	9.69191	9.80399	3.13113	-0.239816	0.0317273	0.0974498	-0.0897514	0.433091	0.637318	-0.366443	0.00201274	0.00773065
ALDH18A1	5832	ENSG00000059573	126.41	115.888	140.407	127.568	11.2946	106.447	109.463	115.262	110.391	10.5067	99.3705	109.978	118.261	109.203	10.45	103.244	106.073	106.282	105.2	10.2567	-0.203018	0.0061756	0.0257478	-0.227788	0.00233798	0.014795	-0.282993	0.000167337	0.000834263
ALDH1A1	216	ENSG00000165092	0.988635	1.01687	0.918204	0.97457	0.987203	0.833637	0.597734	0.446504	0.625959	0.791176	0.932719	0.584367	0.595909	0.704332	0.839245	0.387262	0.417283	0.365733	0.390092	0.624574	-0.62583	0.084958	0.206654	-0.541215	0.153302	0.326711	-1.33127	0.00202041	0.007754
ALDH1A2	8854	ENSG00000128918	0.174465	0.350646	0.262344	0.262485	0.512333	0.546176	0.727677	0.70165	0.658501	0.811481	0.215243	0.272705	0.216694	0.234881	0.484645	0.542167	0.500739	0.621745	0.554884	0.744905	1.38356	0.00278999	0.0132251	-0.109455	0.842769	NA	1.13442	0.0217909	0.0610704
ALDH1A3	220	ENSG00000184254	350.5	367.477	345.533	354.503	18.8283	602.49	797.612	665.579	688.56	26.2404	438.952	451.014	410.121	433.362	20.8174	584.456	783.991	580.893	649.78	25.4908	0.956676	2.38862e-18	1.28754e-16	0.280089	0.0106698	0.0477459	0.864858	3.0214e-15	6.57878e-14
ALDH1B1	219	ENSG00000137124	59.8609	56.489	68.8653	61.7384	7.85738	37.9736	38.359	39.0053	38.446	6.20048	43.1203	42.7367	50.7335	45.5302	6.74761	30.8261	27.9579	30.7947	29.8596	5.46439	-0.677239	8.75001e-16	3.61326e-14	-0.441622	2.12448e-07	6.38337e-06	-1.05568	3.55809e-33	3.19097e-31
ALDH1L1	10840	ENSG00000144908	0	0.0350646	0.104938	0.0466674	0.216026	0.114984	0.0519769	0.0318932	0.0662849	0.257458	0	0.0389578	0.0270868	0.0220149	0.148374	0	0.0834565	0.182866	0.0887743	0.29795	0.595621	0.663583	NA	-0.787574	0.624165	NA	1.1192	0.420658	NA
ALDH1L1-AS1	100874204	ENSG00000250218	0	0	0.0262344	0.0087448	0.0935136	0.0287461	0	0.0956795	0.0414752	0.203655	0	0	0.0812604	0.0270868	0.164581	0	0	0	0	0	2.14119	0.414691	NA	1.71304	0.527029	NA	-0.0590683	0.983118	NA
ALDH1L1-AS2	100862662	ENSG00000246022	0	0.0350646	0	0.0116882	0.108112	0.0287461	0	0	0.00958204	0.0978879	0	0	0	0	0	0	0	0	0	0	0.143592	0.97401	NA	-0.275416	0.950174	NA	-0.059068	0.989307	NA
ALDH1L2	160428	ENSG00000136010	26.3248	29.1387	31.0353	28.8329	5.36963	19.3461	27.7037	23.9518	23.6672	4.86489	26.6184	35.2958	32.9917	31.6353	5.62452	22.4612	24.87	24.4309	23.9207	4.89088	-0.281725	0.0163859	0.0570543	0.136484	0.247124	0.449258	-0.270365	0.0242454	0.0668473
ALDH2	217	ENSG00000111275	42.4144	48.0385	53.9904	48.1477	6.93886	48.1785	62.4762	58.2688	56.3079	7.50386	45.9185	52.9047	52.8734	50.5655	7.11094	43.7606	59.5462	59.907	54.4046	7.37595	0.230516	0.0456976	0.129679	0.0690895	0.553138	0.735408	0.178271	0.12642	0.249483
ALDH3A1	218	ENSG00000108602	0.03877	0.350646	0.209875	0.199764	0.446949	0	0.207908	0.255145	0.154351	0.392875	0.143495	0.233747	0.568822	0.315355	0.561565	0.232357	0.166913	0.10972	0.169663	0.411902	-0.329173	0.709223	0.841031	0.775927	0.367141	NA	-0.240704	0.79496	0.882087
ALDH3A2	224	ENSG00000072210	56.643	65.0097	69.6261	63.7596	7.98496	41.9406	47.0131	48.063	45.6722	6.75812	67.084	76.4352	82.9939	75.5044	8.68933	46.1616	46.8191	50.7637	47.9148	6.92205	-0.475254	1.13223e-07	1.57798e-06	0.243122	0.00657349	0.0330471	-0.413654	5.80371e-06	3.81701e-05
ALDH3B1	221	ENSG00000006534	4.07085	3.78697	2.99072	3.61618	1.90163	9.57246	14.1377	8.83441	10.8482	3.29366	4.87884	5.06451	3.57546	4.50627	2.1228	11.7728	15.3977	9.47248	12.2143	3.4949	1.57906	4.01237e-14	1.40492e-12	0.288122	0.191186	0.379875	1.74106	1.76352e-16	4.28202e-15
ALDH3B2	222	ENSG00000132746	4.98194	5.25968	6.27002	5.50388	2.34604	6.61161	6.57508	6.63378	6.60682	2.57037	5.45282	4.9866	5.66114	5.36685	2.31665	4.95695	6.59306	5.37627	5.6421	2.37531	0.272505	0.0472828	0.132914	-0.039364	0.787523	0.890058	0.0479588	0.745404	0.850923
ALDH4A1	8659	ENSG00000159423	9.6925	9.25704	8.39501	9.11485	3.01908	18.4838	18.5558	15.9785	17.6727	4.20389	7.60525	10.3628	9.26368	9.07723	3.01284	13.6316	14.3128	12.5812	13.5085	3.6754	0.957233	1.27873e-14	4.63055e-13	0.00018517	0.998885	0.999602	0.554045	1.99479e-05	0.000118749
ALDH5A1	7915	ENSG00000112294	21.7112	21.3193	25.1063	22.7123	4.76574	21.0709	26.6382	24.0793	23.9295	4.89178	21.3808	22.0501	19.8546	21.0952	4.59295	18.4337	20.9893	23.1874	20.8701	4.56839	0.0790694	0.427155	0.626036	-0.116697	0.25536	0.458793	-0.116159	0.2622	0.430056
ALDH6A1	4329	ENSG00000119711	17.02	14.6921	20.0693	17.2605	4.15457	19.8923	21.9602	22.8674	21.5733	4.64471	22.3853	22.3618	23.1592	22.6354	4.75767	23.4681	24.2441	25.8207	24.511	4.95086	0.323159	0.000793594	0.0045412	0.382505	0.000102256	0.00118433	0.501642	3.85779e-07	3.08715e-06
ALDH7A1	501	ENSG00000164904	35.8622	34.9594	36.3346	35.7188	5.97652	43.2917	44.0504	45.5434	44.2952	6.65546	36.4478	36.7372	35.1857	36.1236	6.01029	49.1823	45.6924	49.5202	48.1316	6.9377	0.313584	9.45632e-06	9.08081e-05	0.00465968	0.949445	0.974729	0.420866	7.11287e-09	7.29264e-08
ALDH8A1	64577	ENSG00000118514	0.54278	0.175323	0.445985	0.388029	0.62292	0.3737	0.571746	0.60597	0.517139	0.719123	0.430486	0.35062	0.433389	0.404831	0.636264	0.697072	1.08493	0.621745	0.801251	0.895126	0.358161	0.430549	0.628496	-0.00702896	0.988548	0.993952	0.992799	0.0303751	0.080776
ALDH9A1	223	ENSG00000143149	82.5995	81.49	86.9933	83.6943	9.14846	77.0109	77.8094	80.9449	78.5884	8.86501	94.8504	94.5116	107.832	99.0648	9.95313	93.0978	87.1703	94.9076	91.7253	9.57733	-0.0863074	0.205962	0.394243	0.237221	0.000551646	0.00461849	0.12505	0.0707271	0.159475
ALDOA	226	ENSG00000285043	0.949865	1.05194	1.15431	1.05204	1.02569	0.89113	1.50733	1.24383	1.2141	1.10186	1.86544	1.36352	1.30017	1.50971	1.2287	1.6265	2.2116	1.75552	1.86454	1.36548	-0.333297	0.0414616	0.120074	0.474503	0.0946424	0.235132	0.840316	0.00273094	0.010116
ALDOB	229	ENSG00000136872	0.019385	0	0.0262344	0.0152065	0.123314	0	0	0	0	0	0	0	0	0	0	0	0	0	0	0	-1.57409	0.719091	NA	-1.03131	0.813704	NA	-0.814964	0.852275	NA
ALDOC	230	ENSG00000109107	41.038	35.836	41.8701	39.5814	6.29137	55.0488	54.056	66.0508	58.3852	7.64102	47.5687	43.399	49.3792	46.7823	6.83976	68.1581	66.0141	74.9386	69.7036	8.34887	0.563708	2.46994e-09	4.60997e-08	0.230643	0.0165251	0.0663541	0.809692	2.12399e-17	5.78767e-16
ALG1	56052	ENSG00000033011	16.5742	16.4102	15.216	16.0668	4.00834	14.603	13.566	14.1606	14.1099	3.75631	15.4257	14.5313	14.1393	14.6988	3.8339	15.1032	14.7301	13.1664	14.3332	3.78592	-0.184607	0.0731691	0.184525	-0.146532	0.167239	0.346744	-0.182382	0.0906243	0.19335
ALG10	84920	ENSG00000139133	11.1076	9.01159	11.1759	10.4317	3.22981	13.7981	14.0078	14.5752	14.127	3.75859	11.2644	7.55781	7.25926	8.69382	2.94853	10.5335	8.26219	11.0086	9.93476	3.15195	0.438225	0.00321267	0.0148694	-0.308189	0.0479523	0.145153	-0.0840254	0.589265	0.738181
ALG10B	144245	ENSG00000175548	28.2246	26.7893	31.6387	28.8842	5.3744	43.4929	41.6075	44.6823	43.2609	6.5773	29.273	19.0893	20.0984	22.8202	4.77705	25.8691	21.7404	28.6003	25.4033	5.04017	0.589478	8.2758e-06	8.05674e-05	-0.364026	0.00728477	0.0358898	-0.190239	0.160971	0.299988
ALG11	440138	ENSG00000253710	14.1123	14.3414	14.5076	14.3204	3.78424	13.1082	15.0993	13.6503	13.9526	3.73532	14.8518	14.2586	12.9746	14.0283	3.74544	13.7865	16.1071	14.4099	14.7678	3.84289	-0.0329675	0.735631	0.857099	-0.0495282	0.624623	0.787217	0.044163	0.665217	0.794613
ALG12	79087	ENSG00000182858	10.2547	11.1505	11.412	10.9391	3.30742	9.31374	11.8767	9.69552	10.2953	3.20863	9.68593	10.4796	11.6744	10.6133	3.25781	12.5473	11.8091	10.8988	11.7517	3.42808	-0.0794982	0.485828	0.675769	-0.0339392	0.773123	0.881753	0.0897401	0.448486	0.618684
ALG13	79868	ENSG00000101901	9.80881	9.88821	10.6249	10.1073	3.1792	11.0098	12.2146	11.9918	11.7387	3.42618	8.89671	8.14218	8.50525	8.51471	2.918	8.20996	10.0982	9.65534	9.32118	3.05306	0.220186	0.0322269	0.0986839	-0.262515	0.0180663	0.0707501	-0.10558	0.344363	0.519284
ALG14	199857	ENSG00000172339	5.27272	5.25968	4.93207	5.15482	2.27042	4.77186	4.23612	5.23048	4.74615	2.17857	4.80709	4.44119	4.44223	4.5635	2.13624	5.42167	3.75554	4.46194	4.54638	2.13223	-0.118574	0.452018	0.646997	-0.195262	0.236209	0.435901	-0.217543	0.195832	0.347025
ALG1L	200810	ENSG00000189366	0.096925	0.0701291	0	0.0556847	0.235976	0.114984	0.0779654	0.223252	0.138734	0.37247	0	0	0.0541736	0.0180579	0.13438	0.154905	0.166913	0.10972	0.143846	0.37927	1.25814	0.238662	NA	-1.22306	0.389931	NA	1.29535	0.243939	0.407762
ALG1L2	644974	ENSG00000251287	0.058155	0.140258	0	0.0661377	0.257173	0.0287461	0.103954	0.191359	0.10802	0.328663	0	0.233747	0.135434	0.12306	0.350799	0	0.375554	0.21944	0.198331	0.445344	0.747732	0.507997	NA	1.06057	0.354657	NA	1.71922	0.124648	0.246902
ALG1L9P	285407	ENSG00000248671	0.213235	0.280517	0.472219	0.32199	0.567442	0.776145	0.83163	0.574077	0.727284	0.85281	0.789224	0.311662	0.487562	0.529483	0.727656	0.387262	0.584196	0.731465	0.567641	0.75342	1.20737	0.00739138	0.0298416	0.649942	0.179415	0.363829	0.886161	0.066693	0.152286
ALG2	85365	ENSG00000119523	37.8783	35.836	38.9581	37.5574	6.12841	40.7333	39.4505	38.3994	39.5277	6.28711	39.1025	30.0754	30.7706	33.3162	5.77201	33.0722	31.5883	31.3433	32.0013	5.65697	0.0785841	0.39577	0.598401	-0.196074	0.0386578	0.124323	-0.241361	0.0116556	0.0359592
ALG3	10195	ENSG00000214160	58.3101	55.0864	59.7882	57.7282	7.59791	44.3265	48.4945	40.9189	44.58	6.67682	41.1831	47.9181	47.0227	45.3746	6.73607	35.3183	40.9771	40.9621	39.0858	6.25187	-0.368842	1.33279e-05	0.00012367	-0.350255	4.69019e-05	0.000624079	-0.563659	1.06607e-10	1.39016e-09
ALG5	29880	ENSG00000120697	27.0227	28.6127	23.165	26.2668	5.12511	29.9247	26.0404	25.6421	27.2024	5.21559	24.7529	24.3097	22.7529	23.9385	4.8927	26.876	25.3291	23.9189	25.3747	5.03733	0.0547601	0.629617	0.786799	-0.14847	0.200497	0.391452	-0.0639381	0.582822	0.733013
ALG6	29929	ENSG00000088035	25.0842	28.1919	27.6248	26.967	5.19297	32.6843	31.6799	33.5197	32.628	5.71209	24.6812	22.3228	22.9696	23.3245	4.82955	24.5524	24.5779	26.9911	25.3738	5.03724	0.282704	0.000675672	0.00395399	-0.221764	0.01099	0.0487359	-0.0876694	0.316676	0.490597
ALG8	79053	ENSG00000159063	52.5915	53.2981	53.8068	53.2321	7.29604	51.973	46.2075	52.3686	50.183	7.084	40.6809	46.0481	45.6954	44.1415	6.6439	46.5489	41.8117	43.6685	44.0097	6.63398	-0.0795648	0.357915	0.562942	-0.27379	0.00192197	0.012734	-0.285148	0.00133008	0.00534384
ALG9	79796	ENSG00000086848	4.82686	5.22462	6.34873	5.46674	2.33811	5.08806	5.61351	6.31485	5.67214	2.38163	6.95952	5.9995	5.49862	6.15255	2.48043	5.57657	5.50813	5.63228	5.57233	2.36058	0.0603809	0.677253	0.819449	0.144475	0.334675	0.545759	0.0260695	0.865359	0.924695
ALK	238	ENSG00000171094	0.46524	0.315581	0.393516	0.391446	0.625656	0.459938	0.33785	0.574077	0.457288	0.676231	0.28699	0.428536	0.243781	0.319769	0.565481	0.619619	0.208641	0.292586	0.373616	0.611241	0.200681	0.682657	0.823402	-0.326922	0.542621	NA	-0.214473	0.692995	0.814999
ALKAL1	389658	ENSG00000196711	1.0274	0.806485	0.577157	0.803682	0.896483	1.17859	1.29942	1.37141	1.28314	1.13276	1.00447	1.05186	0.650083	0.902137	0.949809	1.85886	1.29358	0.987478	1.37997	1.17472	0.656316	0.0458317	0.129991	0.0987839	0.780649	0.88666	0.699697	0.0418063	0.104906
ALKAL2	285016	ENSG00000189292	26.7901	24.4751	25.3424	25.5359	5.0533	22.0195	22.1682	24.8448	23.0108	4.79696	17.5064	13.7521	14.356	15.2048	3.89934	16.8072	15.356	21.2856	17.8163	4.22093	-0.148634	0.214595	0.404482	-0.773294	5.29557e-10	3.66023e-08	-0.521887	2.65569e-05	0.000154401
ALKBH1	8846	ENSG00000100601	8.80079	7.64408	7.89656	8.11381	2.84847	7.64647	8.34229	7.55868	7.84915	2.80163	9.90117	9.03821	8.69486	9.21141	3.03503	8.1325	6.88516	9.17989	8.06585	2.84004	-0.0497126	0.702298	0.836659	0.156293	0.239493	0.44007	-0.0201532	0.882582	0.934948
ALKBH2	121642	ENSG00000189046	25.123	24.5803	29.4875	26.3969	5.13779	19.2886	20.219	21.209	20.2389	4.49876	17.0759	18.6608	21.4798	19.0722	4.36717	14.8709	14.0624	16.0922	15.0085	3.87408	-0.378108	9.38859e-05	0.000705533	-0.461827	3.68866e-06	7.36091e-05	-0.817719	2.48723e-15	5.441e-14
ALKBH3	221120	ENSG00000166199	6.76536	6.97785	5.92897	6.5574	2.56074	7.21528	7.27677	6.47431	6.98879	2.64363	6.74428	7.4799	6.60918	6.94445	2.63523	7.9776	7.88664	7.02207	7.62877	2.76202	0.0971092	0.46896	0.661371	0.0736845	0.596845	0.768665	0.201767	0.15	0.284042
ALKBH4	54784	ENSG00000160993	13.0461	12.9388	11.9629	12.6493	3.55658	11.3547	12.0067	10.7799	11.3804	3.37349	11.9819	11.7263	12.0265	11.9116	3.45131	10.9208	11.517	11.2646	11.2341	3.35173	-0.149024	0.142981	0.303401	-0.0980095	0.352076	0.562301	-0.177241	0.10025	0.208657
ALKBH5	54890	ENSG00000091542	64.9591	58.3124	69.3638	64.2117	8.01322	52.4042	60.1373	57.7585	56.7667	7.53437	56.1784	57.3848	59.4826	57.6819	7.59486	53.5971	48.3631	52.1169	51.359	7.16652	-0.175102	0.0153109	0.0540216	-0.161565	0.0278367	0.0980995	-0.332441	8.03354e-06	5.13774e-05
ALKBH6	84964	ENSG00000239382	4.2647	4.90904	5.16818	4.78064	2.18647	4.48439	5.45758	3.95475	4.63224	2.15226	6.81602	6.42804	5.68822	6.31076	2.51212	5.11186	6.63479	4.97396	5.57354	2.36083	-0.0312276	0.846574	0.922711	0.385195	0.018068	0.0707501	0.227533	0.172939	0.316398
ALKBH7	84266	ENSG00000125652	13.3369	12.9388	12.4089	12.8949	3.59094	10.1186	12.4745	9.12145	10.5715	3.25139	8.25098	10.4407	11.864	10.1852	3.19143	11.8502	9.76441	8.77758	10.1307	3.18288	-0.284285	0.0473657	0.133059	-0.330594	0.0245295	0.0894003	-0.374622	0.011809	0.0363846
ALKBH8	91801	ENSG00000137760	13.24	13.009	13.9567	13.4019	3.66086	12.7345	12.2925	13.6503	12.8924	3.59061	10.8339	10.4796	10.0221	10.4452	3.23191	10.2237	9.34713	10.7891	10.12	3.18119	-0.0530542	0.601391	0.766815	-0.376649	0.000473835	0.00405011	-0.412762	0.000178348	0.000881831
ALLC	55821	ENSG00000151360	0.019385	0.0350646	0.0524688	0.0356395	0.188784	0.0287461	0.103954	0.0956795	0.0761265	0.27591	0.0717476	0.116873	0	0.0628737	0.250746	0.30981	0.0834565	0.182866	0.192044	0.438228	1.13854	0.343875	NA	0.725491	0.576273	NA	2.40195	0.0402632	0.101633
ALMS1	7840	ENSG00000116127	104.873	107.964	120.731	111.189	10.5446	98.8579	104.292	113.891	105.68	10.2801	143.423	138.768	152.553	144.915	12.038	131.437	123.057	135.723	130.072	11.4049	-0.0678585	0.333608	0.539724	0.375641	9.41382e-08	3.15731e-06	0.221402	0.00175976	0.00686512
ALMS1-IT1	100874291	ENSG00000230002	1.31818	1.087	1.33795	1.24771	1.11701	1.23608	1.32541	0.893009	1.1515	1.07308	1.5067	1.20769	1.0293	1.2479	1.11709	0.697072	0.584196	0.841185	0.707484	0.841121	-0.113587	0.693757	0.830821	-0.0615483	0.837635	0.917343	-0.824511	0.0141391	0.0424028
ALMS1P1	200420	ENSG00000163016	0.11631	0.0350646	0.104938	0.0854374	0.292297	0.114984	0.0519769	0.159466	0.108809	0.329862	0.0717476	0.116873	0.0270868	0.0719026	0.268147	0.0774524	0.292098	0.0731465	0.147566	0.384143	0.285499	0.769455	NA	-0.375838	0.72967	NA	0.772253	0.437229	0.609361
ALOX12	239	ENSG00000108839	0.019385	0	0	0.00646166	0.0803845	0	0.0259885	0	0.00866282	0.0930743	0	0	0	0	0	0	0	0	0	0	0.143592	0.97401	NA	-0.275416	0.950174	NA	-0.059068	0.989307	NA
ALOX12-AS1	100506713	ENSG00000215067	1.06617	0.981808	1.73147	1.25982	1.12242	1.43731	1.76721	2.42388	1.87613	1.36972	1.57845	1.67519	1.86899	1.70754	1.30673	2.16867	2.92098	2.70642	2.59869	1.61204	0.57329	0.028762	0.0901626	0.448174	0.102098	0.247972	1.05846	7.21011e-05	0.000385753
ALOX12B	242	ENSG00000179477	0.73663	0.631162	0.682094	0.683295	0.826617	0.776145	0.649711	0.70165	0.709169	0.842122	0.358738	0.857071	0.433389	0.549733	0.74144	0.542167	0.792837	0.548599	0.627868	0.792381	0.0494203	0.8959	0.948376	-0.29608	0.467646	0.667166	-0.122628	0.764646	0.863682
ALOX12P2	245	ENSG00000262943	0	0	0	0	0	0	0.0259885	0	0.00866282	0.0930743	0	0.0779156	0	0.0259719	0.161158	0	0.0417283	0	0.0139094	0.117938	1.10538	0.745836	NA	2.56008	0.444821	NA	1.86451	0.584559	NA
ALOX15	246	ENSG00000161905	4.49732	4.59346	4.14504	4.41194	2.10046	6.23791	8.1084	7.463	7.26977	2.69625	5.73981	5.41513	5.09232	5.41575	2.32718	8.05505	8.92985	8.55814	8.51435	2.91794	0.722985	1.11898e-07	1.56053e-06	0.273176	0.0611672	0.173043	0.947081	1.74598e-11	2.54789e-10
ALOX5AP	241	ENSG00000132965	0	0	0	0	0	0	0	0	0	0	0	0.116873	0	0.0389578	0.197377	0	0	0	0	0	0	1	NA	3.05036	0.481999	NA	0	1	NA
ALOXE3	59344	ENSG00000179148	0.290775	0.210387	0.288578	0.263247	0.513076	0.143731	0.259885	0.0956795	0.166432	0.40796	0.215243	0.155831	0.108347	0.159807	0.399759	0.154905	0.500739	0.256013	0.303886	0.551258	-0.654206	0.318336	0.5235	-0.840276	0.23651	NA	0.244661	0.705451	0.823771
ALPG	251	ENSG00000163286	0.019385	0	0	0.00646166	0.0803845	0	0	0	0	0	0	0	0	0	0	0	0	0.0365733	0.0121911	0.110413	-0.818196	0.852728	NA	-0.275416	0.950174	NA	0.902719	0.837716	NA
ALPI	248	ENSG00000163295	0	0	0	0	0	0	0	0.0318932	0.0106311	0.103107	0	0	0	0	0	0	0	0	0	0	1.10538	0.801971	NA	0	1	NA	0	1	NA
ALPK1	80216	ENSG00000073331	24.9097	24.966	25.8671	25.2476	5.0247	44.0965	52.2628	51.635	49.3315	7.02364	38.098	37.1657	36.0254	37.0964	6.09068	64.363	64.8874	62.9426	64.0643	8.00402	0.968824	7.97576e-41	1.68958e-38	0.542805	5.33976e-13	8.05101e-11	1.33574	5.09483e-74	2.12955e-71
ALPK2	115701	ENSG00000198796	0	0.0350646	0.0524688	0.0291778	0.170815	0.0287461	0.0259885	0	0.0182449	0.135074	0	0	0	0	0	0	0.0417283	0.0731465	0.0382916	0.195682	-0.569962	0.791333	NA	-1.84384	0.407565	NA	0.578406	0.782695	NA
ALPK3	57538	ENSG00000136383	0.81417	0.84155	0.629626	0.761782	0.872801	4.22568	5.53554	3.82718	4.52947	2.12825	1.21971	1.28561	0.975124	1.16015	1.0771	7.43543	7.55281	5.96144	6.98323	2.64258	2.5775	4.42635e-28	4.85844e-26	0.569651	0.0385098	0.124014	3.18133	1.89556e-41	2.54996e-39
ALPL	249	ENSG00000162551	42.899	37.484	32.5307	37.6379	6.13497	38.1748	41.8154	29.5969	36.529	6.04393	33.6496	29.6469	24.9198	29.4055	5.42268	32.9947	35.928	23.8823	30.935	5.56193	-0.0442315	0.783152	0.887332	-0.374916	0.0209184	0.0790885	-0.298513	0.0663741	0.151721
ALPP	250	ENSG00000163283	0	0	0.0262344	0.0087448	0.0935136	0	0.0259885	0	0.00866282	0.0930743	0	0	0	0	0	0	0	0	0	0	0.143592	0.97401	NA	-0.275416	0.950174	NA	-0.059068	0.989307	NA
ALS2	57679	ENSG00000003393	43.9846	44.006	50.7636	46.2514	6.80084	46.31	48.1046	52.7832	49.0659	7.00471	55.7479	50.2556	52.0337	52.6791	7.25803	52.7451	51.5761	52.19	52.1704	7.22291	0.0903093	0.216688	0.407079	0.176153	0.0177609	0.0698667	0.167514	0.0252977	0.0692485
ALS2CL	259173	ENSG00000178038	10.7781	15.218	14.4552	13.4837	3.67202	16.8452	26.6901	22.6123	22.0492	4.69566	14.2778	17.1804	16.0625	15.8402	3.97998	18.7435	31.2127	23.4435	24.4666	4.94637	0.713583	2.97883e-05	0.000256414	0.234333	0.177962	0.361886	0.863478	5.55495e-07	4.33561e-06
ALX1	8092	ENSG00000180318	8.82017	9.5025	8.36877	8.89715	2.98281	8.25014	7.77055	8.13276	8.05115	2.83745	9.32719	8.14218	8.36982	8.61306	2.9348	8.05505	8.05355	7.89982	8.00281	2.82892	-0.138283	0.242766	0.440341	-0.0669313	0.584831	0.759563	-0.160346	0.202035	0.35506
ALX3	257	ENSG00000156150	0	0	0	0	0	0.0574922	0.129942	0.0637863	0.0837403	0.289379	0	0	0	0	0	0	0.166913	0.0365733	0.0678288	0.26044	4.12329	0.0315363	NA	0	1	NA	3.89235	0.0493416	NA
ALX4	60529	ENSG00000052850	5.85427	6.87265	6.6373	6.45474	2.54062	7.64647	11.0451	10.6523	9.78129	3.12751	4.73534	6.07742	6.01327	5.60867	2.36826	7.04817	9.18022	8.55814	8.26218	2.8744	0.60563	4.17155e-05	0.000346142	-0.183467	0.246263	0.448082	0.369295	0.0170078	0.0496076
ALYREF	10189	ENSG00000183684	101.597	96.9185	86.4948	95.0033	9.74697	79.5405	79.8105	65.9232	75.0914	8.66553	90.4738	82.0841	83.9149	85.4909	9.24613	76.2906	72.5237	62.0648	70.2931	8.3841	-0.33747	0.00150593	0.00791999	-0.166234	0.119658	0.275729	-0.447781	3.09306e-05	0.000178017
AMACR	23600	ENSG00000242110	1.08556	1.15713	1.10184	1.11485	1.05586	1.17859	1.42936	0.893009	1.16699	1.08027	0.573981	1.36352	1.35434	1.09728	1.04751	1.31669	1.9195	1.0972	1.44446	1.20186	0.0782729	0.802928	0.897651	0.0477394	0.8839	0.939652	0.372375	0.250463	0.41552
AMBN	258	ENSG00000178522	0	0.0350646	0	0.0116882	0.108112	0	0	0	0	0	0	0.0389578	0	0.0129859	0.113956	0	0	0	0	0	-0.818196	0.852728	NA	0.760358	0.862764	NA	-0.059068	0.989307	NA
AMBP	259	ENSG00000106927	0.11631	0.140258	0.209875	0.155481	0.394311	0.0287461	0	0.0318932	0.0202131	0.142173	0.0717476	0.194789	0.0812604	0.115932	0.340488	0	0.166913	0	0.0556377	0.235876	-2.97946	0.0292648	NA	-0.388199	0.710889	NA	-1.35634	0.251884	0.417317
AMBRA1	55626	ENSG00000110497	36.1336	33.662	38.276	36.0239	6.00199	43.4929	52.7566	46.0537	47.4344	6.88726	38.8872	38.3345	41.6053	39.609	6.29357	55.3785	66.6818	56.5423	59.5342	7.71584	0.399229	2.07055e-06	2.26095e-05	0.129673	0.132452	0.295798	0.719667	2.79368e-17	7.4648e-16
AMD1	262	ENSG00000123505	321.306	320.736	282.151	308.064	17.5518	204.212	179.034	181.919	188.389	13.7255	241.216	209.905	192.208	214.443	14.6439	139.569	122.598	112.316	124.828	11.1726	-0.705734	2.95807e-10	6.44027e-09	-0.535675	1.80007e-06	4.01868e-05	-1.31476	2.17751e-31	1.68215e-29
AMDHD1	144193	ENSG00000139344	0.58155	0.911679	0.787032	0.760087	0.87183	0.804891	1.03954	1.43519	1.09321	1.04557	1.21971	0.506451	0.866777	0.864313	0.929684	1.54905	0.918022	0.950905	1.13932	1.06739	0.544026	0.124538	0.274834	0.141104	0.708652	0.843058	0.549668	0.139246	0.268235
AMDHD2	51005	ENSG00000162066	12.6972	13.1141	13.2746	13.0286	3.60952	12.9358	13.6699	11.641	12.7489	3.57056	11.2644	11.999	13.2184	12.1606	3.4872	14.6385	13.7703	10.716	13.0416	3.61132	-0.0248373	0.832535	0.914705	-0.0968205	0.424489	0.629697	-0.0211988	0.8622	0.923132
AMER1	139285	ENSG00000184675	29.8335	24.7556	30.0384	28.2092	5.31123	20.3523	21.8303	19.997	20.7265	4.55264	20.2328	21.1541	21.3986	20.9285	4.57477	18.9758	18.4022	15.3608	17.5796	4.1928	-0.442927	5.48856e-06	5.50519e-05	-0.438672	1.13044e-05	0.000188167	-0.703234	7.0062e-12	1.07467e-10
AMER2	219287	ENSG00000165566	0.11631	0.0701291	0.0524688	0.079636	0.282198	0	0.0519769	0.0318932	0.0279567	0.167203	0.143495	0.194789	0.0812604	0.139848	0.373963	0	0.0417283	0	0.0139094	0.117938	-1.53258	0.242434	NA	0.744525	0.501802	NA	-2.22263	0.15123	NA
AMER3	205147	ENSG00000178171	0	0	0	0	0	0	0	0	0	0	0	0.0779156	0.0812604	0.0530586	0.230345	0	0	0	0	0	0	1	NA	3.49749	0.316485	NA	0	1	NA
AMFR	267	ENSG00000159461	70.038	67.2889	72.2495	69.8588	8.35816	62.6665	71.6762	67.2946	67.2124	8.19832	69.5952	73.2796	73.5948	72.1565	8.4945	64.8277	68.6847	72.9271	68.8132	8.29537	-0.0530297	0.410437	0.61216	0.0401325	0.539542	0.725422	-0.0249681	0.705369	0.823716
AMH	268	ENSG00000104899	4.09023	4.62852	4.17127	4.29668	2.07284	3.19082	4.91182	2.99796	3.7002	1.92359	2.22418	3.5062	4.76727	3.49922	1.87062	3.87262	4.29801	3.40131	3.85731	1.964	-0.209592	0.344886	0.550611	-0.255417	0.263634	0.469131	-0.164044	0.475496	0.642679
AMHR2	269	ENSG00000135409	0	0	0.0262344	0.0087448	0.0935136	0.0287461	0	0	0.00958204	0.0978879	0	0	0	0	0	0	0	0	0	0	0.143592	0.97401	NA	-0.275416	0.950174	NA	-0.059068	0.989307	NA
AMIGO1	57463	ENSG00000181754	11.883	11.3259	14.0092	12.406	3.52222	8.04891	9.01799	8.89819	8.65503	2.94194	6.67253	9.31091	10.0492	8.67755	2.94577	7.12562	7.84491	7.02207	7.33087	2.70756	-0.515121	5.8455e-05	0.000465181	-0.490823	0.000207101	0.00208924	-0.763403	2.55021e-08	2.43545e-07
AMIGO2	347902	ENSG00000139211	3.46991	4.80385	4.06633	4.11336	2.02814	2.84587	3.87228	3.18932	3.30249	1.81727	4.23311	4.5191	4.19845	4.31689	2.07771	3.253	2.5037	3.10873	2.95514	1.71905	-0.299248	0.0959808	0.226098	0.0746652	0.681855	0.825771	-0.485069	0.0126648	0.038655
AMMECR1	9949	ENSG00000101935	19.0942	19.6011	19.8857	19.527	4.41894	20.726	22.0122	22.2295	21.6559	4.65359	18.8696	16.3233	15.1415	16.7782	4.09611	17.5817	16.1071	16.6408	16.7765	4.09592	0.153594	0.0927724	0.220844	-0.246253	0.0103997	0.04695	-0.23167	0.0173717	0.0504742
AMMECR1L	83607	ENSG00000144233	42.6858	43.4099	47.5892	44.5616	6.67545	38.3761	43.1148	41.9076	41.1328	6.41349	44.4118	42.7757	41.7407	42.9761	6.55561	36.3252	41.3527	39.2431	38.9737	6.24289	-0.110823	0.106977	0.245229	-0.0636726	0.365476	0.574707	-0.193011	0.00702584	0.0231202
AMN	81693	ENSG00000166126	0.19385	0.455839	0.472219	0.37397	0.61153	0.431192	0.259885	0.191359	0.294145	0.542351	0.0717476	0.35062	0.243781	0.22205	0.471221	0.387262	0.584196	0.438879	0.470112	0.685647	-0.291534	0.601968	0.767274	-0.609237	0.313973	NA	0.381696	0.497789	0.661843
AMN1	196394	ENSG00000151743	5.69919	5.82072	5.77157	5.76382	2.4008	6.03669	5.74345	4.97533	5.58516	2.36329	5.09408	4.59702	6.04035	5.24382	2.28994	5.26676	4.38147	4.93739	4.86187	2.20497	-0.037703	0.796812	0.894863	-0.13208	0.388628	0.597501	-0.264216	0.0942357	0.199336
AMOT	154796	ENSG00000126016	26.9064	25.7374	24.5292	25.7243	5.07191	50.3919	65.7768	65.4129	60.5272	7.77992	29.7753	34.0881	28.7933	30.8855	5.55747	54.6814	61.1736	63.6375	59.8308	7.73504	1.23256	3.83414e-31	5.13215e-29	0.253959	0.0201657	0.0769302	1.21099	1.78938e-29	1.25778e-27
AMOTL1	154810	ENSG00000166025	31.016	30.4711	32.9242	31.4704	5.60985	31.477	41.9714	33.6792	35.7092	5.97572	27.4076	32.3739	27.9265	29.236	5.40703	32.1428	34.3424	28.454	31.6464	5.62551	0.184192	0.0788472	0.195334	-0.111194	0.299331	0.509728	-0.00104772	0.992218	0.996556
AMOTL2	51421	ENSG00000114019	84.6155	74.6525	66.819	75.3623	8.68115	88.0494	100.445	78.5848	89.0265	9.43539	55.6762	55.8655	47.3206	52.9541	7.27696	66.8414	85.3343	57.8589	70.0115	8.36729	0.238986	0.0772139	0.192232	-0.523345	0.000127599	0.00142398	-0.118432	0.384897	0.55988
AMPD1	270	ENSG00000116748	0.03877	0.0701291	0	0.0362997	0.190525	0	0.0259885	0	0.00866282	0.0930743	0	0.116873	0.0270868	0.0479867	0.219059	0.30981	0.0417283	0.0365733	0.12937	0.359681	-1.77627	0.327954	NA	0.534381	0.734461	NA	1.719	0.247158	NA
AMPD2	271	ENSG00000116337	38.1691	36.6425	45.333	40.0482	6.32836	29.3785	34.5646	34.5722	32.8385	5.73048	26.4749	27.6211	28.7933	27.6297	5.2564	22.3837	27.7493	25.0527	25.0619	5.00619	-0.281963	0.00165034	0.00855836	-0.537842	5.6702e-09	2.83905e-07	-0.672834	7.3701e-13	1.25463e-11
AMPD3	272	ENSG00000133805	1.47326	1.96362	1.70524	1.71404	1.30921	2.50091	3.56042	2.48767	2.84967	1.6881	2.72641	3.54516	2.08568	2.78575	1.66906	5.11186	4.04764	2.63327	3.93093	1.98266	0.749183	0.00407819	0.0181955	0.697219	0.00933668	0.0431415	1.17271	9.43844e-06	5.96612e-05
AMPH	273	ENSG00000078053	0.290775	0.455839	0.524688	0.423767	0.650974	0.402446	0.441804	0.287039	0.377096	0.614081	0.28699	0.584367	0.270868	0.380742	0.617043	0.697072	0.542467	0.256013	0.498517	0.706058	-0.132296	0.792127	0.892575	-0.124526	0.812479	NA	0.178665	0.73151	0.841481
AMT	275	ENSG00000145020	0.058155	0	0.104938	0.0543642	0.233161	0.258715	0.129942	0.0956795	0.161446	0.401803	0	0.194789	0.297955	0.164248	0.405275	0.154905	0.125185	0.146293	0.142128	0.376998	1.51866	0.117056	0.26282	1.67573	0.0903245	NA	1.29765	0.207033	0.361806
AMTN	401138	ENSG00000187689	0	0	0.0524688	0.0174896	0.132248	0.0287461	0.0519769	0.0318932	0.0375387	0.193749	0.0717476	0.116873	0.0541736	0.0809315	0.284485	0.154905	0.0417283	0.21944	0.138691	0.372412	1.14679	0.456072	NA	2.22486	0.134049	NA	3.01256	0.0370649	NA
AMY1A	276	ENSG00000237763	0	0	0	0	0	0.0287461	0	0	0.00958204	0.0978879	0	0.0779156	0.0270868	0.0350008	0.187085	0	0.0417283	0	0.0139094	0.117938	1.10538	0.701947	NA	2.93027	0.293694	NA	1.86452	0.518596	NA
AMY1B	277	ENSG00000174876	0	0.0350646	0	0.0116882	0.108112	0	0	0	0	0	0	0.0389578	0	0.0129859	0.113956	0	0	0	0	0	-0.818196	0.852728	NA	0.760358	0.862764	NA	-0.059068	0.989307	NA
AMY1C	278	ENSG00000187733	0	0.0350646	0	0.0116882	0.108112	0	0	0	0	0	0	0.0389578	0	0.0129859	0.113956	0	0	0	0	0	-0.818196	0.852728	NA	0.760358	0.862764	NA	-0.059068	0.989307	NA
AMY2A	279	ENSG00000243480	0	0	0	0	0	0	0.0519769	0	0.0173256	0.131627	0	0	0.0270868	0.00902893	0.0950207	0	0	0	0	0	1.83026	0.67628	NA	1.61009	0.714568	NA	0	1	NA
AMY2B	280	ENSG00000240038	3.79946	4.06749	4.98454	4.28383	2.06974	4.82935	5.87339	6.0597	5.58748	2.36379	7.17476	4.83077	5.47153	5.82569	2.41365	8.28741	7.21899	7.86325	7.78988	2.79104	0.390613	0.0124321	0.0456987	0.408229	0.0114678	0.0502815	0.85464	7.70688e-08	6.8921e-07
AMZ1	155185	ENSG00000174945	0.03877	0.140258	0.0524688	0.0771657	0.277787	0.0287461	0.0779654	0	0.0355705	0.188601	0.0717476	0.116873	0.108347	0.0989894	0.314626	0	0.166913	0.0731465	0.0800199	0.282878	-0.990546	0.426592	NA	0.462645	0.685162	NA	0.249348	0.832995	NA
AMZ2	51321	ENSG00000196704	36.3469	36.362	33.7899	35.4996	5.95815	42.458	41.4776	36.7728	40.2361	6.3432	42.8333	38.9578	38.8154	40.2022	6.34052	45.0773	43.8147	41.8764	43.5895	6.60223	0.184809	0.0371798	0.110249	0.163919	0.0692358	0.189397	0.284755	0.00163977	0.0064399
AMZ2P1	201283	ENSG00000214174	4.71055	4.03242	4.30244	4.34847	2.0853	5.23179	4.75589	4.72019	4.90262	2.21419	5.66806	5.41513	6.09453	5.72591	2.39289	6.58346	5.84196	5.15683	5.86075	2.4209	0.16948	0.25636	0.456525	0.383955	0.012051	0.0522097	0.393653	0.011278	0.0349323
ANAPC1	64682	ENSG00000153107	90.4892	80.368	98.7725	89.8766	9.48032	85.5772	83.371	98.9007	89.283	9.44897	70.1692	77.0196	82.4793	76.556	8.74963	76.2132	71.4388	83.3139	76.9886	8.77432	-0.00362394	0.969307	0.984787	-0.235804	0.0132125	0.0559382	-0.227927	0.0169324	0.049452
ANAPC10	10393	ENSG00000164162	4.38101	3.82204	4.43361	4.21222	2.05237	3.88073	4.15815	4.17801	4.07229	2.01799	2.65466	3.03871	3.08789	2.92709	1.71087	3.17555	2.12814	2.96243	2.75537	1.65993	-0.0510632	0.756962	0.870311	-0.521532	0.00363792	0.020944	-0.648227	0.000505387	0.00225928
ANAPC11	51529	ENSG00000141552	40.3789	41.5164	33.6325	38.5093	6.20559	34.6966	34.8505	28.7357	32.7609	5.72372	31.4255	33.1141	32.7479	32.4292	5.69466	29.1221	31.2127	28.5271	29.6207	5.44249	-0.231192	0.0348988	0.104871	-0.258666	0.0199699	0.0764099	-0.389233	0.00052289	0.00232952
ANAPC13	25847	ENSG00000129055	25.3168	26.5439	26.8903	26.2503	5.12351	26.7051	25.4167	27.8746	26.6655	5.16386	24.3224	23.063	23.9447	23.7767	4.87614	22.6936	23.4096	25.2356	23.7796	4.87643	0.0281528	0.728913	0.852603	-0.152567	0.0705517	0.19179	-0.142567	0.0950719	0.200591
ANAPC15	25906	ENSG00000110200	12.1544	10.7999	12.2777	11.744	3.42695	12.8495	12.1106	12.5021	12.4874	3.53375	14.4213	12.6613	14.031	13.7045	3.70196	12.2375	14.3962	13.5321	13.3886	3.65905	0.0886047	0.387042	0.589949	0.203996	0.0526594	0.155787	0.187256	0.0799732	0.17562
ANAPC16	119504	ENSG00000166295	70.4838	76.8265	69.6786	72.3296	8.50468	82.5589	91.9471	89.556	88.0207	9.38193	71.9629	71.3707	69.4505	70.928	8.42188	76.3681	80.619	82.1801	79.7224	8.92874	0.286179	4.69908e-05	0.000384196	-0.0384679	0.592058	0.764836	0.135244	0.0597049	0.139584
ANAPC1P1	100286979	ENSG00000233673	0.949865	0.911679	0.970673	0.944072	0.971634	0.459938	0.519769	0.382718	0.454142	0.6739	0.502233	0.662282	0.541736	0.56875	0.754155	0.929429	1.04321	0.804612	0.925749	0.962159	-1.04654	0.00319646	0.0148041	-0.727869	0.045457	0.139933	-0.0438715	0.898807	0.944739
ANAPC2	29882	ENSG00000176248	33.8656	35.3451	37.6464	35.619	5.96817	31.6495	35.4482	32.1483	33.082	5.7517	30.2057	32.6856	37.5965	33.4959	5.78757	34.8536	34.1754	35.7321	34.9204	5.90935	-0.100933	0.214592	0.404482	-0.0844402	0.30988	0.52096	-0.0336805	0.687461	0.810936
ANAPC4	29945	ENSG00000053900	64.8622	66.4473	72.748	68.0192	8.24737	68.9045	68.5315	78.6167	72.0176	8.48632	64.7164	61.7481	64.6832	63.7159	7.98222	59.1736	60.047	69.7818	63.0008	7.9373	0.087989	0.278288	0.481359	-0.102378	0.214319	0.408896	-0.11233	0.175299	0.32009
ANAPC5	51433	ENSG00000089053	155.313	152.25	178.735	162.099	12.7318	134.762	135.998	149.611	140.123	11.8374	136.392	141.534	160.3	146.075	12.0862	121.136	127.522	128.336	125.664	11.21	-0.203757	0.0058915	0.0247878	-0.154921	0.0375163	0.121885	-0.371107	7.33274e-07	5.5908e-06
ANAPC7	51434	ENSG00000196510	58.407	60.2409	64.0382	60.8954	7.80355	52.4329	53.5622	55.8768	53.9573	7.34556	53.3085	52.3593	53.9298	53.1992	7.29378	46.6264	45.15	44.8754	45.5506	6.74912	-0.16934	0.00556372	0.0236386	-0.202298	0.00125419	0.00901638	-0.427717	2.70015e-11	3.83976e-10
ANG	283	ENSG00000214274	0.62032	0.631162	0.865735	0.705739	0.840083	0.89113	0.753665	1.21194	0.952245	0.97583	1.79369	1.20769	1.27308	1.42482	1.19366	1.4716	0.95975	1.02405	1.1518	1.07322	0.432252	0.184823	0.366292	0.9684	0.00301527	0.0180743	0.658712	0.0526764	0.126228
ANGEL1	23357	ENSG00000013523	20.8776	18.7595	23.06	20.8991	4.57155	17.2477	18.4258	19.3592	18.3442	4.28301	17.7217	19.4789	22.6175	19.9393	4.46535	15.8003	16.6913	17.3723	16.6213	4.07692	-0.185947	0.0605181	0.159753	-0.0631739	0.532279	0.720439	-0.332884	0.00135602	0.0054332
ANGEL2	90806	ENSG00000174606	50.4979	50.1774	54.8824	51.8526	7.20087	57.6935	61.4627	60.8522	60.0028	7.74615	56.0349	50.1776	52.1691	52.7939	7.26594	51.7382	54.0798	53.7261	53.1814	7.29256	0.215034	0.0004229	0.00262128	0.0114868	0.855261	0.926509	0.0322076	0.61234	0.754887
ANGPT1	284	ENSG00000154188	4.59424	5.89085	4.93207	5.13905	2.26695	1.8685	2.4689	2.10495	2.14745	1.46542	1.93719	2.25955	2.43781	2.21152	1.48712	1.00688	0.95975	0.950905	0.972512	0.98616	-1.24731	1.40973e-10	3.19399e-09	-1.19253	4.80639e-09	2.45993e-07	-2.41167	6.55369e-22	2.67251e-20
ANGPT2	285	ENSG00000091879	0.019385	0	0	0.00646166	0.0803845	0.0287461	0.0259885	0	0.0182449	0.135074	0	0	0	0	0	0	0	0	0	0	0.980311	0.81402	NA	-0.275417	0.947753	NA	-0.0590681	0.988787	NA
ANGPTL1	9068	ENSG00000116194	0	0	0	0	0	0.0287461	0	0	0.00958204	0.0978879	0	0	0	0	0	0	0	0	0	0	1.10538	0.801971	NA	0	1	NA	0	1	NA
ANGPTL2	23452	ENSG00000136859	0	0	0	0	0	0	0.0259885	0	0.00866282	0.0930743	0	0	0	0	0	0	0	0	0	0	1.10538	0.801971	NA	0	1	NA	0	1	NA
ANGPTL4	51129	ENSG00000167772	0	0.0701291	0.0787032	0.0496108	0.222735	0.51743	0.571746	0.637863	0.57568	0.758736	0.0717476	0.272705	0.108347	0.150933	0.388501	0.619619	0.834565	0.475452	0.643212	0.802005	3.72657	2.08216e-06	2.27246e-05	1.84416	0.0347656	NA	3.87486	1.17172e-06	8.61657e-06
ANGPTL5	253935	ENSG00000187151	0.34893	0.105194	0.0524688	0.168864	0.410931	0.229969	0.233896	0.255145	0.23967	0.489561	0.645729	0.155831	0.243781	0.348447	0.590294	0.154905	0	0.10972	0.0882082	0.296999	0.428569	0.584722	0.755336	0.856268	0.278613	NA	-1.15682	0.234527	0.396045
ANGPTL6	83854	ENSG00000130812	0.11631	0.140258	0.288578	0.181716	0.426281	0.229969	0.207908	0.0956795	0.177852	0.421725	0	0.0389578	0.0812604	0.0400727	0.200182	0.232357	0.208641	0.182866	0.207955	0.456021	0.00495488	0.994676	0.997596	-1.86362	0.063187	NA	0.183634	0.813543	0.894313
ANGPTL8	55908	ENSG00000130173	0	0	0	0	0	0	0.0519769	0	0.0173256	0.131627	0	0	0	0	0	0	0.0417283	0	0.0139094	0.117938	1.83026	0.67628	NA	0	1	NA	1.86451	0.67227	NA
ANK1	286	ENSG00000029534	0.368315	0.38571	0.314813	0.356279	0.596891	0.89113	1.14349	0.893009	0.975877	0.987865	0.502233	0.311662	0.568822	0.460906	0.678901	1.4716	1.50222	0.768039	1.24728	1.11682	1.46084	0.00020125	0.0013774	0.3718	0.401261	0.609946	1.76979	1.10583e-05	6.91021e-05
ANK2	287	ENSG00000145362	9.57619	8.59082	9.41815	9.19505	3.03233	9.14127	10.4733	7.87761	9.16408	3.02722	8.82496	9.81736	9.58872	9.41035	3.06763	10.2237	9.18022	9.9845	9.79615	3.12988	-0.00226856	0.985037	0.992944	0.0284372	0.819972	0.90803	0.0747608	0.554171	0.71029
ANK3	288	ENSG00000151150	141.22	135.279	153.943	143.481	11.9783	95.2646	90.5438	98.6137	94.8074	9.73691	172.625	161.519	165.771	166.638	12.9088	104.174	93.2209	106.977	101.457	10.0726	-0.59157	1.00854e-15	4.1566e-14	0.207054	0.00488035	0.0261955	-0.506239	1.18706e-11	1.76303e-10
ANKAR	150709	ENSG00000151687	3.62499	3.50646	3.14813	3.42653	1.85109	4.13944	4.88583	5.35805	4.79444	2.18962	4.01787	3.15558	3.57546	3.58297	1.89287	4.18243	4.21455	4.90082	4.4326	2.10537	0.481562	0.00329315	0.0151756	0.0332215	0.850265	0.924148	0.370576	0.0332888	0.0871676
ANKDD1A	348094	ENSG00000166839	0.73663	0.77142	0.944438	0.817496	0.904155	0.689907	0.883607	0.669757	0.747757	0.864729	0.502233	0.857071	1.00221	0.787172	0.887227	1.00688	0.834565	1.17034	1.00393	1.00196	-0.115674	0.730031	0.853476	0.0173773	0.960141	0.980688	0.298675	0.38742	0.562518
ANKDD1B	728780	ENSG00000189045	0.019385	0.0701291	0.131172	0.073562	0.271223	0.114984	0.0519769	0.0956795	0.087547	0.295883	0.143495	0.116873	0	0.0867895	0.294601	0.232357	0	0.0731465	0.101835	0.319115	0.306851	0.79461	NA	0.113436	0.927237	NA	0.323089	0.794828	0.882025
ANKEF1	63926	ENSG00000132623	8.3937	8.3103	11.0972	9.26705	3.04418	9.42873	11.9027	12.247	11.1928	3.34557	10.0447	10.0901	11.539	10.5579	3.24929	11.2306	12.2681	14.3733	12.624	3.55303	0.27703	0.0355546	0.106488	0.190613	0.160341	0.336916	0.453944	0.000795738	0.00337792
ANKFN1	162282	ENSG00000153930	0.03877	0.0701291	0	0.0362997	0.190525	0	0.0519769	0	0.0173256	0.131627	0	0.0389578	0	0.0129859	0.113956	0	0.0834565	0.0365733	0.0400099	0.200025	-1.00628	0.621619	NA	-1.21909	0.559158	NA	0.25428	0.896704	NA
ANKFY1	51479	ENSG00000185722	40.7279	39.9385	50.2913	43.6526	6.60701	43.2054	51.2232	52.4643	48.9643	6.99745	38.3132	41.0615	44.016	41.1303	6.41329	45.6195	49.2393	49.3008	48.0532	6.93204	0.170719	0.0529017	0.144484	-0.0863305	0.337971	0.5486	0.137229	0.127365	0.250903
ANKH	56172	ENSG00000154122	45.4772	46.4956	56.2203	49.3977	7.02835	19.0874	22.7139	22.7079	21.5031	4.63714	38.8155	43.8275	48.3228	43.6553	6.60721	19.9053	20.5303	23.1143	21.1833	4.60253	-1.19448	2.67129e-33	3.95724e-31	-0.177022	0.0714849	0.193588	-1.21915	2.03729e-32	1.68505e-30
ANKHD1	54882	ENSG00000131503	2.3262	2.59478	2.3611	2.42736	1.558	2.09847	2.85873	2.58335	2.51351	1.58541	2.65466	1.55831	2.35655	2.18984	1.47981	2.40102	1.71086	2.85271	2.32153	1.52366	0.0564711	0.802356	0.897547	-0.178113	0.454415	0.656253	-0.0658917	0.783725	0.875389
ANKHD1-EIF4EBP3	404734	ENSG00000254996	0.523395	0.455839	0.89197	0.623735	0.789769	0.661161	0.727677	0.829222	0.739353	0.859857	0.215243	1.32456	0.514649	0.684819	0.827538	0.851977	0.876293	0.731465	0.819912	0.90549	0.249994	0.569814	0.742918	0.198128	0.663994	0.812588	0.383214	0.401467	0.575664
ANKIB1	54467	ENSG00000001629	93.6683	93.3769	106.485	97.8436	9.89159	98.8004	98.0025	106.045	100.949	10.0473	93.2002	86.5253	88.3571	89.3608	9.45309	90.2321	81.8708	88.9462	87.0164	9.32826	0.0512532	0.459646	0.653436	-0.140304	0.0462448	0.141516	-0.175933	0.012963	0.0394313
ANKK1	255239	ENSG00000170209	0.058155	0	0.0262344	0.0281298	0.167719	0.0574922	0.0779654	0.0637863	0.0664146	0.25771	0.0717476	0.0779156	0.0812604	0.0769745	0.277443	0.154905	0.166913	0.0731465	0.131655	0.362843	1.06215	0.378227	NA	1.27491	0.302054	NA	1.99624	0.0937681	0.198591
ANKLE1	126549	ENSG00000160117	1.64772	1.26232	1.65277	1.52094	1.23326	1.35107	1.5853	1.24383	1.3934	1.18042	1.07621	1.55831	1.46269	1.36574	1.16865	2.01376	1.25185	1.20692	1.49084	1.221	-0.130956	0.618024	0.778928	-0.140289	0.60992	0.7777	-0.109282	0.696286	0.817309
ANKLE2	23141	ENSG00000176915	102.45	98.3912	116.245	105.695	10.2808	85.491	95.7415	93.0962	91.4429	9.56258	103.101	104.29	112.004	106.465	10.3182	92.2458	104.947	95.822	97.6714	9.88289	-0.204218	0.00217226	0.0107668	0.0050505	0.940059	0.970743	-0.117347	0.0829418	0.180631
ANKMY1	51281	ENSG00000144504	9.67311	9.78301	11.307	10.2544	3.20225	8.25014	10.2135	9.18523	9.21628	3.03583	9.32719	9.31091	10.1305	9.58952	3.0967	7.04817	9.47231	9.17989	8.56679	2.92691	-0.148435	0.203348	0.390714	-0.0974407	0.4191	0.625339	-0.24036	0.0525246	0.125942
ANKMY2	57037	ENSG00000106524	12.1544	11.6064	12.645	12.1352	3.48357	20.8697	17.4642	23.1544	20.4961	4.52726	16.4302	14.6871	16.0083	15.7085	3.9634	23.4681	20.2799	26.0767	23.2749	4.82441	0.760424	8.21965e-10	1.66627e-08	0.359252	0.0049129	0.0263196	0.932781	1.32086e-13	2.41731e-12
ANKRA2	57763	ENSG00000164331	7.21122	7.7142	8.21137	7.71226	2.7771	12.3608	12.3445	14.3838	13.0297	3.60967	9.39894	8.99925	10.1034	9.50052	3.08229	12.7022	13.8538	13.1298	13.2286	3.63711	0.763064	2.69962e-12	7.47566e-11	0.301351	0.00943679	0.0434841	0.7794	7.6423e-12	1.16309e-10
ANKRD1	27063	ENSG00000148677	101.442	91.0276	60.995	84.4881	9.19174	25.7853	20.0371	14.0968	19.973	4.46912	9.75768	9.66153	5.41736	8.27886	2.8773	6.11874	4.88221	2.12125	4.37407	2.09143	-2.07963	1.35396e-06	1.52972e-05	-3.37014	7.79482e-15	1.63068e-12	-4.29956	1.1286e-22	4.9194e-21
ANKRD10	55608	ENSG00000088448	61.0821	57.7513	61.887	60.2401	7.76145	84.4561	88.7766	77.628	83.6202	9.14441	54.313	57.1121	49.9751	53.8001	7.33485	66.1444	65.6803	61.6625	64.4957	8.03092	0.477061	9.55873e-10	1.91724e-08	-0.174063	0.0298211	0.103202	0.0888829	0.266271	0.434571
ANKRD11	29123	ENSG00000167522	24.2119	26.1932	27.415	25.94	5.09313	21.5308	26.8201	21.6555	23.3355	4.83068	28.9143	27.8159	25.6241	27.4514	5.23941	23.0034	26.6226	21.9074	23.8445	4.88308	-0.146843	0.140309	0.299055	0.0700134	0.487768	0.684151	-0.125313	0.221844	0.380948
ANKRD12	23253	ENSG00000101745	71.9959	68.3408	66.5304	68.9557	8.30396	70.0255	59.4616	58.6515	62.7129	7.91915	76.196	69.0722	72.8364	72.7015	8.52652	70.869	60.0887	70.2207	67.0594	8.18898	-0.131423	0.191274	0.375042	0.0636524	0.529088	0.718327	-0.0502885	0.620695	0.760948
ANKRD13A	88455	ENSG00000076513	72.3836	68.4811	66.6879	69.1842	8.3177	92.5625	90.1539	89.6836	90.8	9.5289	81.3618	77.2533	78.7955	79.1369	8.89589	102.702	101.191	101.674	101.856	10.0924	0.394999	1.47936e-08	2.45409e-07	0.180952	0.0107764	0.0480942	0.548158	8.57666e-15	1.77816e-13
ANKRD13B	124930	ENSG00000198720	12.2513	13.9206	12.9598	13.0439	3.61164	7.76145	9.40782	7.97329	8.38085	2.89497	10.7621	10.2849	11.2139	10.7536	3.27927	8.05505	7.71973	5.81515	7.19664	2.68266	-0.630735	3.11921e-07	4.02911e-06	-0.282982	0.0235322	0.0866142	-0.884726	2.68946e-11	3.82688e-10
ANKRD13C	81573	ENSG00000118454	41.9491	38.9567	40.4534	40.4531	6.36028	45.5051	41.2437	44.5867	43.7785	6.61653	42.6181	32.0233	37.0818	37.2411	6.10255	41.5919	36.387	39.2065	39.0618	6.24995	0.118188	0.236822	0.433045	-0.138495	0.173681	0.355781	-0.0622337	0.542304	0.700458
ANKRD13D	338692	ENSG00000172932	20.2573	19.7413	20.3841	20.1276	4.48638	15.2354	17.3603	17.1585	16.5848	4.07244	18.5109	19.2062	21.4798	19.7323	4.44211	16.7297	18.4856	17.994	17.7365	4.21147	-0.277564	0.00151775	0.00796643	-0.0278653	0.754854	0.870078	-0.184272	0.0441264	0.109507
ANKRD16	54522	ENSG00000134461	7.05614	7.18824	7.81785	7.35408	2.71184	4.91559	5.30164	4.81587	5.01103	2.23853	5.45282	4.55806	5.71531	5.24206	2.28956	4.25988	4.25628	4.2425	4.25289	2.06225	-0.54652	3.43622e-05	0.000291288	-0.495203	0.000328198	0.00300808	-0.797085	4.8693e-08	4.47315e-07
ANKRD17	26057	ENSG00000132466	131.837	109.191	142.663	127.897	11.3092	118.175	121.392	128.721	122.763	11.0798	130.294	117.614	128.527	125.478	11.2017	123.537	123.098	128.336	124.99	11.1799	-0.0534908	0.504329	0.691524	-0.0362916	0.652752	0.805342	-0.0381965	0.63671	0.773615
ANKRD18A	253650	ENSG00000180071	8.76202	8.27524	11.5694	9.53554	3.08797	11.3547	13.0982	15.1811	13.2113	3.63474	7.24651	7.90843	8.88446	8.01314	2.83075	13.0895	12.1847	14.4464	13.2402	3.63871	0.474323	0.000426074	0.00263763	-0.242324	0.0891749	0.226229	0.471406	0.000677104	0.00293608
ANKRD18B	441459	ENSG00000230453	0.46524	0.420775	0.918204	0.601406	0.775504	0.574922	0.649711	0.829222	0.684619	0.827417	0.573981	0.740198	0.83969	0.717956	0.847323	0.929429	0.625924	0.658319	0.737891	0.859006	0.189497	0.624542	0.783614	0.290908	0.467772	0.667283	0.249657	0.54244	0.700557
ANKRD19P	138649	ENSG00000187984	2.50066	2.174	1.679	2.11789	1.4553	1.83975	2.10506	1.4033	1.78271	1.33518	1.00447	1.90893	1.16473	1.35938	1.16592	1.54905	1.6274	1.24349	1.47331	1.2138	-0.250466	0.356392	0.561381	-0.633073	0.02889	0.100874	-0.553659	0.0589325	0.138109
ANKRD2	26287	ENSG00000165887	0.058155	0.105194	0.0787032	0.080684	0.284049	0.258715	0.181919	0.0956795	0.178771	0.422813	0.28699	0.0779156	0.0812604	0.148722	0.385645	0.0774524	0.166913	0	0.0814551	0.285403	1.20475	0.192625	NA	0.740313	0.451692	NA	0.0102006	0.992464	0.996563
ANKRD20A1	84210	ENSG00000260691	0.290775	0.0701291	0.23611	0.199005	0.446099	0.229969	0.207908	0.191359	0.209745	0.457979	0.430486	0.0389578	0.216694	0.228713	0.478239	0.0774524	0.208641	0.365733	0.217275	0.466128	0.0326522	0.964364	0.982215	0.0113139	0.988152	NA	0.170469	0.823716	0.9008
ANKRD20A11P	391267	ENSG00000215559	0.31016	0.350646	0.314813	0.325206	0.570268	0.402446	0.493781	0.287039	0.394422	0.62803	0	0.155831	0.216694	0.124175	0.352385	0.697072	0.417283	0.182866	0.432407	0.657577	0.294365	0.596064	0.76315	-1.14991	0.0873488	NA	0.306878	0.600143	0.745821
ANKRD20A2	441430	ENSG00000183148	0.019385	0	0.104938	0.0414409	0.20357	0.0287461	0.0259885	0.0318932	0.0288759	0.169929	0.0717476	0	0.0270868	0.0329448	0.181507	0.0774524	0.0417283	0	0.0397269	0.199316	-0.517152	0.753044	NA	-0.595088	0.730338	NA	-0.284177	0.868758	NA
ANKRD20A3	441425	ENSG00000276203	0.03877	0	0.104938	0.0479025	0.218866	0.0287461	0.0259885	0.0318932	0.0288759	0.169929	0	0	0.0270868	0.00902893	0.0950207	0	0.0417283	0.0365733	0.0261005	0.161557	-0.740868	0.662386	NA	-1.70184	0.364508	NA	-0.686449	0.702028	NA
ANKRD20A4	728747	ENSG00000172014	0.135695	0.0701291	0.157406	0.121077	0.347961	0.114984	0.103954	0.127573	0.115504	0.339858	0.0717476	0	0.0812604	0.0510027	0.225838	0.232357	0.0834565	0.146293	0.154036	0.392474	-0.0943315	0.913288	NA	-1.28245	0.228012	NA	0.233436	0.79532	0.882295
ANKRD20A8P	729171	ENSG00000229089	0.07754	0.105194	0.104938	0.0958904	0.309662	0.229969	0.285873	0.223252	0.246365	0.496351	0.28699	0.272705	0.162521	0.240739	0.490651	0.30981	0.208641	0.146293	0.221581	0.470724	1.39597	0.0479881	0.13422	1.28843	0.0805529	NA	1.14621	0.131751	0.257442
ANKRD22	118932	ENSG00000152766	2.28743	1.26232	1.54783	1.69919	1.30353	0.862384	0.83163	1.11626	0.936758	0.967863	3.51563	1.83102	2.30238	2.54968	1.59677	0.774524	1.08493	1.4995	1.11965	1.05814	-0.883465	0.00551535	0.0234518	0.516401	0.0889824	0.226014	-0.582252	0.0783185	0.172872
ANKRD23	200539	ENSG00000163126	2.01604	2.45452	3.12189	2.53082	1.59085	3.10458	4.02821	3.95475	3.69585	1.92246	2.43942	2.84392	2.92537	2.73624	1.65416	3.71772	4.08937	3.51103	3.77271	1.94235	0.561621	0.00290473	0.0136408	0.137536	0.495675	0.691201	0.581689	0.00331472	0.0119938
ANKRD24	170961	ENSG00000089847	0.911095	1.01687	1.10184	1.00994	1.00496	1.00611	1.27343	1.08437	1.12131	1.05892	1.29146	0.545409	1.21891	1.01859	1.00925	1.08433	1.21012	1.24349	1.17931	1.08596	0.163042	0.590408	0.759624	-0.0150174	0.962711	0.981597	0.236383	0.460302	0.63002
ANKRD26	22852	ENSG00000107890	35.9785	34.188	38.5908	36.2524	6.021	40.0433	34.2788	38.7821	37.7014	6.14015	40.1787	37.7501	40.8469	39.5919	6.29221	40.1204	35.928	43.5222	39.8569	6.31323	0.0630041	0.507648	0.693812	0.117911	0.22137	0.417494	0.130672	0.177689	0.323292
ANKRD27	84079	ENSG00000105186	539.31	486.871	572.408	532.863	23.0838	402.043	393.855	393.243	396.38	19.9093	532.726	525.657	576.109	544.831	23.3416	412.434	393.289	402.525	402.749	20.0686	-0.420424	3.30751e-11	8.15673e-10	0.0243385	0.701295	0.838467	-0.409597	1.27112e-10	1.63318e-09
ANKRD28	23243	ENSG00000206560	112.724	104.492	116.035	111.084	10.5396	111.075	111.516	116.187	112.926	10.6267	109.917	102.225	111.408	107.85	10.3851	102.47	110.955	112.28	108.568	10.4196	0.027781	0.653234	0.803087	-0.0526984	0.400852	0.609707	-0.0377491	0.549173	0.706259
ANKRD29	147463	ENSG00000154065	0.7754	1.1922	1.25925	1.07562	1.03712	0.89113	0.83163	1.14815	0.956971	0.978249	0.860971	1.20769	1.11056	1.05974	1.02944	1.16179	0.70938	0.804612	0.891926	0.944418	-0.147514	0.64065	0.793796	0.0221175	0.945873	0.973443	-0.307695	0.370771	0.546135
ANKRD30B	374860	ENSG00000180777	0.135695	0.140258	0.131172	0.135708	0.368386	0.143731	0.129942	0.0956795	0.123117	0.350881	0.0717476	0.35062	0.162521	0.194963	0.441546	0	0.0417283	0.0365733	0.0261005	0.161557	-0.128179	0.878142	NA	0.585613	0.478413	NA	-2.14203	0.084354	0.183042
ANKRD31	256006	ENSG00000145700	0.949865	1.1922	1.39042	1.17749	1.08512	1.43731	1.48134	1.37141	1.43002	1.19583	0.789224	0.662282	1.40851	0.95334	0.976391	2.24612	1.25185	1.75552	1.75116	1.32331	0.298814	0.319572	0.524832	-0.240752	0.458959	0.659745	0.545133	0.0788946	0.173855
ANKRD33	341405	ENSG00000167612	0	0	0	0	0	0.0287461	0	0	0.00958204	0.0978879	0	0	0	0	0	0	0	0.0365733	0.0121911	0.110413	1.10538	0.801971	NA	0	1	NA	1.86451	0.67227	NA
ANKRD33B	651746	ENSG00000164236	3.89638	3.01555	3.17436	3.3621	1.8336	2.87461	3.74234	2.45577	3.02424	1.73903	2.72641	1.98685	1.86899	2.19408	1.48124	1.54905	1.96123	1.28006	1.59678	1.26364	-0.156659	0.474172	0.665487	-0.678072	0.00390533	0.0220565	-1.09562	1.18317e-05	7.33435e-05
ANKRD34A	284615	ENSG00000272031	1.53141	0.876614	1.49536	1.30113	1.14067	1.98348	1.71524	2.55145	2.08339	1.4434	2.43942	2.41538	2.38364	2.41281	1.55332	3.02064	2.62888	3.43789	3.02914	1.74044	0.649019	0.00788683	0.0314523	0.851008	0.00065725	0.00533191	1.1865	1.67574e-06	1.20098e-05
ANKRD34B	340120	ENSG00000189127	2.07419	1.92855	2.09875	2.03383	1.42612	1.72477	1.24745	1.46709	1.47977	1.21646	1.72194	1.0129	1.46269	1.39918	1.18287	1.23924	1.04321	0.841185	1.04121	1.0204	-0.457146	0.0706901	0.180045	-0.583497	0.0295042	0.102412	-1.01857	0.000429538	0.00195227
ANKRD34C	390616	ENSG00000235711	0	0.0350646	0	0.0116882	0.108112	0.0287461	0	0	0.00958204	0.0978879	0	0	0	0	0	0	0	0	0	0	0.143592	0.97401	NA	-0.275416	0.950174	NA	-0.059068	0.989307	NA
ANKRD35	148741	ENSG00000198483	4.16777	4.76878	5.29935	4.7453	2.17837	3.50703	5.30164	4.91155	4.57341	2.13855	6.60078	5.57096	6.63626	6.26934	2.50386	2.94319	4.54838	5.37627	4.28928	2.07106	-0.0463978	0.798968	0.896099	0.396006	0.030898	0.105943	-0.106013	0.57953	0.730051
ANKRD36	375248	ENSG00000135976	188.887	184.019	194.266	189.057	13.7498	185.211	178.333	182.684	182.076	13.4936	285.771	247.499	235.709	256.326	16.0102	268.218	230.215	244.053	247.495	15.732	-0.048889	0.562523	0.737635	0.428774	3.89515e-07	1.07219e-05	0.381291	6.62613e-06	4.31067e-05
ANKRD36B	57730	ENSG00000196912	83.2779	83.3134	86.967	84.5195	9.19345	77.0971	74.249	77.9469	76.431	8.74248	125.558	110.679	115.986	117.408	10.8355	103.864	94.1807	101.93	99.9914	9.99957	-0.140006	0.0478685	0.134027	0.462461	6.48954e-11	6.10163e-09	0.234385	0.00103116	0.00425687
ANKRD36BP1	84832	ENSG00000214262	0.019385	0	0	0.00646166	0.0803845	0	0	0	0	0	0	0.0389578	0	0.0129859	0.113956	0.0774524	0	0.0365733	0.0380086	0.194958	-0.8182	0.779988	NA	0.740456	0.799601	NA	1.90227	0.505085	NA
ANKRD36BP2	645784	ENSG00000230006	22.3315	23.7738	23.7159	23.2737	4.82429	16.9315	14.4496	16.8396	16.0735	4.00918	26.4749	19.7126	21.4256	22.5377	4.74739	19.5955	16.6496	16.5311	17.5921	4.19429	-0.527717	6.63152e-06	6.58304e-05	-0.0672878	0.567593	0.746795	-0.419747	0.000485674	0.0021803
ANKRD36C	400986	ENSG00000174501	60.2292	55.6124	63.1987	59.6801	7.72529	48.9259	45.1679	49.4344	47.8427	6.91685	88.9671	76.9027	75.6263	80.4987	8.97211	65.2149	59.7131	63.1255	62.6845	7.91735	-0.313699	0.000221128	0.00148805	0.41817	8.08281e-07	1.98349e-05	0.0621539	0.468789	0.637305
ANKRD37	353322	ENSG00000186352	2.88836	2.94542	3.22683	3.02021	1.73787	2.78837	2.65082	3.12553	2.85491	1.68965	3.37214	2.92183	3.11498	3.13632	1.77097	2.55593	2.25333	2.30412	2.37112	1.53985	-0.078402	0.657722	0.80549	0.0351017	0.848391	0.923074	-0.369925	0.0597809	0.139747
ANKRD39	51239	ENSG00000213337	5.13702	4.52333	5.45676	5.03904	2.24478	4.77186	5.09374	5.45373	5.10644	2.25974	6.88777	4.9866	5.28192	5.71876	2.39139	5.88638	4.84048	6.54661	5.75783	2.39955	0.0173791	0.911083	0.956128	0.139722	0.382763	0.592154	0.181572	0.262466	0.430311
ANKRD40	91369	ENSG00000154945	64.4163	60.2409	63.12	62.5924	7.91154	51.5993	55.3814	47.4251	51.4686	7.17416	61.416	62.1377	59.2659	60.9398	7.8064	49.1048	53.1201	47.1429	49.7893	7.05615	-0.278982	0.00026151	0.00172365	-0.0495969	0.520577	0.711447	-0.338842	1.57151e-05	9.53702e-05
ANKRD40CL	55018	ENSG00000167117	0.058155	0.105194	0	0.0544496	0.233344	0.229969	0.0779654	0.159466	0.1558	0.394715	0.358738	0.155831	0.0270868	0.180552	0.424914	0	0.166913	0.146293	0.104402	0.323113	1.57207	0.143885	NA	1.60775	0.144656	NA	1.11608	0.332457	0.507157
ANKRD42	338699	ENSG00000137494	4.76871	4.38307	4.82713	4.65964	2.15862	7.01405	7.64061	5.93213	6.86226	2.61959	5.59631	5.53201	4.52349	5.21727	2.28413	6.73836	7.71973	7.09521	7.18443	2.68038	0.56147	9.68148e-05	0.000724708	0.130928	0.393792	0.603029	0.619824	3.73139e-05	0.000211632
ANKRD44	91526	ENSG00000065413	6.04812	5.78565	6.5586	6.13079	2.47604	4.77186	4.0542	4.6883	4.50478	2.12245	4.5201	4.55806	4.46932	4.51583	2.12505	4.80205	3.79727	3.6939	4.09774	2.02429	-0.442352	0.00269011	0.0128263	-0.452156	0.0033845	0.0197807	-0.62056	0.000109227	0.000566387
ANKRD44-IT1	101927547	ENSG00000236977	0.135695	0.140258	0.183641	0.153198	0.391405	0.0862384	0.155931	0.191359	0.144509	0.380144	0.0717476	0.0779156	0.189607	0.11309	0.336289	0.0774524	0.166913	0.182866	0.142411	0.377373	-0.0856881	0.911236	0.95624	-0.321358	0.698166	NA	-0.0260782	0.974685	0.987767
ANKRD45	339416	ENSG00000183831	0.019385	0	0	0.00646166	0.0803845	0	0.0519769	0.0318932	0.0279567	0.167203	0	0	0	0	0	0.0774524	0.0417283	0	0.0397269	0.199316	1.56841	0.525137	NA	-0.275418	0.915617	NA	1.94155	0.439241	NA
ANKRD46	157567	ENSG00000186106	38.7312	37.6593	45.7528	40.7145	6.38079	36.91	33.2912	42.099	37.4334	6.11828	30.0623	23.6863	28.1973	27.3153	5.22641	23.9328	20.3217	24.9795	23.078	4.80396	-0.113695	0.317423	0.52256	-0.588066	4.32319e-07	1.16698e-05	-0.824788	2.75358e-12	4.40554e-11
ANKRD49	54851	ENSG00000168876	21.5755	22.5465	21.932	22.018	4.69233	21.2434	20.167	23.888	21.7661	4.66542	22.744	16.2064	18.9878	19.3128	4.39463	17.2719	16.274	17.7746	17.1068	4.13604	-0.0124936	0.910147	0.955808	-0.212969	0.061169	0.173043	-0.371454	0.00131839	0.0053005
ANKRD50	57182	ENSG00000151458	49.8582	47.3372	48.8485	48.6813	6.9772	43.7803	43.8945	41.8438	43.1729	6.57061	53.3802	49.3985	49.1896	50.6561	7.11731	42.8312	36.8043	41.5838	40.4064	6.35661	-0.169704	0.0315646	0.0971799	0.0430104	0.590218	0.763412	-0.281356	0.000552867	0.00244862
ANKRD52	283373	ENSG00000139645	35.2225	37.2035	41.5815	38.0025	6.16462	28.0562	37.3974	32.1483	32.534	5.70386	38.8155	40.1265	42.5533	40.4984	6.36384	36.0154	40.1843	33.4645	36.5547	6.04605	-0.219923	0.0200153	0.0668599	0.088635	0.352453	0.562687	-0.0610095	0.526662	0.687117
ANKRD53	79998	ENSG00000144031	0.07754	0.105194	0.0787032	0.0871456	0.295204	0.0574922	0.0259885	0.0637863	0.049089	0.22156	0	0.0779156	0	0.0259719	0.161158	0.154905	0.125185	0.0731465	0.117745	0.34314	-0.824655	0.469948	NA	-1.66225	0.221862	NA	0.38617	0.723621	NA
ANKRD54	129138	ENSG00000100124	21.3235	18.7245	21.1449	20.3976	4.51637	19.8636	22.9738	20.1565	20.9979	4.58235	20.0176	20.4918	20.8568	20.4554	4.52276	19.9053	22.1994	20.7736	20.9594	4.57815	0.0419165	0.627377	0.785404	-0.00593896	0.946963	0.974146	0.0324874	0.718856	0.832747
ANKRD55	79722	ENSG00000164512	0	0	0	0	0	0	0	0	0	0	0	0.0389578	0	0.0129859	0.113956	0	0	0	0	0	0	1	NA	1.72215	0.695424	NA	0	1	NA
ANKRD6	22881	ENSG00000135299	14.0541	13.5349	15.7144	14.4345	3.79927	18.5125	19.9331	18.9126	19.1194	4.37258	20.3763	19.9464	18.8795	19.7341	4.4423	24.0877	23.2426	23.7726	23.701	4.86837	0.409272	1.35678e-06	1.53209e-05	0.435367	6.44512e-07	1.63681e-05	0.70556	5.48936e-16	1.28876e-14
ANKRD60	140731	ENSG00000124227	0.019385	0	0	0.00646166	0.0803845	0	0	0	0	0	0	0	0	0	0	0	0	0	0	0	-0.818196	0.852728	NA	-0.275416	0.950174	NA	-0.059068	0.989307	NA
ANKRD61	100310846	ENSG00000157999	0.096925	0.0701291	0.183641	0.116898	0.341904	0	0.103954	0.0318932	0.0452823	0.212796	0.215243	0	0.108347	0.107863	0.328426	0	0.25037	0.0731465	0.107839	0.328388	-1.34278	0.26723	NA	-0.256273	0.824287	NA	-0.0167596	0.988388	0.994423
ANKRD62	342850	ENSG00000181626	0.46524	0.350646	0.209875	0.34192	0.584739	0.718653	0.701688	0.350825	0.590389	0.768368	0.358738	0.857071	0.352128	0.522646	0.722943	0.464714	1.21012	0.694892	0.789909	0.888768	0.775738	0.125148	0.275816	0.598992	0.256286	0.459672	1.21159	0.0185883	0.0533926
ANKRD63	100131244	ENSG00000230778	0.135695	0.0701291	0.0524688	0.0860976	0.293424	0.0287461	0.103954	0.0956795	0.0761265	0.27591	0	0.0779156	0.0541736	0.0440297	0.209833	0	0.0417283	0	0.0139094	0.117938	-0.22488	0.847836	NA	-0.846911	0.515255	NA	-2.34064	0.138524	NA
ANKRD65	441869	ENSG00000235098	0.058155	0	0.0524688	0.0368746	0.192028	0.114984	0.0519769	0.0318932	0.0662849	0.257458	0.215243	0	0	0.0717476	0.267857	0	0.0834565	0.0731465	0.052201	0.228475	0.785351	0.593784	NA	0.495964	0.749118	NA	0.5496	0.726284	NA
ANKRD7	56311	ENSG00000106013	0.23262	0.245452	0.23611	0.23806	0.487914	0.143731	0.0519769	0.0637863	0.0864979	0.294105	0.215243	0.35062	0.189607	0.251823	0.50182	0.154905	0.125185	0.10972	0.129936	0.360467	-1.45221	0.0551492	0.148996	0.0776907	0.9088	NA	-0.922669	0.236788	0.398948
ANKRD9	122416	ENSG00000156381	23.262	22.3011	26.4967	24.0199	4.90101	16.8165	20.5309	16.6482	17.9985	4.24247	19.1566	23.0241	25.7324	22.6377	4.75791	17.8915	19.7375	17.994	18.541	4.30593	-0.411375	0.000131805	0.000952957	-0.0788172	0.468283	0.667496	-0.377537	0.000678633	0.00294162
ANKS1A	23294	ENSG00000064999	43.4612	36.923	46.0676	42.1506	6.49235	33.1443	38.203	36.135	35.8274	5.9856	40.5374	41.0615	41.3073	40.9688	6.40068	36.3252	40.6851	36.7561	37.9221	6.15809	-0.232754	0.0041172	0.0183239	-0.0502855	0.541168	0.726593	-0.158743	0.0567768	0.133875
ANKS1B	56899	ENSG00000185046	6.74598	7.04798	8.34254	7.37883	2.7164	8.59509	7.01688	7.0165	7.54282	2.74642	7.89224	8.88238	8.55942	8.44468	2.90597	9.21684	9.72268	9.10674	9.34875	3.05757	0.0425795	0.745697	0.863317	0.197874	0.141541	0.309288	0.338523	0.0122763	0.0376311
ANKS3	124401	ENSG00000168096	14.3255	12.6232	14.4027	13.7838	3.71266	9.94616	10.6033	9.15334	9.90093	3.14657	10.3317	11.7653	12.2974	11.4648	3.38597	9.44919	8.63775	8.59472	8.89389	2.98226	-0.475291	1.10388e-05	0.000104395	-0.263154	0.0174383	0.0689295	-0.653664	1.91841e-08	1.8617e-07
ANKS4B	257629	ENSG00000175311	0	0	0.0262344	0.0087448	0.0935136	0	0	0	0	0	0	0	0	0	0	0.0774524	0.0417283	0.0365733	0.051918	0.227855	-0.8182	0.775048	NA	-0.275418	0.923364	NA	2.43109	0.374804	NA
ANKS6	203286	ENSG00000165138	15.8763	14.3414	19.7545	16.6574	4.08135	12.9932	14.5275	14.639	14.0533	3.74877	12.6276	14.5313	17.1188	14.7592	3.84177	10.8433	12.6019	13.459	12.3014	3.50734	-0.240379	0.0506907	0.140095	-0.165435	0.187505	0.374518	-0.430409	0.000808277	0.00342928
ANKUB1	389161	ENSG00000206199	0.019385	0.0701291	0	0.029838	0.172737	0.0862384	0	0	0.0287461	0.169547	0	0	0	0	0	0	0	0.146293	0.0487644	0.220827	0.0236068	0.992118	NA	-1.91508	0.449811	NA	0.83056	0.728081	NA
ANKZF1	55139	ENSG00000163516	46.02	45.2684	60.6015	50.6299	7.11547	52.1742	56.6028	57.4077	55.3949	7.44278	49.0754	46.9052	54.0923	50.0243	7.07278	51.5059	59.8383	59.7607	57.035	7.55215	0.137695	0.145072	0.306401	-0.0203216	0.83212	0.914943	0.17318	0.0708127	0.159591
ANLN	54443	ENSG00000011426	223.49	239.421	238.943	233.951	15.2955	195.934	196.655	213.716	202.101	14.2162	245.807	239.045	241.343	242.065	15.5584	199.053	197.124	207.553	201.243	14.186	-0.206395	0.000665636	0.00390281	0.040256	0.508599	0.700973	-0.223404	0.000267054	0.00127622
ANO1	55107	ENSG00000131620	1.26002	1.75323	1.57406	1.52911	1.23657	9.54371	20.245	17.7964	15.8617	3.98268	1.14796	1.51935	0.812604	1.15997	1.07702	3.95007	9.26367	7.9364	7.05005	2.65519	3.37584	3.51074e-18	1.87807e-16	-0.408233	0.330351	0.54161	2.21237	1.83028e-08	1.77912e-07
ANO10	55129	ENSG00000160746	46.8923	47.5125	49.8716	48.0921	6.93485	47.6898	54.7837	52.5599	51.6778	7.18873	53.165	63.5791	63.2747	60.0063	7.74637	58.6315	60.6312	67.624	62.2955	7.89275	0.107156	0.196185	0.381317	0.317778	0.000145975	0.00158536	0.370284	1.03684e-05	6.51178e-05
ANO2	57101	ENSG00000047617	0.252005	0.140258	0.157406	0.183223	0.428046	0.143731	0.181919	0.159466	0.161705	0.402126	0.143495	0.155831	0.162521	0.153949	0.392363	0.30981	0.208641	0.256013	0.258155	0.508089	-0.217315	0.745774	0.863332	-0.285847	0.689142	NA	0.412936	0.542621	0.700728
ANO3	63982	ENSG00000134343	0.19385	0.280517	0.209875	0.228081	0.477578	0.344953	0.415815	0.350825	0.370531	0.608713	0.502233	0.272705	0.406302	0.393747	0.627492	0.464714	0.459011	0.365733	0.429819	0.655606	0.735498	0.150356	0.314581	0.766155	0.15035	NA	0.916821	0.0871977	0.187664
ANO4	121601	ENSG00000151572	0.19385	0.105194	0.0262344	0.108426	0.329281	0.201223	0.233896	0.0637863	0.166302	0.407801	0.143495	0	0.0270868	0.0568607	0.238455	0.30981	0.0834565	0.0731465	0.155471	0.394298	0.579648	0.547639	NA	-1.37922	0.254544	NA	0.312716	0.760656	0.861127
ANO5	203859	ENSG00000171714	8.95587	10.0635	8.70982	9.24307	3.04024	10.4348	9.48579	10.3653	10.0953	3.17731	9.39894	8.33697	8.15312	8.62968	2.93763	9.29429	9.55577	9.07017	9.30674	3.0507	0.134812	0.255206	0.45514	-0.119568	0.337495	0.547963	0.00480984	0.969423	0.984605
ANO6	196527	ENSG00000177119	68.0607	64.9396	74.768	69.2561	8.32203	70.198	81.3698	80.3708	77.3129	8.79277	78.3484	72.2667	76.1409	75.5854	8.69398	74.7416	75.9872	82.8384	77.8557	8.82359	0.162015	0.0180209	0.0613845	0.115821	0.096071	0.237659	0.165195	0.0181052	0.0522055
ANO7	50636	ENSG00000146205	0.85294	0.876614	0.996907	0.90882	0.953321	0.603669	0.779654	1.05247	0.811932	0.901073	0.502233	0.779156	0.568822	0.616737	0.785326	0.542167	0.751109	0.512026	0.601767	0.775736	-0.165066	0.630069	0.786946	-0.543385	0.145033	0.314618	-0.589792	0.125478	0.248
ANO8	57719	ENSG00000074855	9.71188	10.4843	10.7561	10.3174	3.21208	5.66299	8.81009	6.79325	7.08877	2.66247	9.75768	9.46674	11.4035	10.2093	3.1952	6.73836	7.80318	5.12026	6.55393	2.56007	-0.537564	0.000542332	0.0032583	-0.0158092	0.919242	0.960223	-0.668261	4.22239e-05	0.000235936
ANO9	338440	ENSG00000185101	6.30012	8.17004	9.28698	7.91905	2.81408	7.15778	9.69369	8.80251	8.55133	2.92427	8.32272	9.73945	9.56163	9.20794	3.03446	8.90703	11.8091	9.32618	10.0141	3.16451	0.122915	0.412877	0.614126	0.22909	0.134837	0.299646	0.349385	0.023097	0.0641547
ANOS1	3730	ENSG00000011201	3.93515	4.41814	5.58793	4.64707	2.15571	1.69602	1.61128	1.91359	1.7403	1.3192	2.43942	2.57121	3.03372	2.68145	1.63751	0.697072	0.625924	0.438879	0.587292	0.76635	-1.40921	1.47008e-11	3.76113e-10	-0.77505	0.000184529	0.0019087	-3.04119	4.79673e-24	2.31499e-22
ANP32A	8125	ENSG00000140350	187.259	184.545	214.335	195.38	13.9778	156.609	152.942	174.583	161.378	12.7035	172.625	160.74	172.678	168.681	12.9877	148.012	124.976	154.412	142.467	11.9359	-0.268924	0.00198889	0.0100054	-0.219452	0.0119845	0.0519617	-0.460333	1.53225e-07	1.30373e-06
ANP32AP1	723972	ENSG00000259516	0.368315	0.525968	0.314813	0.403032	0.634848	0.143731	0.0259885	0.127573	0.0990972	0.314797	0.502233	0.272705	0.243781	0.339573	0.582729	0.154905	0.375554	0.438879	0.323113	0.56843	-2.03476	0.00274238	0.0130403	-0.334149	0.571572	NA	-0.232524	0.696776	0.817664
ANP32B	10541	ENSG00000136938	10.1577	9.46743	11.7005	10.4419	3.23139	6.46788	8.23834	8.93009	7.87877	2.80691	8.60971	8.22009	9.96794	8.93258	2.98874	9.6041	6.42615	8.15584	8.06203	2.83937	-0.405429	0.00527722	0.0225981	-0.226472	0.126434	0.286254	-0.399029	0.00840583	0.0270268
ANP32C	23520	ENSG00000248546	0.42647	0.38571	0.209875	0.340685	0.583682	0.258715	0.181919	0.159466	0.200033	0.447251	0.215243	0.272705	0.379215	0.289054	0.537638	0.0774524	0.208641	0.146293	0.144129	0.379643	-0.771646	0.201458	0.388113	-0.201988	0.73752	NA	-1.17938	0.0900827	0.19237
ANP32D	23519	ENSG00000139223	0.03877	0.140258	0.104938	0.0946553	0.307661	0.0574922	0.103954	0.0318932	0.0644464	0.253863	0.0717476	0	0.0812604	0.0510027	0.225838	0.0774524	0.0417283	0.146293	0.0884912	0.297475	-0.472422	0.668023	NA	-0.850343	0.483817	NA	-0.00554798	0.996088	NA
ANP32E	81611	ENSG00000143401	496.062	514.222	530.433	513.572	22.6621	495.957	486.816	545.182	509.318	22.5681	405.446	311.39	293.133	336.656	18.3482	274.879	241.732	313.031	276.547	16.6297	-0.00674074	0.952796	0.976915	-0.619088	5.79022e-08	2.05743e-06	-0.898879	3.65371e-15	7.88224e-14
ANPEP	290	ENSG00000166825	0.252005	0.315581	0.498454	0.355347	0.59611	0.431192	1.09152	1.02058	0.847763	0.92074	0.789224	0.70124	0.75843	0.749631	0.865813	1.00688	1.3353	1.6458	1.32933	1.15296	1.27107	0.00196869	0.00992733	1.0813	0.0118268	0.0514915	1.94626	2.42353e-06	1.69387e-05
ANTXR1	84168	ENSG00000169604	38.6343	34.3633	43.0507	38.6827	6.21954	36.1339	41.2177	42.7687	40.0401	6.32772	48.5731	47.1779	52.3317	49.3609	7.02573	47.4009	51.0337	54.3113	50.9153	7.13549	0.0522615	0.535963	0.717734	0.344569	5.22913e-05	0.00068211	0.393731	4.18369e-06	2.81159e-05
ANTXR2	118429	ENSG00000163297	2.7139	2.84023	2.67591	2.74335	1.6563	2.73088	2.72879	2.3282	2.59596	1.6112	2.72641	4.09057	3.54837	3.45512	1.85879	4.10498	3.50517	3.43789	3.68268	1.91903	-0.0706153	0.708307	0.840364	0.355333	0.0623096	0.175407	0.400993	0.0379359	0.0969501
ANTXRL	195977	ENSG00000274209	0.135695	0.210387	0.104938	0.15034	0.387737	1.26483	2.9367	2.45577	2.2191	1.48966	0	0.0389578	0.162521	0.0671595	0.259151	1.4716	2.83752	2.66985	2.32632	1.52523	3.92452	4.38878e-16	1.88202e-14	-0.73528	0.316473	0.527734	4.016	2.09892e-16	5.07011e-15
ANXA1	301	ENSG00000135046	109.855	95.3406	80.1461	95.1138	9.75263	60.3956	47.0391	41.8438	49.7595	7.05404	132.805	100.394	87.7883	106.996	10.3439	62.2717	57.6685	45.0583	54.9995	7.41616	-0.930711	6.88229e-05	0.000537788	0.154584	0.508145	0.700635	-0.803485	0.000607405	0.00266745
ANXA10	11199	ENSG00000109511	0	0.0701291	0	0.0233764	0.152893	0	0	0	0	0	0	0	0	0	0	0	0	0	0	0	-2.12821	0.6239	NA	-1.58543	0.714905	NA	-1.36908	0.752435	NA
ANXA11	311	ENSG00000122359	79.2846	90.7822	82.9007	84.3225	9.18273	111.707	148.498	117.048	125.751	11.2139	84.0882	95.057	79.1747	86.1066	9.27937	115.249	144.213	119.485	126.316	11.239	0.576673	1.9839e-07	2.64987e-06	0.0221501	0.84296	0.920152	0.575901	2.36831e-07	1.95676e-06
ANXA13	312	ENSG00000104537	0	0	0	0	0	0	0	0.0318932	0.0106311	0.103107	0	0	0	0	0	0	0.0417283	0	0.0139094	0.117938	1.10538	0.801971	NA	0	1	NA	1.86451	0.67227	NA
ANXA2	302	ENSG00000182718	1600.58	1642.67	1683.02	1642.09	40.5227	1340.09	1186.45	1348.57	1291.7	35.9403	1590.57	1525.28	1612.48	1576.11	39.7002	1273.01	1175.94	1234.64	1227.86	35.0409	-0.339544	2.84041e-06	3.00856e-05	-0.0683324	0.346281	0.55607	-0.425876	4.49778e-09	4.74232e-08
ANXA2R	389289	ENSG00000177721	5.56349	5.92591	6.6373	6.04224	2.4581	3.88073	4.15815	4.30558	4.11482	2.0285	5.02233	6.35012	6.06744	5.8133	2.41108	3.87262	4.79875	4.05963	4.24367	2.06002	-0.54745	0.000164738	0.00115557	-0.0399573	0.784142	0.888216	-0.501799	0.00124546	0.0050367
ANXA3	306	ENSG00000138772	54.026	53.9994	38.8269	48.9508	6.99648	44.9589	39.1386	35.6247	39.9074	6.31723	62.5639	56.7615	44.639	54.6548	7.39289	43.8381	44.7744	34.6715	41.0946	6.41051	-0.293928	0.0620866	0.163012	0.141418	0.370134	0.57963	-0.268153	0.091125	0.194153
ANXA4	307	ENSG00000196975	56.6623	56.8747	57.8469	57.128	7.5583	57.8372	61.5147	61.0754	60.1424	7.75515	60.555	56.8394	56.3676	57.9207	7.61056	57.005	54.2467	54.3479	55.1999	7.42966	0.0777813	0.212425	0.401934	0.00622339	0.922456	0.961761	-0.0601534	0.352796	0.527863
ANXA5	308	ENSG00000164111	217.248	225.535	224.252	222.345	14.9112	211.025	219.187	224.592	218.268	14.7739	228.875	212.865	220.92	220.887	14.8623	214.698	201.547	203.384	206.543	14.3716	-0.0227927	0.689842	0.828368	-0.0198085	0.730723	0.855142	-0.114641	0.0473919	0.115939
ANXA6	309	ENSG00000197043	75.2913	72.7239	82.7171	76.9108	8.76988	72.0665	80.1224	82.0611	78.0833	8.83648	86.2406	80.7595	92.6639	86.5547	9.30348	88.9928	86.4609	95.8951	90.4496	9.5105	0.0256683	0.715673	0.845218	0.163077	0.0219878	0.0823791	0.229053	0.00134008	0.00537664
ANXA7	310	ENSG00000138279	154.75	165.61	165.854	162.071	12.7307	175.639	179.684	186.097	180.473	13.434	161.289	163.116	163.767	162.724	12.7563	173.958	173.715	181.659	176.444	13.2832	0.160082	0.00413045	0.0183745	-0.0018932	0.973287	0.987028	0.116961	0.0388532	0.0988411
ANXA8	653145	ENSG00000265190	0.19385	0.315581	0.341047	0.283493	0.53244	0.201223	0.363838	0.287039	0.284033	0.532948	0	0.0389578	0.162521	0.0671595	0.259151	0.30981	0.166913	0.256013	0.244245	0.494212	0.0305629	0.960711	0.98071	-1.72491	0.0321069	NA	-0.237351	0.725528	0.836937
ANXA8L1	728113	ENSG00000264230	0.27139	0.280517	0.41975	0.323886	0.569109	0.316207	0.6757	0.797329	0.596412	0.772277	0.0717476	0.311662	0.135434	0.172948	0.41587	0.30981	0.25037	0.475452	0.345211	0.587546	0.881119	0.091606	0.218706	-0.831715	0.186513	NA	0.118508	0.837886	0.908739
ANXA9	8416	ENSG00000143412	0.96925	0.631162	0.89197	0.830794	0.911479	0.689907	0.727677	0.924902	0.780828	0.883645	1.14796	0.584367	0.975124	0.902484	0.949992	1.08433	1.29358	0.914332	1.09741	1.04758	-0.113792	0.735231	0.856906	0.0529728	0.878861	0.937213	0.367574	0.28592	0.456673
AOAH	313	ENSG00000136250	0.058155	0.0701291	0	0.0427614	0.206788	0	0.0519769	0.0318932	0.0279567	0.167203	0.0717476	0	0	0.0239159	0.154648	0	0.0834565	0.0731465	0.052201	0.228475	-0.61838	0.717203	NA	-1.48537	0.428566	NA	0.396199	0.81295	NA
AOAH-IT1	100874264	ENSG00000230539	0	0	0	0	0	0	0	0.0318932	0.0106311	0.103107	0	0	0	0	0	0	0	0	0	0	1.10538	0.801971	NA	0	1	NA	0	1	NA
AOC2	314	ENSG00000131480	1.45387	1.47271	1.41666	1.44775	1.20322	1.37981	2.20902	1.94548	1.84477	1.35822	2.00893	1.0129	1.13764	1.38649	1.17749	1.93631	1.87777	1.60922	1.80777	1.34453	0.350784	0.178187	0.356914	-0.155063	0.582154	0.757909	0.299457	0.277634	0.447345
AOC3	8639	ENSG00000131471	0.484625	0.490904	0.41975	0.465093	0.681977	0.603669	0.753665	0.574077	0.643804	0.802374	0.717476	0.584367	0.270868	0.524237	0.724042	0.697072	0.751109	0.585172	0.677784	0.823277	0.474961	0.246696	0.445504	0.0571861	0.897431	0.947251	0.525263	0.225206	0.385147
AOC4P	90586	ENSG00000260105	0	0.0350646	0	0.0116882	0.108112	0	0	0	0	0	0	0	0	0	0	0	0.0417283	0	0.0139094	0.117938	-0.818196	0.852728	NA	-0.275416	0.950174	NA	0.902719	0.837716	NA
AOPEP	84909	ENSG00000148120	54.3749	66.9733	70.4131	63.9205	7.99503	45.2464	52.5227	51.8902	49.8864	7.06303	59.4788	70.2409	73.5406	67.7534	8.23125	46.394	52.9114	51.4952	50.2669	7.08991	-0.35128	0.000384338	0.00240953	0.0837954	0.398438	0.607476	-0.346892	0.000553771	0.00245216
AOX1	316	ENSG00000138356	0.23262	0.0701291	0.104938	0.135896	0.36864	0.201223	0.259885	0.0956795	0.185596	0.430808	0.143495	0.194789	0.297955	0.21208	0.460521	0.232357	0.375554	0.21944	0.275784	0.525151	0.38619	0.590247	0.759554	0.623715	0.395813	NA	0.944311	0.194773	0.345876
AP1AR	55435	ENSG00000138660	51.2345	53.754	54.279	53.0892	7.28623	42.9467	38.9567	43.6617	41.855	6.46955	47.0664	37.4774	41.2532	41.9323	6.47552	31.2133	27.1234	31.5627	29.9665	5.47416	-0.337055	0.000393603	0.00246252	-0.356061	0.000224015	0.00222198	-0.833756	2.94492e-17	7.85101e-16
AP1B1	162	ENSG00000100280	61.4698	59.1189	67.2125	62.6004	7.91204	62.8965	76.6399	68.379	69.3051	8.32497	63.8554	67.1243	71.4008	67.4601	8.21341	73.7347	79.0333	71.9762	74.9147	8.65533	0.149888	0.0378964	0.111904	0.10359	0.157933	0.333522	0.252823	0.000577478	0.00254894
AP1B1P1	23782	ENSG00000234479	0	0.0350646	0	0.0116882	0.108112	0	0	0	0	0	0	0	0	0	0	0	0.0417283	0	0.0139094	0.117938	-0.818196	0.852728	NA	-0.275416	0.950174	NA	0.902719	0.837716	NA
AP1G1	164	ENSG00000166747	159.19	147.166	163.414	156.59	12.5136	176.3	182.439	189.318	182.686	13.5161	164.733	169.116	171.486	168.445	12.9786	190.455	194.621	203.055	196.044	14.0016	0.226164	7.03336e-05	0.000547775	0.0972295	0.0911707	0.229517	0.318011	3.22961e-08	3.03231e-07
AP1G2	8906	ENSG00000213983	20.2573	24.6153	26.2344	23.7023	4.86851	31.247	37.1115	38.4951	35.6179	5.96807	26.7619	28.1665	32.4229	29.1171	5.39602	41.2821	48.7803	46.2652	45.4425	6.74111	0.595325	1.15792e-08	1.96078e-07	0.300648	0.00482675	0.0259746	0.941431	4.06548e-19	1.29647e-17
AP1M1	8907	ENSG00000072958	20.8001	18.9699	21.7483	20.5061	4.52837	18.7425	21.4145	16.9672	19.0414	4.36364	19.6588	21.8553	21.8319	21.1154	4.59515	20.4474	19.1115	17.4089	18.9893	4.35767	-0.103246	0.299496	0.504535	0.0389818	0.700747	0.837993	-0.128825	0.212822	0.369303
AP1M2	10053	ENSG00000129354	135.928	128.582	149.3	137.936	11.7446	139.764	149.642	143.296	144.234	12.0097	136.536	139.547	150.007	142.03	11.9176	144.991	147.551	153.205	148.582	12.1894	0.0692712	0.231207	0.426014	0.036458	0.533489	0.721434	0.102342	0.0813206	0.177978
AP1S1	1174	ENSG00000106367	53.5026	55.963	62.4641	57.3099	7.57033	52.7204	52.6006	58.1412	54.4874	7.38156	54.3847	57.6965	59.1034	57.0615	7.55391	58.3991	53.9546	57.7492	56.701	7.53001	-0.0665106	0.373693	0.577285	-0.00911549	0.904421	0.950869	-0.0217036	0.776477	0.870993
AP1S2	8905	ENSG00000182287	6.88167	8.09991	7.92279	7.63479	2.76311	6.72659	7.25078	8.19654	7.39131	2.7187	7.96399	4.79181	4.82145	5.85908	2.42055	3.48536	4.17283	3.73047	3.79622	1.94839	-0.0400761	0.807265	0.899631	-0.432885	0.011854	0.0515966	-1.00136	3.93021e-08	3.65348e-07
AP1S3	130340	ENSG00000152056	16.4579	15.5336	14.9011	15.6309	3.95359	8.04891	9.6677	8.22844	8.64835	2.94081	12.5558	11.0251	10.7805	11.4538	3.38435	6.27365	6.00887	5.77858	6.02036	2.45364	-0.852429	5.82406e-14	1.97719e-12	-0.474964	3.58949e-05	0.000497299	-1.396	5.83127e-28	3.6398e-26
AP2A1	160	ENSG00000196961	20.141	17.2868	21.9844	19.8041	4.45018	17.7938	24.5331	18.9445	20.4238	4.51927	21.6678	21.6216	24.351	22.5468	4.74835	21.6867	28.9177	23.1143	24.5729	4.9571	0.0457717	0.709369	0.841111	0.181262	0.145019	0.314618	0.308751	0.0132331	0.0400795
AP2A2	161	ENSG00000183020	3.29545	2.98049	2.91202	3.06265	1.75004	2.75963	2.83274	3.02985	2.87407	1.69531	3.0134	3.77891	3.65672	3.48301	1.86628	3.0981	2.25333	2.30412	2.55185	1.59745	-0.0960128	0.600656	0.766293	0.191099	0.307359	0.518258	-0.316635	0.114605	0.231554
AP2B1	163	ENSG00000006125	203.853	182.932	217.877	201.554	14.197	207.288	210.688	223.029	213.669	14.6174	199.817	213.255	192.858	201.977	14.2118	232.435	204.802	231.143	222.793	14.9263	0.0898486	0.25267	0.452395	-0.00386839	0.960918	0.980904	0.138815	0.0787904	0.173687
AP2M1	1173	ENSG00000161203	266.33	262.073	278.688	269.03	16.4021	256.042	253.335	258.111	255.83	15.9947	246.023	253.654	265.261	254.979	15.9681	246.144	250.995	259.268	252.136	15.8788	-0.0674662	0.209147	0.398074	-0.0847993	0.117244	0.27196	-0.0995489	0.0667706	0.152394
AP2S1	1175	ENSG00000042753	36.3081	34.6438	34.9442	35.2987	5.94127	32.9718	32.2517	31.638	32.2872	5.68218	28.3403	27.7769	31.0415	29.0529	5.39007	26.1789	26.3723	28.6369	27.0627	5.20218	-0.125546	0.114554	0.258738	-0.287369	0.000470042	0.00402591	-0.388465	3.36188e-06	2.29555e-05
AP3B1	8546	ENSG00000132842	51.6804	48.2488	51.6555	50.5283	7.10832	56.0262	56.1351	57.3439	56.5017	7.51676	58.9765	63.2675	61.785	61.343	7.83218	65.1375	57.9605	68.7212	63.9397	7.99623	0.164516	0.0357404	0.106935	0.272146	0.000599628	0.00493672	0.33131	3.15271e-05	0.000181049
AP3B2	8120	ENSG00000103723	1.91911	2.13894	1.99381	2.01729	1.42031	2.5584	2.83274	2.29631	2.56248	1.60078	2.36767	2.4933	2.60033	2.4871	1.57705	2.47848	3.63036	3.03558	3.04814	1.74589	0.358891	0.0703646	0.179439	0.309931	0.136091	0.301351	0.620044	0.00263878	0.00981191
AP3D1	8943	ENSG00000065000	53.2312	52.0709	61.6508	55.651	7.45996	47.1149	62.6841	53.4211	54.4067	7.37609	62.9227	62.9168	62.7872	62.8756	7.92941	61.807	69.4775	59.0658	63.4501	7.96556	-0.0294137	0.741068	0.860584	0.169264	0.059239	0.169243	0.184327	0.0407227	0.102615
AP3M1	26985	ENSG00000185009	68.9718	69.7434	67.1863	68.6338	8.28455	63.2415	60.5791	62.9571	62.2592	7.89045	67.0123	61.4364	56.3676	61.6054	7.84891	53.8294	47.2364	53.8724	51.6461	7.18652	-0.136549	0.118396	0.264791	-0.170525	0.0540143	0.158649	-0.419945	2.70496e-06	1.87878e-05
AP3M2	10947	ENSG00000070718	34.6216	33.7672	39.2204	35.8697	5.98913	26.159	26.3783	29.246	27.2611	5.22122	30.9232	35.3737	35.0232	33.7734	5.81149	25.8691	25.1204	26.9179	25.9691	5.09599	-0.391498	3.15139e-06	3.3049e-05	-0.0867761	0.307236	0.518237	-0.471238	7.23892e-08	6.49449e-07
AP3S1	1176	ENSG00000177879	28.9418	27.6659	27.8609	28.1562	5.30624	28.2862	24.5071	26.8222	26.5385	5.15155	24.9682	21.8164	19.6379	22.1408	4.7054	23.3132	19.4871	17.9575	20.2526	4.50029	-0.0806286	0.483145	0.673617	-0.36782	0.00178917	0.0120449	-0.496031	3.1729e-05	0.000182163
AP3S2	10239	ENSG00000157823	23.6885	22.6166	27.5986	24.6346	4.96332	26.159	30.7703	32.4991	29.8095	5.45981	22.5288	24.3876	26.9513	24.6226	4.96211	26.1015	26.4557	27.6128	26.7233	5.16946	0.278136	0.00285047	0.0134397	0.00139436	0.988433	0.993927	0.113599	0.239407	0.402255
AP4B1	10717	ENSG00000134262	15.9732	17.357	21.4597	18.2633	4.27356	20.8122	25.2348	24.2707	23.4392	4.84141	15.4257	17.9985	18.5003	17.3082	4.16031	23.5455	24.1189	24.6138	24.0928	4.90844	0.36779	0.000385258	0.00241458	-0.0684048	0.525689	0.71566	0.399869	0.00017212	0.000855191
AP4E1	23431	ENSG00000081014	29.8917	30.4711	31.455	30.6059	5.53226	33.9492	38.5929	37.9529	36.8316	6.06891	30.708	31.4779	28.0619	30.0826	5.48476	28.5799	33.3826	33.2817	31.7481	5.63454	0.27065	0.000901014	0.00508176	-0.0370458	0.660585	0.810406	0.0551042	0.515887	0.67744
AP4M1	9179	ENSG00000221838	15.004	13.3947	18.7314	15.71	3.96358	11.0673	13.2541	12.7254	12.3489	3.5141	15.8562	16.4402	18.4461	16.9142	4.11268	11.3081	13.6451	12.8006	12.5846	3.54748	-0.343493	0.0028633	0.0134881	0.106664	0.357556	0.567305	-0.315962	0.00840995	0.0270364
AP4S1	11154	ENSG00000100478	3.62499	4.17268	3.51541	3.77103	1.94191	3.737	3.79431	3.41257	3.64796	1.90996	2.72641	3.89578	4.19845	3.60688	1.89918	3.56281	3.96418	3.62075	3.71592	1.92767	-0.0366933	0.832242	0.914525	-0.0248042	0.890547	0.94387	-0.0191057	0.917077	0.954172
AP5B1	91056	ENSG00000254470	22.4866	22.0205	24.1881	22.8984	4.78523	17.3339	20.323	18.3067	18.6545	4.31909	23.5332	23.8032	29.5246	25.6203	5.06165	19.3631	21.8656	18.945	20.0579	4.4786	-0.291929	0.00286258	0.0134877	0.163443	0.0969574	0.239157	-0.196407	0.0522649	0.12546
AP5M1	55745	ENSG00000053770	46.0975	44.7424	46.33	45.7233	6.7619	53.2666	48.7283	56.8336	52.9428	7.27618	43.1921	39.2305	38.8154	40.4126	6.35709	40.8949	37.0964	43.4125	40.4679	6.36144	0.215971	0.0156731	0.0549793	-0.192666	0.0353	0.116709	-0.183684	0.0460802	0.113537
AP5S1	55317	ENSG00000125843	5.31149	4.87397	6.40119	5.52889	2.35136	4.68562	5.50955	5.64509	5.28009	2.29784	4.6636	5.49305	5.87783	5.34483	2.31189	4.80205	6.38442	5.66886	5.61844	2.37033	-0.0653921	0.656943	0.805037	-0.0361809	0.812825	0.904152	0.0334614	0.828609	0.904039
AP5Z1	9907	ENSG00000242802	10.274	9.95834	11.2808	10.5044	3.24105	7.50274	9.14794	7.23975	7.96347	2.82196	8.75321	8.72655	11.1327	9.53747	3.08828	7.28053	6.30097	8.22898	7.27016	2.69632	-0.394175	0.00306089	0.0142824	-0.133268	0.325073	0.536561	-0.535053	0.000149878	0.000754614
APAF1	317	ENSG00000120868	21.7112	21.1089	18.4953	20.4384	4.52089	40.5895	42.9589	38.1442	40.5642	6.369	26.8336	26.8809	24.4594	26.058	5.1047	42.9861	40.7268	41.6569	41.7899	6.46451	0.990024	2.04944e-25	1.87945e-23	0.334176	0.000698044	0.00559773	1.01966	6.4886e-26	3.62479e-24
APBA1	320	ENSG00000107282	0.174465	0.315581	0.341047	0.277031	0.526337	0.172477	0.103954	0.0637863	0.113406	0.336758	0.0717476	0.311662	0.189607	0.191006	0.437042	0.154905	0.125185	0.292586	0.190892	0.436912	-1.24257	0.0886876	0.213229	-0.428705	0.54546	NA	-0.469889	0.518675	0.680033
APBA2	321	ENSG00000034053	2.5782	2.48958	2.07252	2.3801	1.54276	2.01223	2.00111	1.46709	1.82681	1.35159	1.07621	1.79206	1.76064	1.54297	1.24216	1.39414	1.66913	1.82866	1.63065	1.27697	-0.376647	0.112242	0.254902	-0.58522	0.0203751	0.07757	-0.498755	0.0372054	0.0955228
APBA3	9546	ENSG00000011132	9.01402	8.13498	8.86723	8.67208	2.94484	7.7902	8.60218	7.43111	7.94116	2.81801	6.74428	8.37593	8.42399	7.84806	2.80144	5.96384	6.75998	6.32717	6.35033	2.51999	-0.125806	0.299222	0.504337	-0.134806	0.284934	0.492885	-0.453178	0.000610215	0.00267728
APBB1	322	ENSG00000166313	19.6176	18.1985	17.9443	18.5868	4.31124	16.1553	17.3603	15.8509	16.4555	4.05654	21.1655	20.8424	18.8524	20.2868	4.50409	18.2788	20.4886	16.458	18.4084	4.29051	-0.174595	0.0895586	0.214852	0.107985	0.300298	0.51075	-0.0265095	0.802637	0.886654
APBB1IP	54518	ENSG00000077420	0.03877	0.0350646	0.0524688	0.0421011	0.205186	0.0287461	0.129942	0	0.0528961	0.229992	0	0.0389578	0.0541736	0.0310438	0.176192	0.0774524	0.0417283	0.0365733	0.051918	0.227855	0.360132	0.795916	NA	-0.230409	0.880983	NA	0.202456	0.892919	NA
APBB2	323	ENSG00000163697	38.8088	39.097	47.117	41.6742	6.45556	34.6103	40.8279	37.5383	37.6588	6.13668	38.385	42.503	45.6141	42.1674	6.49364	42.1341	43.8564	40.4866	42.159	6.493	-0.140432	0.0947061	0.224137	0.0184323	0.828706	0.913091	0.0116564	0.891951	0.940564
APBB3	10307	ENSG00000113108	6.39705	5.78565	8.00149	6.72806	2.59385	14.0281	15.1513	17.1266	15.4353	3.92878	6.09855	7.44094	10.0221	7.85387	2.80247	16.7297	18.3604	19.1644	18.0848	4.25263	1.20101	1.37471e-16	6.26276e-15	0.246803	0.107977	0.25716	1.42447	4.51808e-22	1.86188e-20
APC	324	ENSG00000134982	63.3502	59.6098	63.4348	62.1316	7.88236	70.4567	68.6095	71.0899	70.052	8.36971	83.299	71.4875	74.597	76.4612	8.74421	83.6486	79.8262	86.5323	83.3357	9.12884	0.176968	0.0161419	0.0563624	0.284369	0.000131996	0.00146588	0.415754	2.39923e-08	2.30159e-07
APC2	10297	ENSG00000115266	0.54278	0.701291	0.341047	0.528373	0.726893	0.3737	0.155931	0.318932	0.282854	0.53184	0.573981	0.467494	0.379215	0.473563	0.688159	0.30981	0.459011	0.21944	0.32942	0.573951	-0.898222	0.0809198	0.199109	-0.204076	0.687983	NA	-0.687492	0.206894	0.3616
APCDD1	147495	ENSG00000154856	1.49264	1.12207	1.46913	1.36128	1.16674	2.06972	3.43048	2.83849	2.77956	1.6672	1.29146	1.63623	1.54395	1.49054	1.22088	3.0981	5.4664	3.62075	4.06175	2.01538	1.01656	4.49159e-05	0.000369801	0.129161	0.63555	0.793596	1.57321	4.04704e-10	4.86538e-09
APCDD1L	164284	ENSG00000198768	0.019385	0.0701291	0.104938	0.0648172	0.254592	0.0287461	0	0.0318932	0.0202131	0.142173	0.0717476	0.0389578	0.0812604	0.0639886	0.25296	0	0	0.0365733	0.0121911	0.110413	-1.66805	0.296267	NA	0.0212034	0.988037	NA	-1.83989	0.281899	NA
APCDD1L-DT	149773	ENSG00000231290	0.329545	0.0701291	0.157406	0.185693	0.430922	0.344953	0.285873	0.0956795	0.242169	0.492106	0.0717476	0.0779156	0.135434	0.0950324	0.308273	0.232357	0.333826	0.146293	0.237492	0.487332	0.332069	0.649872	0.800307	-0.963403	0.262536	NA	0.267356	0.729626	0.840057
APEH	327	ENSG00000164062	83.2392	82.3667	103.259	89.6215	9.46686	68.8757	72.7677	76.2885	72.6439	8.52314	71.6041	79.357	89.6573	80.2061	8.95579	62.659	65.4716	69.8915	66.0074	8.12449	-0.295758	0.000986655	0.00550324	-0.161259	0.0744867	0.198916	-0.442478	1.23169e-06	9.03483e-06
APEX1	328	ENSG00000100823	62.284	58.7331	69.1014	63.3728	7.96071	46.9424	56.7328	54.6011	52.7588	7.26352	56.8959	58.4367	56.9906	57.441	7.57899	40.4302	39.8505	44.5462	41.609	6.4505	-0.261407	0.000606126	0.0035987	-0.149186	0.0535179	0.157737	-0.610255	1.29933e-14	2.64926e-13
APEX2	27301	ENSG00000169188	10.2934	10.9752	11.8842	11.0509	3.3243	13.137	13.7999	14.4795	13.8054	3.71557	12.0536	12.5444	12.5412	12.3797	3.51848	13.4767	15.8567	15.2511	14.8615	3.85506	0.328092	0.000755208	0.00435447	0.162991	0.11041	0.260881	0.435683	1.8069e-05	0.000108446
APH1A	51107	ENSG00000117362	318.224	313.372	328.717	320.104	17.8915	299.995	309.263	314.754	308.004	17.55	280.318	297.17	325.719	301.069	17.3513	289.595	290.512	298.986	293.031	17.1181	-0.05132	0.391021	0.593876	-0.0958272	0.111191	0.26206	-0.134083	0.0261866	0.0713146
APH1B	83464	ENSG00000138613	11.3015	11.7466	12.5663	11.8715	3.4455	13.9706	15.5411	16.4569	15.3229	3.91444	14.206	14.5702	15.8458	14.874	3.85668	16.3425	16.5661	19.3838	17.4308	4.17502	0.372788	0.000215322	0.00145359	0.326657	0.00171215	0.011634	0.557863	8.11215e-08	7.21981e-07
API5	8539	ENSG00000166181	156.67	148.954	154.809	153.478	12.3886	156.063	147.381	158.987	154.144	12.4155	136.966	128.794	129.204	131.655	11.4741	130.895	109.912	126.324	122.377	11.0624	0.0110178	0.88983	0.945201	-0.232055	0.00382112	0.0217149	-0.335538	3.10683e-05	0.000178633
APIP	51074	ENSG00000149089	30.6283	30.2257	30.8517	30.5685	5.52888	25.4116	23.7275	29.3736	26.1709	5.11575	31.0667	26.4523	28.712	28.7437	5.36131	24.1652	21.3231	26.5522	24.0135	4.90036	-0.220782	0.035052	0.105265	-0.103773	0.328653	0.539953	-0.354873	0.00101756	0.00421037
APLF	200558	ENSG00000169621	10.2159	10.4492	10.3888	10.3513	3.21735	11.2685	11.4089	12.9486	11.8753	3.44606	12.1253	11.1809	12.9475	12.0846	3.47629	11.2306	10.9328	14.1904	12.1179	3.48108	0.201191	0.0884235	0.212787	0.217117	0.0738349	0.197554	0.231563	0.0594116	0.139018
APLN	8862	ENSG00000171388	0.11631	0.105194	0.0787032	0.100069	0.316337	0	0.0259885	0.0318932	0.0192939	0.138902	0.0717476	0.116873	0.0270868	0.0719026	0.268147	0	0.0834565	0.0731465	0.052201	0.228475	-2.39862	0.0902262	NA	-0.547171	0.641345	NA	-0.784369	0.526124	NA
APLNR	187	ENSG00000134817	0	0	0	0	0	0	0	0.0318932	0.0106311	0.103107	0	0.0389578	0	0.0129859	0.113956	0	0	0	0	0	1.10538	0.801971	NA	1.72215	0.695424	NA	0	1	NA
APLP1	333	ENSG00000105290	2.24866	1.47271	1.39042	1.70393	1.30535	1.17859	1.53332	1.05247	1.25479	1.12018	2.51117	2.02581	2.73577	2.42425	1.557	1.00688	1.6274	1.17034	1.26821	1.12615	-0.456369	0.100665	0.23452	0.477388	0.07893	0.207309	-0.430565	0.145965	0.278255
APLP2	334	ENSG00000084234	234.5	227.99	258.199	240.23	15.4993	203.206	229.088	215.375	215.89	14.6932	263.673	258.485	276.068	266.075	16.3118	222.908	252.998	237.031	237.646	15.4158	-0.149763	0.00908399	0.0352612	0.140013	0.0151129	0.06216	-0.0200568	0.729045	0.839677
APMAP	57136	ENSG00000101474	40.3208	38.3256	41.8439	40.1634	6.33746	39.6696	37.7872	36.135	37.8639	6.15337	42.4746	38.0618	41.2532	40.5965	6.37154	39.1909	35.9698	39.682	38.2809	6.18716	-0.0799682	0.308601	0.514351	0.00253508	0.974716	0.987481	-0.0784647	0.332449	0.507157
APOA1	335	ENSG00000118137	0.19385	0.175323	0.131172	0.166782	0.408389	0.0574922	0.155931	0.0318932	0.081772	0.285958	0	0.0389578	0.0812604	0.0400727	0.200182	0	0	0.182866	0.0609554	0.246892	-1.01659	0.336805	NA	-1.82259	0.134317	NA	-1.25379	0.281675	0.451927
APOA1-AS	104326055	ENSG00000235910	0	0	0.0262344	0.0087448	0.0935136	0.0287461	0	0.0637863	0.0308442	0.175625	0.0717476	0	0	0.0239159	0.154648	0	0	0	0	0	1.71691	0.537078	NA	0.740027	0.798466	NA	-0.0590683	0.983809	NA
APOA4	337	ENSG00000110244	0	0	0	0	0	0	0	0	0	0	0.0717476	0	0.0270868	0.0329448	0.181507	0.154905	0	0	0.0516349	0.227233	0	1	NA	2.5867	0.372286	NA	3.28593	0.250766	NA
APOA5	116519	ENSG00000110243	0	0	0	0	0	0	0.0259885	0	0.00866282	0.0930743	0	0	0	0	0	0	0	0	0	0	1.10538	0.801971	NA	0	1	NA	0	1	NA
APOBEC1	339	ENSG00000111701	0	0	0	0	0	0.0287461	0.0259885	0	0.0182449	0.135074	0	0	0	0	0	0	0	0	0	0	1.94136	0.657117	NA	0	1	NA	0	1	NA
APOBEC3A	200315	ENSG00000128383	0.03877	0.105194	0.0262344	0.0567327	0.238186	0.0574922	0.0519769	0	0.0364897	0.191023	0.0717476	0.0389578	0.108347	0.0730175	0.270218	0.232357	0.166913	0.0365733	0.145281	0.381158	-0.517466	0.682375	NA	0.468727	0.697802	NA	1.32773	0.247889	0.412449
APOBEC3B	9582	ENSG00000179750	67.5179	65.15	57.8731	63.5137	7.96955	122.746	140.442	122.023	128.404	11.3315	73.4696	82.2789	65.0083	73.5856	8.5782	128.184	129.775	125.007	127.655	11.2985	1.01503	3.68156e-24	3.07048e-22	0.200543	0.0480639	0.145329	0.996595	4.40965e-23	1.9926e-21
APOBEC3B-AS1	100874530	ENSG00000249310	0	0.0350646	0.0262344	0.020433	0.142944	0	0.0259885	0.0318932	0.0192939	0.138902	0	0.0389578	0.0541736	0.0310438	0.176192	0	0	0	0	0	-0.000309773	0.999893	NA	0.840325	0.710691	NA	-1.08569	0.648063	NA
APOBEC3C	27350	ENSG00000244509	0.03877	0	0.0262344	0.0216681	0.147201	0.0287461	0.0519769	0.0637863	0.0481698	0.219476	0.0717476	0.0389578	0	0.0369018	0.192098	0.0774524	0.0834565	0	0.0536363	0.231595	1.01775	0.520713	NA	0.328451	0.849831	NA	1.06911	0.520887	NA
APOBEC3F	200316	ENSG00000128394	0.523395	0.666227	0.445985	0.545202	0.738378	1.00611	0.83163	0.733543	0.857096	0.925795	0.645729	0.194789	0.243781	0.361433	0.601193	0.30981	0.208641	0.621745	0.380065	0.616495	0.669826	0.130474	0.283948	-0.760661	0.138038	0.304397	-0.468354	0.357203	0.532041
APOBEC3G	60489	ENSG00000239713	0	0.0350646	0.0262344	0.020433	0.142944	0.0287461	0	0	0.00958204	0.0978879	0	0.0389578	0	0.0129859	0.113956	0	0	0	0	0	-0.924982	0.766751	NA	-0.322742	0.917255	NA	-1.12764	0.717637	NA
APOBR	55911	ENSG00000184730	0.096925	0.0701291	0.131172	0.0994087	0.315291	0.143731	0.103954	0.159466	0.135717	0.368398	0	0.116873	0.135434	0.0841024	0.290004	0.154905	0.166913	0.292586	0.204801	0.45255	0.432352	0.601794	0.767144	-0.0456233	0.960116	NA	1.06661	0.20234	0.355363
APOC1	341	ENSG00000130208	0.27139	0.175323	0.131172	0.192628	0.438894	0.201223	0.363838	0.127573	0.230878	0.480498	0.215243	0.35062	0.162521	0.242795	0.492742	0.387262	0.333826	0.21944	0.313509	0.559919	0.242612	0.706441	0.839737	0.278806	0.677893	NA	0.614489	0.354896	0.52999
APOC1P1	342	ENSG00000214855	0.019385	0	0	0.00646166	0.0803845	0	0	0	0	0	0	0	0	0	0	0	0	0	0	0	-0.818196	0.852728	NA	-0.275416	0.950174	NA	-0.059068	0.989307	NA
APOC2	344	ENSG00000234906	0	0	0	0	0	0	0	0	0	0	0	0.0389578	0	0.0129859	0.113956	0	0	0	0	0	0	1	NA	1.72215	0.695424	NA	0	1	NA
APOC3	345	ENSG00000110245	0.019385	0	0	0.00646166	0.0803845	0	0	0	0	0	0	0	0	0	0	0	0	0	0	0	-0.818196	0.852728	NA	-0.275416	0.950174	NA	-0.059068	0.989307	NA
APOD	347	ENSG00000189058	0.03877	0.0350646	0.0262344	0.0333563	0.182637	0	0.0779654	0.0956795	0.0578816	0.240586	0.0717476	0	0.108347	0.0600316	0.245013	0	0.0417283	0	0.0139094	0.117938	0.766831	0.617653	NA	0.846445	0.592354	NA	-0.941307	0.609527	NA
APOE	348	ENSG00000130203	55.0728	63.2915	37.384	51.9161	7.20528	36.4788	51.2232	26.0248	37.909	6.15703	34.4389	41.2563	32.152	35.9491	5.99575	37.0997	38.2648	27.3568	34.2404	5.85153	-0.463046	0.0996648	0.232624	-0.546061	0.0527015	0.155833	-0.617382	0.0286646	0.0768383
APOF	319	ENSG00000175336	0	0.0350646	0	0.0116882	0.108112	0	0	0	0	0	0	0.0389578	0	0.0129859	0.113956	0	0	0.0365733	0.0121911	0.110413	-0.818198	0.82361	NA	0.753174	0.836976	NA	0.902722	0.805735	NA
APOL1	8542	ENSG00000100342	0.03877	0.105194	0.104938	0.0829671	0.28804	0.431192	0.493781	0.191359	0.37211	0.610009	0.0717476	0.272705	0.0812604	0.141904	0.376702	0.232357	0.542467	0.512026	0.42895	0.654943	2.25862	0.00227862	0.0111866	0.883682	0.288247	NA	2.49458	0.000973546	0.00404469
APOL2	23780	ENSG00000128335	10.9138	10.7648	11.6743	11.1176	3.33431	14.2868	18.1919	14.3838	15.6209	3.95232	13.9908	14.765	12.162	13.6393	3.69314	15.2581	18.5273	14.6659	16.1505	4.01876	0.494198	4.52616e-05	0.000372069	0.280548	0.0248627	0.0904275	0.534098	1.85004e-05	0.000110877
APOL3	80833	ENSG00000128284	0.34893	0.596098	0.367282	0.437436	0.66139	1.81101	2.20902	1.78602	1.93535	1.39117	0.28699	0.623325	0.270868	0.393728	0.627477	1.31669	1.87777	1.31664	1.5037	1.22625	2.19381	1.64291e-10	3.69462e-09	-0.106645	0.801101	0.896789	1.82877	3.99126e-07	3.18743e-06
APOL4	80832	ENSG00000100336	0.03877	0	0	0.0129233	0.113681	0	0.0259885	0	0.00866282	0.0930743	0.0717476	0	0	0.0239159	0.154648	0	0.0834565	0.0365733	0.0400099	0.200025	-0.547478	0.824237	NA	0.0377373	0.987715	NA	1.48408	0.527085	NA
APOL6	80830	ENSG00000221963	94.0172	106.421	86.7834	95.7405	9.78471	334.116	410.722	340.842	361.893	19.0235	100.734	117.925	89.8198	102.826	10.1403	300.051	348.556	291.525	313.377	17.7025	1.91703	8.24088e-61	3.56275e-58	0.0928928	0.429603	0.634361	1.7005	4.97149e-48	8.61984e-46
APOLD1	81575	ENSG00000178878	2.73328	2.41945	3.33177	2.82817	1.68172	3.59327	3.95024	4.24179	3.92843	1.98203	3.94612	3.27245	3.38585	3.53481	1.88011	4.49224	4.1311	4.31565	4.31299	2.07677	0.471534	0.00478913	0.0208676	0.287263	0.10418	0.250918	0.590789	0.00075732	0.00323714
APOO	79135	ENSG00000184831	21.401	25.8426	23.5847	23.6094	4.85896	16.0403	15.697	15.7233	15.8202	3.97747	17.0759	18.5439	16.4417	17.3538	4.16579	10.6884	12.435	11.9229	11.6821	3.41791	-0.569183	2.57739e-08	4.06548e-07	-0.449543	1.7137e-05	0.000267292	-1.00859	4.85041e-20	1.692e-18
APOOL	139322	ENSG00000155008	25.3943	24.9309	23.8995	24.7416	4.97409	20.1223	22.584	26.9816	23.2293	4.81968	34.0084	26.8419	27.3035	29.3846	5.42076	28.1927	24.3276	27.9785	26.8329	5.18005	-0.0911543	0.436485	0.633553	0.227892	0.053442	0.157577	0.106086	0.372928	0.548198
APP	351	ENSG00000142192	482.803	439.254	509.839	477.299	21.8472	420.671	442.479	406.319	423.156	20.5708	484.512	495.037	461.857	480.468	21.9196	434.74	476.328	477.245	462.771	21.5121	-0.168423	0.00944309	0.0364376	0.00211254	0.974085	0.987359	-0.049954	0.443025	0.614273
APPBP2	10513	ENSG00000062725	55.1891	53.4735	48.8485	52.5037	7.24594	61.9479	62.3203	60.8522	61.7068	7.85537	59.694	50.8789	47.6186	52.7305	7.26158	55.2236	56.6252	59.5047	57.1178	7.55763	0.234875	0.0117499	0.0436531	-0.0126993	0.893274	0.945293	0.113136	0.23268	0.393995
APPL1	26060	ENSG00000157500	162.214	149.901	172.596	161.57	12.711	156.666	153.644	177.39	162.567	12.7502	164.804	135.963	144.806	148.524	12.1871	131.592	113.042	142.453	129.029	11.3591	0.0146778	0.879916	0.940687	-0.131648	0.177461	0.361152	-0.329789	0.000759792	0.00324593
APPL2	55198	ENSG00000136044	19.0167	17.9531	21.9844	19.6514	4.43299	23.4281	25.0529	23.9199	24.1336	4.9126	25.0399	23.2968	25.8408	24.7258	4.97251	30.5163	32.548	29.8072	30.9572	5.56392	0.300425	0.00023999	0.00159973	0.322616	0.000126119	0.00140997	0.648477	8.50512e-15	1.76489e-13
APRT	353	ENSG00000198931	94.9089	86.4692	89.0396	90.1392	9.49417	80.4029	79.6546	75.3955	78.4843	8.85914	68.5907	70.7084	79.6893	72.9961	8.54378	70.4817	64.0529	63.7838	66.1061	8.13057	-0.196444	0.0144864	0.0516806	-0.311746	0.000128397	0.00143066	-0.459554	2.15872e-08	2.0854e-07
APTR	100505854	ENSG00000214293	7.48261	7.88953	8.60488	7.99234	2.82707	7.35901	6.93892	7.75004	7.34932	2.71096	10.4752	7.4799	8.8032	8.91942	2.98654	8.1325	6.88516	9.39933	8.139	2.85289	-0.114513	0.415372	0.616196	0.133244	0.351772	0.561976	0.0253454	0.86205	0.923049
APTX	54840	ENSG00000137074	48.7339	51.4397	50.3963	50.19	7.08449	51.5993	50.4176	52.5918	51.5362	7.17887	50.2233	45.0742	53.2526	49.5167	7.03681	55.2236	49.6984	55.8474	53.5898	7.3205	0.0433156	0.58741	0.757599	-0.0279789	0.730718	0.855142	0.0866693	0.287605	0.45855
AQP1	358	ENSG00000240583	0.407085	0.596098	0.629626	0.544269	0.737746	0.459938	0.83163	0.733543	0.675037	0.821606	0.430486	0.623325	0.731343	0.595051	0.771396	1.16179	1.08493	0.841185	1.0293	1.01455	0.337862	0.371964	0.575621	0.206854	0.605571	0.774953	0.914335	0.0171938	0.0500349
AQP10	89872	ENSG00000143595	0	0.0350646	0	0.0116882	0.108112	0.0287461	0	0	0.00958204	0.0978879	0	0	0	0	0	0	0.0417283	0	0.0139094	0.117938	0.143592	0.969254	NA	-0.275417	0.941066	NA	0.902722	0.808533	NA
AQP11	282679	ENSG00000178301	0.407085	0.631162	0.524688	0.520978	0.721788	0.546176	0.649711	0.287039	0.494309	0.703071	0.430486	0.506451	0.75843	0.565122	0.751746	0.774524	0.70938	0.731465	0.738457	0.859335	-0.031745	0.939682	0.971225	0.19386	0.652862	0.805359	0.514121	0.228616	0.388953
AQP12A	375318	ENSG00000184945	0	0.0350646	0	0.0116882	0.108112	0	0	0	0	0	0	0	0	0	0	0	0	0	0	0	-0.818196	0.852728	NA	-0.275416	0.950174	NA	-0.059068	0.989307	NA
AQP3	360	ENSG00000165272	43.1316	42.5684	31.4813	39.0604	6.24983	56.1124	59.6955	40.0578	51.9552	7.208	61.2725	61.3196	41.4157	54.6692	7.39387	79.4662	75.5281	50.9831	68.6592	8.28608	0.409415	0.117411	0.263384	0.470862	0.0721505	0.194791	0.799755	0.00224745	0.00851922
AQP4	361	ENSG00000171885	402.588	335.673	309.461	349.241	18.688	284.874	205.673	209.538	233.362	15.2762	143.495	107.679	98.2709	116.482	10.7927	94.4919	69.5193	64.9541	76.3218	8.73623	-0.575253	0.0164853	0.0573346	-1.59801	2.91948e-11	3.03025e-09	-2.20494	5.15393e-20	1.78988e-18
AQP5	362	ENSG00000161798	0.07754	0.0701291	0.262344	0.136671	0.36969	0.258715	0.33785	0.287039	0.294534	0.54271	0.430486	0.155831	0.379215	0.321844	0.567313	0.619619	0.375554	0.621745	0.538973	0.734148	1.12324	0.0735958	0.185447	1.20013	0.0640244	NA	1.96917	0.00163158	0.00640993
AQP6	363	ENSG00000086159	0.058155	0	0.0262344	0.0281298	0.167719	0.172477	0.0779654	0.0318932	0.0941117	0.306776	0	0.0779156	0.162521	0.0801454	0.2831	0.0774524	0.0834565	0.0365733	0.0658274	0.256569	1.60545	0.211858	NA	1.52264	0.252452	NA	1.01233	0.471229	NA
AQP7	364	ENSG00000165269	0.096925	0.140258	0.209875	0.149019	0.38603	0.459938	0.545758	0.446504	0.484067	0.695749	0.28699	0.311662	0.162521	0.253725	0.503711	1.08433	0.625924	0.731465	0.813908	0.902168	1.74058	0.00127507	0.00689232	0.727134	0.231162	NA	2.43376	7.21753e-06	4.66043e-05
AQP8	343	ENSG00000103375	0.019385	0.0350646	0.0262344	0.0268947	0.163996	0.0287461	0	0	0.00958204	0.0978879	0	0.116873	0	0.0389578	0.197377	0.0774524	0	0	0.0258175	0.160678	-1.35151	0.540826	NA	0.621232	0.762686	NA	-0.592376	0.788659	NA
AQR	9716	ENSG00000021776	113.441	109.998	125.978	116.472	10.7922	120.762	117.156	131.464	123.127	11.0963	126.276	119.912	129.258	125.149	11.187	120.981	117.089	136.162	124.744	11.1689	0.0863604	0.256969	0.457218	0.0958282	0.211891	0.405698	0.0948823	0.217777	0.376006
AR	367	ENSG00000169083	9.6925	9.9934	9.02463	9.57018	3.09357	10.5498	15.9049	13.5546	13.3365	3.65191	8.82496	10.4407	8.69486	9.32017	3.05289	10.0688	13.1027	12.7641	11.9785	3.461	0.477949	0.000725421	0.00419872	-0.0451052	0.759706	0.872484	0.328459	0.0246971	0.0678504
ARAF	369	ENSG00000078061	14.5194	14.096	16.2391	14.9515	3.86671	13.7406	17.958	13.0762	14.925	3.86328	16.1432	15.6221	15.8729	15.8794	3.98489	15.5679	18.9446	14.9585	16.4903	4.06083	0.00214443	0.985436	0.993077	0.0771889	0.519822	0.710819	0.137319	0.255291	0.421351
ARAP1	116985	ENSG00000186635	38.5761	36.4671	40.8207	38.6213	6.21461	40.6183	53.3803	47.6484	47.2156	6.87136	45.775	47.2558	48.5666	47.1991	6.87016	54.9912	60.965	56.5788	57.5117	7.58365	0.291031	0.000378179	0.00237937	0.28264	0.000686314	0.00552484	0.568911	7.20561e-12	1.10164e-10
ARAP1-AS2	100506020	ENSG00000245148	0	0	0	0	0	0	0	0	0	0	0	0	0.0270868	0.00902893	0.0950207	0	0	0	0	0	0	1	NA	1.61009	0.714568	NA	0	1	NA
ARAP2	116984	ENSG00000047365	48.5206	48.3891	43.3655	46.7584	6.83801	43.5791	42.1793	38.1123	41.2902	6.42575	45.3445	45.6975	44.4223	45.1548	6.71973	41.7469	39.2246	41.2546	40.742	6.38295	-0.176121	0.049362	0.137121	-0.0621872	0.493092	0.688503	-0.209747	0.0221907	0.0620052
ARAP3	64411	ENSG00000120318	1.62834	2.20907	2.41356	2.08366	1.44349	1.78226	3.1446	2.36009	2.42899	1.55852	2.51117	2.4933	2.16694	2.39047	1.54611	1.70395	3.08789	2.5967	2.46285	1.56935	0.238219	0.324813	0.53011	0.193266	0.440918	0.644633	0.284891	0.259766	0.427171
ARC	23237	ENSG00000198576	1.97727	2.13894	1.33795	1.81805	1.34835	1.29358	2.05309	0.797329	1.38133	1.1753	1.6502	2.64913	1.65229	1.98387	1.4085	2.16867	2.79579	0.987478	1.98398	1.40854	-0.394172	0.280412	0.483497	0.122091	0.738985	0.859846	0.0983682	0.790219	0.879202
ARCN1	372	ENSG00000095139	117.706	106.982	117.845	114.178	10.6854	115.617	128.435	116.697	120.25	10.9658	140.123	140.092	138.413	139.543	11.8128	139.724	150.305	140.551	143.527	11.9803	0.0773768	0.200101	0.38633	0.279425	4.40983e-06	8.542e-05	0.322673	1.25721e-07	1.08388e-06
AREG	374	ENSG00000109321	2.86898	2.7701	3.51541	3.0515	1.74685	1.58104	2.57286	2.20063	2.11817	1.45539	4.6636	5.14243	5.14649	4.98417	2.23253	2.47848	3.29653	2.41384	2.72962	1.65215	-0.522545	0.00808168	0.0320844	0.708204	0.000170422	0.00178933	-0.158528	0.438371	0.610371
AREL1	9870	ENSG00000119682	37.5487	35.1698	46.9858	39.9014	6.31676	41.107	46.7532	50.2955	46.0519	6.78616	43.1203	44.6846	46.5351	44.78	6.69179	47.0136	50.3243	50.5443	49.294	7.02097	0.212189	0.0207074	0.0687134	0.16316	0.0797297	0.208722	0.303226	0.00114631	0.00467532
ARF1	375	ENSG00000143761	344.336	313.968	335.774	331.359	18.2033	317.702	357.497	302.921	326.04	18.0566	343.456	354.75	346.061	348.089	18.6571	350.395	357.945	345.252	351.197	18.7403	-0.0207408	0.751636	0.866908	0.0619989	0.345774	0.555764	0.0762883	0.246617	0.410917
ARF3	377	ENSG00000134287	86.3408	85.9432	89.8791	87.3877	9.34814	94.8047	101.641	105.822	100.756	10.0377	94.9221	100.433	104.799	100.051	10.0026	106.11	113.209	127.494	115.604	10.7519	0.208903	0.00454138	0.0199677	0.188895	0.0110946	0.0490695	0.399982	7.44217e-08	6.66407e-07
ARF4	378	ENSG00000168374	110.32	100.846	102.629	104.598	10.2273	99.8928	94.1302	96.6363	96.8864	9.84309	95.2091	83.8372	80.1227	86.3897	9.2946	75.9034	72.482	72.3419	73.5758	8.57763	-0.106742	0.197967	0.383957	-0.290934	0.00052163	0.00440242	-0.5178	9.18022e-10	1.05179e-08
ARF4-AS1	106144532	ENSG00000272146	0.833555	1.05194	0.682094	0.855862	0.925128	0.977368	0.935584	0.765436	0.892796	0.944879	1.6502	0.623325	0.866777	1.04677	1.02312	0.851977	0.876293	0.658319	0.79553	0.891925	0.0776141	0.826675	0.911055	0.200766	0.582634	0.758299	-0.121522	0.750859	0.854541
ARF5	381	ENSG00000004059	48.0166	47.267	49.242	48.1752	6.94084	47.1436	46.2075	42.1947	45.1819	6.72175	52.8063	53.6059	55.5008	53.971	7.3465	52.6676	48.2796	50.3614	50.4362	7.10185	-0.0871912	0.234423	0.429995	0.156672	0.0347115	0.11515	0.0554444	0.459991	0.629797
ARF6	382	ENSG00000165527	111.095	107.227	121.806	113.376	10.6478	86.2384	91.0635	93.8935	90.3985	9.50781	106.473	89.1354	96.7811	97.4633	9.87235	67.5385	64.0529	80.6806	70.7573	8.41174	-0.321732	0.000244802	0.00162669	-0.229086	0.00947444	0.0436455	-0.683177	2.00684e-14	4.01488e-13
ARFGAP1	55738	ENSG00000101199	54.2392	51.2293	48.8747	51.4477	7.17271	47.1436	52.5487	43.6299	47.774	6.91188	43.0486	46.5156	47.9436	45.8359	6.77022	50.1892	48.7386	41.3278	46.7519	6.83753	-0.105556	0.270506	0.4723	-0.174598	0.0722529	0.19491	-0.152362	0.118331	0.23722
ARFGAP2	84364	ENSG00000149182	89.6556	87.1004	94.6537	90.4699	9.51157	93.5399	104.032	100.113	99.2281	9.96133	95.7113	101.563	104.392	100.556	10.0277	100.998	111.915	106.977	106.63	10.3262	0.136742	0.020394	0.0679074	0.147143	0.0139555	0.0584335	0.232654	0.000106784	0.000554337
ARFGAP3	26286	ENSG00000242247	23.6691	24.7906	25.0801	24.5133	4.95109	32.9143	32.4596	29.6606	31.6782	5.62834	28.5556	27.3484	25.9491	27.2844	5.22344	40.74	37.1381	34.8909	37.5897	6.13104	0.376877	1.546e-05	0.000141471	0.141276	0.116336	0.270643	0.604002	1.11062e-11	1.65582e-10
ARFGEF1	10565	ENSG00000066777	259.662	247.205	271.447	259.438	16.1071	358.723	375.637	382.112	372.157	19.2914	303.134	295.144	300.474	299.584	17.3085	404.534	386.028	435.185	408.582	20.2134	0.52491	3.29703e-19	1.9188e-17	0.198781	0.000759025	0.005992	0.649251	2.86007e-28	1.8596e-26
ARFGEF2	10564	ENSG00000124198	115.418	105.088	120.206	113.571	10.657	126.713	135.712	129.167	130.531	11.425	116.159	111.653	109.268	112.36	10.6	122.53	121.095	129.652	124.426	11.1546	0.204499	0.000797548	0.00456136	-0.0265163	0.66881	0.816248	0.12542	0.0432326	0.107791
ARFGEF3	57221	ENSG00000112379	59.3956	51.5449	57.1385	56.0264	7.48508	67.7834	95.5855	77.5323	80.3004	8.96105	53.452	57.3459	52.3858	54.3946	7.37527	90.4644	94.4728	78.8154	87.9175	9.37643	0.517896	7.62596e-07	9.06048e-06	-0.0520052	0.624614	0.787217	0.640583	1.25665e-09	1.4128e-08
ARFIP1	27236	ENSG00000164144	45.9424	44.532	46.4611	45.6452	6.75612	54.0427	51.4831	65.2215	56.9158	7.54426	48.7166	36.8151	40.8469	42.1262	6.49047	48.4078	43.8981	54.165	48.8236	6.98739	0.322468	0.00435698	0.0192288	-0.13218	0.249707	0.452578	0.090904	0.428275	0.600709
ARFIP2	23647	ENSG00000132254	48.889	45.5489	51.4981	48.6453	6.97462	41.5956	42.8809	39.7708	41.4158	6.43551	45.1293	44.6456	42.7971	44.1907	6.64761	42.4439	40.4764	38.1459	40.3554	6.35259	-0.227879	0.00158971	0.00829878	-0.150632	0.040715	0.128956	-0.283018	0.000153758	0.000772319
ARFRP1	10139	ENSG00000101246	27.8369	26.8945	29.4612	28.0642	5.29757	31.1895	34.2788	31.5742	32.3475	5.68749	27.7663	23.1409	28.9016	26.603	5.1578	28.9672	33.0071	29.8804	30.6182	5.53337	0.208665	0.0136576	0.0493556	-0.087979	0.315551	0.526632	0.12182	0.1644	0.304777
ARG1	383	ENSG00000118520	0	0	0	0	0	0	0.0519769	0	0.0173256	0.131627	0	0	0	0	0	0	0	0	0	0	1.83026	0.67628	NA	0	1	NA	0	1	NA
ARG2	384	ENSG00000081181	11.0688	12.1674	11.3857	11.5407	3.39715	11.096	9.95358	11.0988	10.7161	3.27355	15.4975	13.2846	13.8684	14.2168	3.77052	13.3993	11.8926	11.9595	12.4171	3.52379	-0.100009	0.365725	0.57009	0.284053	0.011051	0.0489156	0.090869	0.428129	0.600576
ARGLU1	55082	ENSG00000134884	84.8481	80.2979	88.7772	84.6411	9.20006	102.71	98.1584	100.846	100.571	10.0285	83.299	70.7473	75.4909	76.5124	8.74714	84.2682	82.5802	83.6065	83.485	9.13701	0.254111	0.000281019	0.00183512	-0.159877	0.0252142	0.0913993	-0.0274161	0.701591	0.821435
ARHGAP1	392	ENSG00000175220	20.6644	21.5296	21.486	21.2267	4.60724	24.348	31.8099	26.5989	27.5856	5.2522	24.3942	28.2054	24.6219	25.7405	5.07351	30.6712	35.1352	32.2576	32.688	5.71734	0.38105	0.000111864	0.000825686	0.273382	0.0067664	0.0338239	0.61987	6.59091e-10	7.7214e-09
ARHGAP10	79658	ENSG00000071205	17.3302	16.0245	17.577	16.9772	4.12035	19.2024	19.1275	17.031	18.4536	4.29577	19.8741	18.6997	18.0669	18.8802	4.34514	22.771	21.2814	22.456	22.1695	4.70845	0.123711	0.17573	0.35386	0.133908	0.155015	0.329314	0.372396	7.40141e-05	0.000394995
ARHGAP11A	9824	ENSG00000198826	0.678475	0.175323	0.89197	0.581922	0.762838	0.459938	0.649711	0.829222	0.646291	0.803922	0.717476	0.506451	0.433389	0.552439	0.743262	0.464714	0.95975	0.621745	0.68207	0.825875	0.122205	0.792075	0.892575	-0.162645	0.739652	0.860177	0.229372	0.634718	0.772346
ARHGAP11B	89839	ENSG00000284906	0.019385	0.0350646	0.0262344	0.0268947	0.163996	0	0	0.0318932	0.0106311	0.103107	0	0	0.0270868	0.00902893	0.0950207	0	0	0.0365733	0.0121911	0.110413	-1.35657	0.57226	NA	-0.842355	0.724736	NA	-0.597435	0.803588	NA
ARHGAP12	94134	ENSG00000165322	67.5179	69.8135	72.8005	70.044	8.36923	83.3925	79.2648	86.3029	82.9867	9.10971	79.2811	71.098	75.518	75.299	8.6775	93.0978	85.0422	94.9076	91.0159	9.54022	0.250543	0.00063654	0.00375615	0.0934544	0.209816	0.403015	0.371271	5.94736e-07	4.61571e-06
ARHGAP15	55843	ENSG00000075884	0	0	0.0262344	0.0087448	0.0935136	0	0	0	0	0	0.0717476	0.0389578	0.0270868	0.0459307	0.214315	0	0	0	0	0	-0.8182	0.782027	NA	2.24062	0.429735	NA	-0.0590683	0.984064	NA
ARHGAP17	55114	ENSG00000140750	15.5274	13.9206	15.557	15.0017	3.8732	16.3853	19.4394	17.1266	17.6504	4.20124	15.7127	17.7258	16.5229	16.6538	4.08091	23.7004	19.6957	19.969	21.1217	4.59584	0.234904	0.0205279	0.0682673	0.14397	0.169	0.349312	0.471145	5.8532e-06	3.84524e-05
ARHGAP18	93663	ENSG00000146376	21.6337	23.1075	15.5832	20.1081	4.48421	64.995	65.4909	57.7266	62.7375	7.9207	29.7035	29.2183	20.4505	26.4575	5.14368	79.0015	74.0677	66.4902	73.1864	8.55491	1.64059	2.98815e-26	2.9306e-24	0.37642	0.0168935	0.0673645	1.85001	1.04701e-32	8.91175e-31
ARHGAP19	84986	ENSG00000213390	32.5474	31.488	32.4782	32.1712	5.67197	31.707	34.0709	35.3376	33.7052	5.80561	35.6586	29.6079	30.6081	31.9582	5.65316	31.9104	27.4155	24.5041	27.9433	5.28614	0.0695722	0.473265	0.664875	-0.0281221	0.776214	0.884234	-0.223227	0.0261965	0.0713332
ARHGAP19-SLIT1	100533184	ENSG00000269891	0.058155	0.0701291	0.157406	0.0952302	0.308594	0.0574922	0.0259885	0	0.0278269	0.166814	0.0717476	0.155831	0.0270868	0.0848885	0.291356	0	0.0834565	0	0.0278188	0.16679	-1.71814	0.214581	NA	-0.17527	0.888806	NA	-1.60467	0.281783	NA
ARHGAP20	57569	ENSG00000137727	0.058155	0.0350646	0.0262344	0.039818	0.199544	0.0862384	0.129942	0.0637863	0.0933223	0.305487	0.0717476	0.0779156	0.0270868	0.0589167	0.242728	0.154905	0.166913	0.0731465	0.131655	0.362843	1.1877	0.279085	NA	0.395719	0.747724	NA	1.6216	0.148152	0.28134
ARHGAP21	57584	ENSG00000107863	113.092	102.564	136.288	117.315	10.8312	107.568	112.92	126.648	115.712	10.7569	163.298	152.325	160.327	158.65	12.5956	129.268	136.41	149.146	138.275	11.759	-0.0127506	0.8854	0.942849	0.429306	1.26824e-06	2.95204e-05	0.235121	0.00820924	0.0264784
ARHGAP22	58504	ENSG00000128805	14.5969	14.5869	14.5339	14.5725	3.8174	8.30763	8.94003	7.97329	8.40698	2.89948	7.5335	8.41488	8.93864	8.29567	2.88022	5.34422	5.42467	4.82767	5.19885	2.2801	-0.788743	4.08692e-13	1.25839e-11	-0.80469	1.57785e-12	2.11255e-10	-1.50373	1.09502e-32	9.25312e-31
ARHGAP23	57636	ENSG00000275832	0.019385	0.105194	0	0.0415262	0.20378	0.114984	0.181919	0.127573	0.141492	0.376154	0.143495	0.116873	0.108347	0.122905	0.350578	0.0774524	0.0834565	0.256013	0.138974	0.372792	1.96502	0.0658227	NA	1.71288	0.124664	NA	2.01052	0.069984	0.158209
ARHGAP24	83478	ENSG00000138639	0.15508	0.175323	0.157406	0.162603	0.403241	0.258715	0.285873	0.287039	0.277209	0.526506	0.430486	0.194789	0.216694	0.280656	0.52977	0.0774524	0.542467	0.21944	0.279786	0.528948	0.780637	0.224516	0.41662	0.686805	0.307485	NA	0.875871	0.194077	0.344959
ARHGAP25	9938	ENSG00000163219	0.019385	0.0350646	0.0262344	0.0268947	0.163996	0.574922	0.571746	0.542184	0.562951	0.7503	0.143495	0.233747	0	0.125747	0.354609	0.387262	0.95975	0.804612	0.717208	0.846881	4.46546	4.29699e-06	4.40172e-05	2.12577	0.04851	NA	4.8448	7.1694e-07	5.48054e-06
ARHGAP26	23092	ENSG00000145819	7.17245	8.62588	7.87032	7.88955	2.80883	8.42261	12.6824	9.05766	10.0542	3.17084	8.53797	7.90843	7.44887	7.96509	2.82225	12.0826	12.0177	10.46	11.5201	3.39413	0.357683	0.0124599	0.0457772	4.96305e-05	0.999735	0.999886	0.538573	0.00024263	0.00116713
ARHGAP26-IT1	100874372	ENSG00000230789	0.03877	0.105194	0	0.0479879	0.219061	0.0287461	0.0259885	0.127573	0.0607691	0.246514	0	0.0389578	0	0.0129859	0.113956	0.0774524	0.0417283	0	0.0397269	0.199316	0.36587	0.812133	NA	-1.60069	0.382291	NA	-0.450153	0.794393	NA
ARHGAP27	201176	ENSG00000276836	2.38435	2.38439	2.02005	2.26293	1.5043	2.18471	3.53443	2.04116	2.58677	1.60834	2.65466	2.68809	3.19624	2.84633	1.68711	3.17555	2.92098	2.70642	2.93432	1.71298	0.197952	0.368586	0.572569	0.333863	0.13986	0.306977	0.35232	0.124319	0.246449
ARHGAP27P1-BPTFP1-KPNA2P3	109286553	ENSG00000215769	2.38435	2.52465	2.22992	2.37964	1.54261	2.29969	2.65082	2.20063	2.38371	1.54393	2.00893	2.22059	1.78773	2.00575	1.41625	0.851977	1.96123	2.0481	1.62044	1.27296	0.00909168	0.967744	0.984049	-0.262537	0.271304	0.478142	-0.482202	0.0527251	0.126304
ARHGAP28	79822	ENSG00000088756	7.19183	9.32717	9.12957	8.54953	2.92396	3.82323	4.52199	4.14611	4.16378	2.04053	4.80709	4.71389	4.25262	4.5912	2.14271	2.86574	1.96123	2.5967	2.47456	1.57307	-1.02578	4.47226e-11	1.07537e-09	-0.908682	1.69587e-08	7.20356e-07	-1.81393	2.62657e-23	1.20078e-21
ARHGAP29	9411	ENSG00000137962	621.056	605.53	640.356	622.314	24.9462	869.513	841.974	894.763	868.75	29.4746	515.65	486.388	481.386	494.475	22.2368	674.92	533.454	677.52	628.631	25.0725	0.486729	3.76167e-08	5.76607e-07	-0.340707	0.000122511	0.00137606	0.00862509	0.922504	0.957011
ARHGAP30	257106	ENSG00000186517	10.6617	10.344	12.199	11.0683	3.3269	8.5376	8.73212	10.3334	9.20103	3.03332	11.5514	11.6094	11.1868	11.4492	3.38367	8.59722	8.55429	10.4965	9.21601	3.03579	-0.264585	0.024956	0.0802835	0.0384697	0.748353	0.865941	-0.25929	0.0369081	0.0949558
ARHGAP31	57514	ENSG00000031081	3.89638	4.73372	4.35491	4.32834	2.08047	4.39816	6.00333	6.60189	5.66779	2.38071	6.1703	7.44094	6.58209	6.73111	2.59444	6.66091	6.88516	7.9364	7.16082	2.67597	0.396956	0.0130128	0.0474056	0.645063	7.31847e-05	0.000897303	0.737158	6.71713e-06	4.36501e-05
ARHGAP31-AS1	100874246	ENSG00000241155	0.58155	0.561033	0.65586	0.599481	0.774262	0.776145	0.545758	0.893009	0.738304	0.859246	1.00447	0.740198	0.650083	0.798249	0.893448	0.697072	0.792837	0.768039	0.752649	0.867553	0.296439	0.408934	0.610749	0.347503	0.352577	0.562833	0.331469	0.386018	0.561108
ARHGAP32	9743	ENSG00000134909	44.0815	41.0255	49.8978	45.0016	6.70832	42.458	50.7554	47.2019	46.8051	6.84143	54.5282	52.1255	54.309	53.6542	7.32491	49.7245	55.4151	50.8368	51.9921	7.21056	0.0599824	0.423011	0.622599	0.244531	0.00126276	0.00906244	0.204065	0.00763416	0.0248426
ARHGAP33	115703	ENSG00000004777	6.55213	7.39862	6.13885	6.69653	2.58777	3.88073	7.64061	5.77266	5.76467	2.40097	7.31826	9.62257	9.48037	8.80707	2.96767	7.59034	7.51109	5.92487	7.00876	2.64741	-0.217383	0.252808	0.45251	0.399364	0.0356211	0.117447	0.0498662	0.797241	0.883278
ARHGAP35	2909	ENSG00000160007	89.9464	84.0848	106.354	93.4618	9.66757	75.6598	93.2206	88.1846	85.6883	9.2568	90.3303	93.9662	92.0951	92.1305	9.59846	84.7329	84.7501	88.0318	85.8383	9.2649	-0.120934	0.122431	0.271641	-0.0260462	0.741507	0.861736	-0.126549	0.111109	0.225879
ARHGAP36	158763	ENSG00000147256	0.096925	0.175323	0.209875	0.160708	0.400884	0.143731	0.259885	0	0.134538	0.366795	0.0717476	0.194789	0.270868	0.179135	0.423243	0.0774524	0.0417283	0.146293	0.0884912	0.297475	-0.198982	0.821966	0.908654	0.269371	0.762202	NA	-0.795165	0.42763	0.60025
ARHGAP39	80728	ENSG00000147799	30.9578	29.9101	32.8717	31.2465	5.58986	17.6214	22.2461	16.3931	18.7535	4.33053	26.1161	26.1407	29.7142	27.3237	5.2272	20.8347	17.359	16.3117	18.1684	4.26245	-0.732384	2.66383e-11	6.6233e-10	-0.198217	0.0720059	0.194495	-0.803005	1.70797e-12	2.80354e-11
ARHGAP4	393	ENSG00000089820	3.25668	3.92723	3.93516	3.70636	1.92519	3.50703	4.7299	3.76339	4.00011	2.00003	3.80262	3.54516	4.63184	3.99321	1.9983	5.42167	4.25628	5.41284	5.03026	2.24283	0.124308	0.472638	0.664232	0.123546	0.491915	0.687776	0.435266	0.0146937	0.0438135
ARHGAP40	343578	ENSG00000124143	0.03877	0.0350646	0	0.0246115	0.156881	0.172477	0.103954	0.0318932	0.102775	0.320585	0.0717476	0.0389578	0.0541736	0.0549597	0.234435	0.0774524	0.125185	0.182866	0.128501	0.358471	2.05499	0.100113	NA	1.06202	0.442672	NA	2.40584	0.0591668	0.138533
ARHGAP42	143872	ENSG00000165895	10.8362	10.9401	9.18204	10.3195	3.21239	11.0385	13.7739	11.1626	11.9917	3.4629	9.32719	9.27195	8.28856	8.96257	2.99375	11.2306	11.5587	9.83821	10.8758	3.29785	0.2178	0.0864918	0.209253	-0.22297	0.095108	0.236021	0.0601637	0.650848	0.784267
ARHGAP44	9912	ENSG00000006740	5.54411	5.89085	5.43052	5.62183	2.37104	4.8006	5.71746	5.6132	5.37709	2.31885	6.1703	6.42804	5.71531	6.10455	2.47074	6.27365	5.42467	5.26655	5.65496	2.37802	-0.0595267	0.666189	0.811486	0.106103	0.455162	0.656559	-0.0156006	0.91509	0.953079
ARHGAP45	23526	ENSG00000180448	7.42445	8.94146	7.03082	7.79891	2.79265	4.88684	5.71746	4.81587	5.14006	2.26717	4.87884	5.49305	5.28192	5.21794	2.28428	4.41479	4.17283	3.29159	3.95974	1.98991	-0.592916	0.00010025	0.000747254	-0.576689	0.000266525	0.00255061	-1.00508	1.9758e-09	2.17026e-08
ARHGAP5	394	ENSG00000100852	237.776	240.473	252.427	243.559	15.6064	264.953	235.195	299.732	266.627	16.3287	249.753	211.112	243.158	234.675	15.3191	241.961	204.635	276.64	241.079	15.5267	0.137202	0.21621	0.406434	-0.0635205	0.567903	0.747016	-0.020379	0.854691	0.918412
ARHGAP6	395	ENSG00000047648	0.19385	0.175323	0.104938	0.158037	0.397538	0.0862384	0.285873	0.159466	0.177192	0.420942	0.215243	0.0389578	0.162521	0.138907	0.372702	0.30981	0.25037	0.0731465	0.211109	0.459466	0.157454	0.837938	0.917501	-0.282819	0.735426	NA	0.307794	0.702973	0.822168
ARHGAP8	23779	ENSG00000241484	9.24664	9.43237	10.8348	9.83794	3.13655	13.1657	17.7241	15.1811	15.357	3.9188	9.11195	11.2198	8.28856	9.54012	3.08871	15.413	16.8582	13.8247	15.3653	3.91986	0.646526	8.3929e-07	9.90503e-06	-0.0510627	0.711703	0.844876	0.636325	2.39904e-06	1.67825e-05
ARHGAP9	64333	ENSG00000123329	0.27139	0.210387	0.157406	0.213061	0.461586	0.229969	0.207908	0.191359	0.209745	0.457979	0.215243	0.233747	0.270868	0.239952	0.489849	0.232357	0.625924	0.292586	0.383622	0.619373	-0.0396809	0.948283	0.975137	0.16562	0.792963	NA	0.861626	0.154077	0.29026
ARHGDIA	396	ENSG00000141522	75.9116	72.8291	67.5798	72.1069	8.49158	52.7204	65.205	40.3449	52.7568	7.26338	70.0257	67.8645	70.8861	69.5921	8.34219	56.9275	57.2094	46.448	53.5283	7.31631	-0.450952	0.000542736	0.0032598	-0.0630425	0.629464	0.789471	-0.441579	0.000783792	0.00333655
ARHGDIB	397	ENSG00000111348	2.3262	1.82336	1.5216	1.89038	1.37491	3.70825	3.53443	3.285	3.50923	1.87329	3.30039	2.84392	2.43781	2.86071	1.69136	5.49912	5.42467	2.70642	4.54341	2.13153	0.883179	0.000467174	0.00286767	0.55224	0.0351933	0.116465	1.22063	1.96492e-06	1.39543e-05
ARHGDIG	398	ENSG00000242173	0.93048	1.087	0.970673	0.996051	0.998024	0.862384	0.753665	0.797329	0.804459	0.896917	0.430486	0.740198	1.27308	0.814588	0.902545	0.542167	0.667652	0.914332	0.70805	0.841457	-0.297409	0.399127	0.601487	-0.193981	0.595377	0.767707	-0.448939	0.239952	0.402852
ARHGEF1	9138	ENSG00000076928	23.3783	22.1257	24.0832	23.1957	4.8162	19.8636	25.2868	21.3046	22.1517	4.70655	22.457	23.1409	24.4052	23.3344	4.83057	20.4474	26.414	21.5417	22.801	4.77504	-0.0645511	0.519364	0.703753	0.0029537	0.976938	0.988268	-0.0261291	0.800179	0.885062
ARHGEF10L	55160	ENSG00000074964	47.8809	46.8112	43.9689	46.2203	6.79855	85.2322	100.056	94.3081	93.1986	9.65394	42.6898	41.1005	37.2172	40.3358	6.35105	89.4575	97.0182	85.1426	90.5394	9.51522	1.01203	3.85442e-33	5.63118e-31	-0.212775	0.0151389	0.0622518	0.960542	2.49564e-29	1.7334e-27
ARHGEF11	9826	ENSG00000132694	68.5066	65.0097	71.5412	68.3525	8.26756	74.0213	95.7674	81.1362	83.6416	9.14558	81.6488	81.8893	83.5627	82.3669	9.07562	92.788	111.957	101.527	102.091	10.104	0.292679	0.000381925	0.00239807	0.260705	0.00173552	0.0117565	0.574012	4.78539e-12	7.49743e-11
ARHGEF12	23365	ENSG00000196914	190.206	172.377	206.543	189.709	13.7735	193.203	208.973	216.459	206.212	14.3601	218.256	205.619	207.431	210.435	14.5064	200.912	191.616	220.281	204.269	14.2923	0.125148	0.0818665	0.200887	0.14123	0.0507483	0.151624	0.101947	0.159476	0.297936
ARHGEF15	22899	ENSG00000198844	0	0.0350646	0	0.0116882	0.108112	0	0	0.0637863	0.0212621	0.145815	0	0	0	0	0	0	0	0	0	0	1.16883	0.786391	NA	-0.275416	0.949665	NA	-0.059068	0.989198	NA
ARHGEF16	27237	ENSG00000130762	17.1557	17.6725	20.5415	18.4566	4.29611	15.6666	19.2574	17.4775	17.4672	4.17938	19.1566	19.401	22.2924	20.2833	4.5037	19.8278	20.0713	19.5301	19.8097	4.45081	-0.0735021	0.433188	0.630785	0.139272	0.144984	0.314618	0.0969466	0.317254	0.491298
ARHGEF17	9828	ENSG00000110237	43.0928	42.4281	48.6911	44.7373	6.6886	27.2226	34.1748	29.0866	30.1613	5.49193	39.2459	40.7109	42.3366	40.7645	6.38471	26.5662	31.7969	26.7351	28.3661	5.32598	-0.564578	1.13642e-10	2.60539e-09	-0.138532	0.115786	0.269696	-0.659445	3.62331e-13	6.33389e-12
ARHGEF18	23370	ENSG00000104880	2.13235	1.75323	2.17746	2.02101	1.42162	1.95474	2.00111	1.78602	1.91395	1.38346	2.08068	1.98685	1.86899	1.97884	1.40671	2.09122	2.04468	2.34069	2.15886	1.46931	-0.0825649	0.694118	0.830923	-0.0632952	0.773795	0.882349	0.0848317	0.702198	0.821815
ARHGEF19	128272	ENSG00000142632	12.5809	10.344	14.4027	12.4425	3.5274	7.64647	8.65415	7.81383	8.03815	2.83516	11.1926	11.2588	12.5412	11.6642	3.41529	8.44231	8.67948	7.97297	8.36492	2.89222	-0.628752	1.22856e-07	1.70104e-06	-0.0976419	0.412777	0.61943	-0.58626	2.97282e-06	2.05265e-05
ARHGEF2	9181	ENSG00000116584	169.696	165.084	200.824	178.535	13.3617	147.841	184.622	177.549	170.004	13.0386	215.889	209.71	222.897	216.165	14.7026	207.185	224.874	224.414	218.824	14.7927	-0.0664708	0.375996	0.579786	0.269743	0.000338766	0.00308905	0.290204	0.00011831	0.00060917
ARHGEF25	115557	ENSG00000240771	5.6798	4.69865	8.2376	6.20535	2.49105	5.83546	5.4056	7.9414	6.39415	2.52867	6.24204	5.64888	9.10116	6.99736	2.64525	6.58346	7.63627	9.54562	7.92178	2.81457	0.0502904	0.812149	0.902299	0.18021	0.400902	0.609707	0.36124	0.092337	0.196171
ARHGEF26	26084	ENSG00000114790	0.07754	0.350646	0.23611	0.221432	0.470565	0.143731	0.155931	0.0956795	0.13178	0.363016	0.0717476	0.272705	0.216694	0.187049	0.432491	0.232357	0.333826	0.10972	0.225301	0.474659	-0.672418	0.37561	0.579525	-0.0954268	0.899684	NA	1.00293	0.170702	0.31326
ARHGEF26-AS1	100507524	ENSG00000243069	0.27139	0.210387	0.288578	0.256785	0.50674	0.316207	0.363838	0.414611	0.364886	0.604058	0.28699	0.233747	0.379215	0.299984	0.547708	0.387262	0.584196	0.585172	0.518877	0.720331	0.490063	0.326438	0.531739	0.232028	0.665725	NA	1.031	0.04245	0.106214
ARHGEF28	64283	ENSG00000214944	30.9384	29.0685	34.472	31.493	5.61186	31.592	34.1748	34.7636	33.5101	5.78879	41.3266	40.7888	41.0094	41.0416	6.40637	39.1135	38.5152	42.8639	40.1642	6.33752	0.092621	0.216917	0.407338	0.372344	9.57024e-07	2.30789e-05	0.346653	6.33405e-06	4.12869e-05
ARHGEF3	50650	ENSG00000163947	14.752	13.4297	15.5045	14.5621	3.81603	23.6581	24.1433	23.9199	23.9071	4.88949	17.8652	19.8295	17.9856	18.5601	4.30814	25.6367	27.3737	27.0642	26.6916	5.16639	0.716143	6.41606e-17	3.0252e-15	0.340473	0.000156936	0.00168148	0.867308	9.26282e-23	4.07547e-21
ARHGEF33	100271715	ENSG00000214694	0.174465	0.38571	0.288578	0.282918	0.5319	0.229969	0.545758	0.350825	0.375517	0.612795	0.502233	0.233747	0.297955	0.344645	0.587065	0.619619	0.292098	0.21944	0.377052	0.614046	0.457062	0.414219	0.615345	0.241919	0.682681	NA	0.340621	0.56888	0.721821
ARHGEF35	445328	ENSG00000213214	1.00802	0.666227	0.944438	0.872895	0.934288	0.689907	1.24745	0.988688	0.975347	0.987597	0.789224	1.16873	1.00221	0.986723	0.993339	1.00688	0.95975	1.46293	1.14319	1.0692	0.226239	0.500203	0.688289	0.176262	0.602994	0.772709	0.385468	0.25554	0.421733
ARHGEF37	389337	ENSG00000183111	46.4658	47.232	51.1833	48.2937	6.94937	24.3192	27.6517	23.5691	25.18	5.01797	61.9182	62.3325	60.9723	61.741	7.85754	27.4956	30.3364	31.453	29.7617	5.45543	-0.933444	5.98244e-36	1.03034e-33	0.346426	1.81087e-06	4.03552e-05	-0.695887	1.5293e-19	5.09921e-18
ARHGEF38	54848	ENSG00000236699	0.872325	0.84155	0.787032	0.833635	0.913036	1.43731	2.23501	1.78602	1.81944	1.34887	1.07621	1.51935	1.21891	1.27149	1.1276	1.85886	2.08641	2.48698	2.14408	1.46427	1.12562	2.87784e-05	0.000248833	0.615833	0.0336466	0.112487	1.37253	7.75466e-07	5.88755e-06
ARHGEF38-IT1	100874374	ENSG00000249885	0.03877	0	0.0262344	0.0216681	0.147201	0.0287461	0.0779654	0.0318932	0.0462015	0.214945	0	0.0389578	0	0.0129859	0.113956	0	0.0417283	0	0.0139094	0.117938	0.996924	0.589137	NA	-0.594176	0.774339	NA	-0.408934	0.844768	NA
ARHGEF39	84904	ENSG00000137135	19.4238	22.792	26.2082	22.808	4.77577	26.4752	32.8754	31.8294	30.3933	5.51301	22.5288	23.4915	28.1432	24.7212	4.97204	31.5231	35.2604	39.0968	35.2934	5.94083	0.42173	0.00021376	0.00144489	0.120693	0.300002	0.510351	0.634143	3.89864e-08	3.62701e-07
ARHGEF4	50649	ENSG00000136002	11.8248	11.8869	13.9305	12.5474	3.54223	8.94004	11.4869	10.1739	10.2003	3.19379	8.46622	12.1548	11.5931	10.7381	3.2769	6.97072	9.43059	8.63129	8.3442	2.88863	-0.294092	0.0278654	0.0878294	-0.209153	0.126219	0.286001	-0.576034	4.65206e-05	0.00025828
ARHGEF40	55701	ENSG00000165801	11.5341	11.396	14.4552	12.4617	3.53012	17.3339	21.6484	18.6575	19.2133	4.38329	13.9908	18.6608	18.8524	17.168	4.14343	23.623	25.8715	23.3703	24.2883	4.92831	0.630058	7.95153e-08	1.14589e-06	0.473681	8.33454e-05	0.000999906	0.959335	7.86053e-16	1.80916e-14
ARHGEF5	7984	ENSG00000050327	0.445855	0.490904	0.445985	0.460915	0.678907	0.574922	0.805642	0.669757	0.68344	0.826705	0.717476	0.506451	0.595909	0.606612	0.778853	0.542167	0.459011	0.804612	0.60193	0.775841	0.578995	0.137063	0.29412	0.362185	0.381752	0.591389	0.411735	0.328284	0.50312
ARHGEF6	9459	ENSG00000129675	5.97058	5.50514	7.03082	6.16884	2.48372	5.95045	7.4327	8.13276	7.17197	2.67805	8.03573	8.88238	9.48037	8.79949	2.96639	7.9776	6.50961	8.41185	7.63302	2.76279	0.216923	0.130031	0.28319	0.514601	0.000400963	0.00351889	0.296416	0.0469302	0.115096
ARHGEF7	8874	ENSG00000102606	43.8876	42.1827	45.3855	43.8186	6.61956	55.5663	57.8503	49.0517	54.1561	7.35908	47.7839	52.1255	46.0475	48.6523	6.97512	60.9551	60.8398	53.7993	58.5314	7.65058	0.31033	0.000361435	0.00228693	0.142444	0.107627	0.256519	0.407575	3.97042e-06	2.6798e-05
ARHGEF7-AS2	100874238	ENSG00000235875	0	0	0	0	0	0.0574922	0	0.0637863	0.0404262	0.201063	0	0	0	0	0	0	0.0834565	0	0.0278188	0.16679	3.08685	0.291996	NA	0	1	NA	2.66103	0.378462	NA
ARHGEF9	23229	ENSG00000131089	42.4919	46.706	53.5969	47.5983	6.89915	34.5528	40.2821	39.3562	38.0637	6.16958	40.5374	47.9181	49.4334	45.963	6.7796	37.1772	41.1441	42.3884	40.2365	6.34323	-0.316052	0.00063902	0.00376865	-0.0480342	0.606846	0.776051	-0.241038	0.0106827	0.0333535
ARHGEF9-IT1	100874355	ENSG00000231729	0.252005	0.420775	0.183641	0.285474	0.534297	0.143731	0.0519769	0.127573	0.10776	0.328268	0.215243	0.0779156	0.135434	0.142864	0.377974	0	0.166913	0.146293	0.104402	0.323113	-1.39716	0.0725719	0.183381	-1.08091	0.175025	NA	-1.26684	0.130899	0.256206
ARID1A	8289	ENSG00000117713	44.7987	45.3385	53.0984	47.7452	6.90979	36.68	53.3023	45.9581	45.3135	6.73153	48.7166	60.2287	55.9613	54.9689	7.4141	56.0755	53.8712	53.5433	54.4967	7.38219	-0.0731882	0.497722	0.686129	0.201632	0.0631486	0.177087	0.185411	0.0886591	0.190093
ARID1B	57492	ENSG00000049618	76.0279	72.0226	82.9007	76.9838	8.77404	70.428	92.7528	77.915	80.3653	8.96467	99.227	91.4729	87.7341	92.8113	9.63386	99.9911	95.975	89.129	95.0317	9.74842	0.0641305	0.459863	0.653513	0.259438	0.00295512	0.0178223	0.296109	0.000713451	0.00307263
ARID2	196528	ENSG00000189079	47.8615	43.7606	58.87	50.164	7.08266	42.0843	45.1419	49.2112	45.4791	6.74382	53.9542	53.4501	58.8867	55.4303	7.44515	51.7382	46.8191	51.4586	50.0053	7.07144	-0.135342	0.144241	0.305225	0.139777	0.134268	0.298737	-0.00981678	0.916932	0.954095
ARID3A	1820	ENSG00000116017	5.52472	4.20775	5.03701	4.92316	2.21882	4.4269	3.56042	4.11422	4.03385	2.00844	6.38554	4.59702	5.95909	5.64722	2.37639	4.33734	4.21455	3.73047	4.09412	2.02339	-0.293233	0.0850764	0.2068	0.16615	0.332656	0.543844	-0.294746	0.101816	0.211072
ARID3B	10620	ENSG00000179361	1.18248	1.71816	1.96758	1.62274	1.27387	1.32232	1.29942	1.53087	1.38421	1.17652	2.51117	1.83102	2.0586	2.13359	1.46068	1.78141	1.66913	1.79209	1.74754	1.32195	-0.206935	0.408708	0.610453	0.381486	0.126757	0.286676	0.118916	0.647716	0.782023
ARID3C	138715	ENSG00000205143	0.252005	0.175323	0.524688	0.317339	0.563328	0.229969	0.155931	0.0956795	0.160526	0.400657	0.645729	0.116873	0.243781	0.335461	0.57919	0.0774524	0	0.21944	0.098964	0.314585	-0.960645	0.208535	0.397283	-0.0375922	0.959843	NA	-1.59706	0.0705351	0.159137
ARID4A	5926	ENSG00000032219	20.6644	19.1102	21.04	20.2715	4.50239	21.7033	18.9716	20.3159	20.3303	4.50891	28.6273	21.6216	21.1006	23.7832	4.8768	21.919	19.9461	23.736	21.8671	4.67622	0.00924603	0.938012	0.970209	0.205772	0.0871035	0.222634	0.102064	0.400833	0.574931
ARID4B	51742	ENSG00000054267	110.417	100.215	106.695	105.776	10.2847	123.666	118.663	117.08	119.803	10.9455	130.796	112.822	111.652	118.423	10.8822	121.91	113.751	122.74	119.467	10.9301	0.184009	0.0216026	0.0713708	0.149397	0.0641777	0.179133	0.167255	0.0387324	0.0986348
ARID5A	10865	ENSG00000196843	4.43916	4.62852	4.77466	4.61412	2.14805	3.04709	3.56042	2.61524	3.07425	1.75335	3.08515	4.44119	4.63184	4.05273	2.01314	3.33045	3.839	2.45041	3.20662	1.7907	-0.576536	0.00228874	0.0112285	-0.160323	0.40117	0.609862	-0.5437	0.00655114	0.0217723
ARID5B	84159	ENSG00000150347	42.7827	38.7814	41.4766	41.0136	6.40418	21.6171	23.7794	21.9106	22.4357	4.73663	55.0304	50.9957	46.4538	50.8267	7.12928	24.8622	27.5406	24.1384	25.5137	5.05111	-0.868278	6.44406e-23	4.82371e-21	0.292795	0.000711341	0.0056989	-0.693319	2.1414e-14	4.27312e-13
ARIH1	25820	ENSG00000166233	76.8033	71.0759	82.9269	76.9354	8.77128	67.6971	74.7948	74.8852	72.459	8.51229	74.4023	75.3833	77.2244	75.67	8.69885	71.1788	71.8143	74.7558	72.583	8.51956	-0.0833258	0.177891	0.356657	-0.0312807	0.61893	0.78366	-0.0896246	0.158085	0.29593
ARIH2	10425	ENSG00000177479	118.21	108.385	126.765	117.786	10.8529	115.444	128.825	121.481	121.917	11.0416	107.98	109.471	115.2	110.884	10.5301	112.926	125.519	120.728	119.724	10.9419	0.0534678	0.384169	0.587129	-0.0938982	0.132237	0.295635	0.0191663	0.759094	0.860286
ARIH2OS	646450	ENSG00000221883	2.03542	2.24413	1.91511	2.06489	1.43697	2.29969	2.20902	2.42388	2.31086	1.52015	1.3632	1.20769	2.19403	1.58831	1.26028	2.40102	2.87925	2.45041	2.57689	1.60527	0.168721	0.454926	0.649375	-0.333591	0.173591	0.355639	0.322222	0.17155	0.314544
ARL1	400	ENSG00000120805	67.0721	74.2667	72.2233	71.1874	8.43726	71.2904	69.2852	76.6393	72.405	8.50911	65.2903	59.6833	62.7872	62.5869	7.91119	59.3286	57.4181	63.3083	60.0183	7.74715	0.0301004	0.690083	0.828538	-0.196144	0.010784	0.0481112	-0.251035	0.00120198	0.00488449
ARL10	285598	ENSG00000175414	6.55213	6.41682	7.66045	6.87646	2.6223	4.19693	4.65193	5.74077	4.86321	2.20527	4.87884	4.28536	4.82145	4.66188	2.15914	5.49912	3.839	3.80362	4.38058	2.09298	-0.49895	0.00154558	0.00810032	-0.572709	0.000504133	0.00427849	-0.696359	3.96679e-05	0.00022336
ARL11	115761	ENSG00000152213	5.48595	5.43501	4.32868	5.08321	2.2546	12.4758	13.592	11.8962	12.6546	3.55734	7.89224	6.50595	5.47153	6.62324	2.57357	15.1032	15.4812	11.8497	14.1447	3.76095	1.31644	1.06166e-17	5.4588e-16	0.34045	0.0370957	0.121115	1.45873	1.22654e-20	4.54987e-19
ARL13B	200894	ENSG00000169379	14.6551	13.9908	15.6357	14.7605	3.84194	15.1492	14.0857	15.6914	14.9755	3.86981	18.2239	13.7911	15.602	15.8723	3.98401	10.5335	14.5214	14.1539	13.0696	3.61519	0.0249836	0.832766	0.914824	0.0819592	0.497652	0.692385	-0.164025	0.184599	0.333044
ARL14	80117	ENSG00000179674	0.174465	0.280517	0.104938	0.18664	0.432018	0.51743	0.389827	0.350825	0.419361	0.647581	0.28699	0.194789	0.216694	0.232825	0.482519	0.154905	0.166913	0.146293	0.156037	0.395015	1.21123	0.0389781	0.114334	0.298394	0.647265	NA	-0.234688	0.742627	0.848956
ARL14EP	120534	ENSG00000152219	23.6303	25.001	21.8533	23.4949	4.84715	22.422	21.3885	22.5804	22.1303	4.70428	21.9548	17.1025	16.1708	18.4094	4.29061	17.7366	13.979	15.6899	15.8018	3.97515	-0.0828611	0.494371	0.683342	-0.378818	0.00233597	0.0147918	-0.590413	3.10243e-06	2.12833e-05
ARL14EPL	644100	ENSG00000268223	0	0	0	0	0	0.0287461	0.0259885	0.0637863	0.039507	0.198764	0	0	0	0	0	0.0774524	0.125185	0	0.0675457	0.259896	3.03134	0.168679	NA	0	1	NA	3.7759	0.0869886	NA
ARL15	54622	ENSG00000185305	5.44718	5.92591	4.72219	5.3651	2.31627	5.77797	4.65193	5.93213	5.45401	2.33538	3.80262	3.42829	2.70868	3.3132	1.82022	4.41479	3.63036	4.42536	4.15684	2.03883	0.0277586	0.874635	0.937553	-0.736285	0.000114464	0.00130052	-0.381822	0.0429533	0.107209
ARL16	339231	ENSG00000214087	17.873	18.5492	15.6619	17.3614	4.1667	15.2067	16.7626	14.2244	15.3979	3.92401	19.1566	17.7648	16.8209	17.9141	4.2325	15.6454	16.7748	13.6418	15.354	3.91842	-0.170266	0.135693	0.292126	0.0269749	0.816006	0.905717	-0.190683	0.107003	0.21955
ARL17A	51326	ENSG00000228696	1.62834	1.61297	2.04628	1.76253	1.3276	1.92599	1.66326	2.64713	2.07879	1.4418	2.51117	2.06476	2.2482	2.27471	1.50821	1.54905	2.04468	1.75552	1.78308	1.33532	-0.821976	0.00827473	0.0327188	0.346174	0.149578	0.321024	-0.412479	0.200739	0.353179
ARL2	402	ENSG00000213465	10.4873	11.396	10.7299	10.871	3.29713	8.36512	8.88805	8.13276	8.46198	2.90895	8.25098	8.92133	9.64289	8.9384	2.98972	7.74524	7.88664	8.59472	8.07553	2.84175	-0.353499	0.00143997	0.00763943	-0.273468	0.0173945	0.0688052	-0.426039	0.000338669	0.00157976
ARL2BP	23568	ENSG00000102931	38.1691	37.3788	36.1248	37.2242	6.10117	38.4048	39.3205	37.5064	38.4106	6.19763	44.1248	42.1913	45.4516	43.9226	6.62741	43.0635	42.5628	43.7416	43.1227	6.56678	0.0481595	0.502416	0.689728	0.22844	0.00175451	0.0118449	0.203311	0.00585762	0.0197053
ARL3	403	ENSG00000138175	9.20787	11.3609	11.0184	10.5291	3.24485	8.94004	8.13439	8.06897	8.38113	2.89502	10.1882	10.7524	11.8911	10.9439	3.30815	9.52665	8.13701	10.3137	9.32577	3.05381	-0.316288	0.0133585	0.0484733	0.064119	0.619814	0.784245	-0.17532	0.187022	0.336197
ARL4A	10124	ENSG00000122644	13.7246	13.7804	13.4845	13.6631	3.69637	13.0795	11.6428	12.7254	12.4826	3.53307	11.3361	10.9471	10.8618	11.0484	3.32391	8.1325	8.97158	10.0942	9.0661	3.011	-0.126362	0.24194	0.439363	-0.320293	0.00459455	0.0250314	-0.583264	6.75729e-07	5.18243e-06
ARL4C	10123	ENSG00000188042	203.581	178.058	172.517	184.719	13.5911	146.174	168.925	153.215	156.105	12.4942	122.401	104.913	93.5036	106.939	10.3412	99.9136	106.95	110.195	105.686	10.2804	-0.243234	0.0156488	0.0549164	-0.803604	2.3709e-15	5.58865e-13	-0.814539	1.13413e-15	2.56985e-14
ARL4D	379	ENSG00000175906	1.37633	1.89349	1.70524	1.65835	1.28777	1.55229	1.81919	1.65844	1.67664	1.29485	1.5067	2.02581	1.8419	1.79147	1.33846	1.31669	2.42024	1.97496	1.90396	1.37984	0.0375656	0.877409	0.939071	0.143972	0.567939	0.747016	0.252478	0.321053	0.495398
ARL5A	26225	ENSG00000162980	30.2406	31.0321	31.0091	30.7606	5.54622	27.0501	26.8461	29.6925	27.8629	5.27853	21.3808	13.0898	13.435	15.9686	3.99607	11.6953	8.92985	13.0932	11.2395	3.35253	-0.138554	0.360707	0.565263	-0.976396	3.56107e-10	2.58e-08	-1.46017	4.96186e-20	1.72831e-18
ARL5B	221079	ENSG00000165997	80.0988	71.8122	76.3946	76.1019	8.72364	74.0213	66.7903	71.345	70.7189	8.40945	69.7387	46.2039	49.948	55.2969	7.43619	47.1685	40.5599	45.7532	44.4938	6.67037	-0.100613	0.413585	0.614785	-0.478957	0.000115546	0.00130926	-0.783624	3.81324e-10	4.6056e-09
ARL5C	390790	ENSG00000141748	0.019385	0	0.0262344	0.0152065	0.123314	0	0	0	0	0	0.0717476	0	0	0.0239159	0.154648	0	0	0	0	0	-1.57996	0.661397	NA	-0.00890424	0.998025	NA	-0.820829	0.82	NA
ARL6	84100	ENSG00000113966	14.3449	15.6388	16.003	15.3289	3.91521	14.0281	13.8518	16.0742	14.6514	3.82771	14.4213	10.4017	11.4848	12.1026	3.47888	11.3855	8.80466	10.4234	10.2045	3.19445	-0.0595039	0.626472	0.784859	-0.368093	0.00374543	0.0213646	-0.603759	3.63333e-06	2.46937e-05
ARL6IP1	23204	ENSG00000170540	257.375	292.158	250.512	266.682	16.3304	295.194	284.963	299.923	293.36	17.1278	243.798	222.8	194.131	220.243	14.8406	219.423	202.173	219.11	213.569	14.614	0.140598	0.146646	0.30871	-0.28793	0.00307081	0.0183285	-0.329461	0.000716307	0.00308266
ARL6IP4	51329	ENSG00000182196	0.329545	0.210387	0.288578	0.27617	0.525519	0.114984	0.233896	0.127573	0.158818	0.398519	0.143495	0.272705	0.216694	0.210965	0.459309	0.154905	0.375554	0.146293	0.225584	0.474957	-0.805471	0.216058	0.406258	-0.36862	0.575162	NA	-0.286382	0.667831	0.796126
ARL6IP5	10550	ENSG00000144746	92.8153	95.5509	97.8281	95.3981	9.7672	85.491	86.0218	104.641	92.0514	9.59434	81.9358	70.124	73.1885	75.0828	8.66503	61.807	63.26	75.4506	66.8392	8.17553	-0.0473412	0.625643	0.78436	-0.357438	0.00026769	0.00255857	-0.516918	1.60253e-07	1.35612e-06
ARL6IP6	151188	ENSG00000177917	20.0441	20.5478	21.6959	20.7626	4.5566	17.4489	17.1264	19.0721	17.8825	4.22877	18.6544	13.83	17.5522	16.6789	4.08398	14.5611	11.8508	12.7641	13.0586	3.61368	-0.210696	0.0512806	0.141339	-0.333534	0.00274437	0.0167798	-0.688111	2.21456e-09	2.42112e-08
ARL8A	127829	ENSG00000143862	47.5902	44.006	52.154	47.9167	6.92219	43.3204	48.0526	43.6936	45.0222	6.70986	61.9899	54.2682	59.9701	58.7428	7.66438	59.0962	61.424	61.1139	60.5447	7.78105	-0.0860327	0.220493	0.411609	0.281122	7.15276e-05	0.000882156	0.33168	3.15679e-06	2.16308e-05
ARL8B	55207	ENSG00000134108	74.3415	69.7434	72.8267	72.3039	8.50317	75.7173	72.3259	76.1928	74.7453	8.64554	68.3755	59.2548	58.8596	62.1633	7.88437	64.6728	56.5418	63.2352	61.4832	7.84113	0.0519904	0.53173	0.714278	-0.233603	0.00572224	0.0296329	-0.244001	0.00408497	0.0144138
ARL9	132946	ENSG00000196503	3.60561	4.4532	3.77775	3.94552	1.98633	3.62201	3.22257	2.99796	3.28085	1.81131	2.8699	3.81786	3.2775	3.32176	1.82257	2.16867	3.04616	2.81614	2.67699	1.63615	-0.251462	0.168393	0.34238	-0.232218	0.22135	0.417494	-0.530028	0.00778032	0.025262
ARLNC1	100996425	ENSG00000260896	0.23262	0.140258	0.157406	0.176762	0.42043	0.201223	0.311861	0.382718	0.298601	0.546444	0.28699	0.272705	0.162521	0.240739	0.490651	0.542167	0.166913	0.182866	0.297315	0.545266	0.714713	0.255221	0.45514	0.341477	0.612093	NA	0.561157	0.404571	0.578768
ARMC1	55156	ENSG00000104442	197.688	194.714	203.841	198.748	14.0978	176.3	152.37	180.93	169.867	13.0333	144.93	119.523	119.94	128.131	11.3195	106.729	88.3804	108.44	101.183	10.059	-0.21973	0.0342098	0.103293	-0.644758	6.54726e-10	4.41834e-08	-0.981021	8.57319e-21	3.22625e-19
ARMC10	83787	ENSG00000170632	11.127	11.5713	11.5956	11.4313	3.38102	9.94616	11.357	9.47227	10.2585	3.20288	9.47069	11.0251	10.6451	10.3803	3.22184	11.6953	9.93133	9.76506	10.4639	3.2348	-0.149312	0.179053	0.358072	-0.134745	0.241768	0.442888	-0.150714	0.198099	0.349928
ARMC12	221481	ENSG00000157343	0.11631	0.140258	0.209875	0.155481	0.394311	0.201223	0.233896	0.287039	0.240719	0.490631	0.215243	0.116873	0.325041	0.219053	0.46803	0	0.125185	0.256013	0.127066	0.356463	0.644954	0.36086	0.565301	0.536615	0.467743	NA	-0.0854309	0.915317	0.953145
ARMC2	84071	ENSG00000118690	0.85294	1.01687	1.12808	0.999297	0.999649	1.1211	0.805642	1.49898	1.14191	1.0686	0.573981	1.05186	1.35434	0.993394	0.996691	0.851977	1.16839	1.53608	1.18548	1.0888	0.200083	0.550538	0.728789	0.0677293	0.846926	0.922493	0.290841	0.406648	0.580666
ARMC3	219681	ENSG00000165309	0.27139	0.175323	0.445985	0.297566	0.545496	0.459938	0.233896	0.223252	0.305695	0.552897	0	0.155831	0.216694	0.124175	0.352385	0.0774524	0.0834565	0.329159	0.163356	0.404173	0.0504728	0.940545	0.971643	-1.06409	0.16796	NA	-0.763512	0.318071	0.491976
ARMC4	55130	ENSG00000169126	0.73663	0.525968	0.839501	0.7007	0.837078	0.89113	0.987561	1.02058	0.966424	0.983069	0.502233	0.779156	0.893864	0.725084	0.851519	0.542167	0.667652	0.694892	0.634904	0.796808	0.450338	0.17815	0.356914	0.090671	0.801088	0.896789	-0.137725	0.715746	0.830655
ARMC5	79798	ENSG00000140691	5.02071	5.11943	6.06015	5.4001	2.32381	4.4269	7.69258	4.84776	5.65575	2.37818	5.45282	5.96054	6.52791	5.98043	2.44549	4.33734	6.09233	5.742	5.39055	2.32176	0.0718561	0.691282	0.829522	0.152261	0.410598	0.617521	0.0127079	0.946257	0.971875
ARMC6	93436	ENSG00000105676	47.1443	46.5307	46.3824	46.6858	6.8327	29.4073	29.211	28.5125	29.0436	5.38921	29.9188	34.6724	35.1045	33.2319	5.76471	24.3201	23.1175	22.4926	23.31	4.82805	-0.680925	4.63419e-17	2.21604e-15	-0.490385	2.75096e-09	1.51447e-07	-1.01602	2.77944e-32	2.26684e-30
ARMC7	79637	ENSG00000125449	6.82352	6.06617	6.06015	6.31661	2.51329	6.46788	6.88694	5.1348	6.16321	2.48258	7.46175	8.60967	7.90934	7.99359	2.82729	8.44231	8.13701	8.15584	8.24505	2.87142	-0.0337469	0.807943	0.89989	0.331345	0.0184492	0.0718728	0.367119	0.00983601	0.0309993
ARMC8	25852	ENSG00000114098	91.2839	90.1861	91.663	91.0443	9.54172	89.6591	86.6715	90.5128	88.9478	9.43122	86.2406	80.0583	83.1835	83.1608	9.11925	78.7691	76.9052	78.6691	78.1145	8.83824	-0.0293264	0.639406	0.793089	-0.142589	0.0253305	0.0916212	-0.229289	0.000367848	0.00170095
ARMC9	80210	ENSG00000135931	8.54878	8.09991	8.9984	8.54903	2.92387	9.6587	10.5773	9.53606	9.92402	3.15024	10.2599	11.2978	9.99502	10.5176	3.24308	11.8502	12.3933	11.1914	11.8116	3.43681	0.218021	0.0437895	0.12539	0.287884	0.0100297	0.0456632	0.454446	5.10093e-05	0.0002812
ARMCX1	51309	ENSG00000126947	0	0	0.0262344	0.0087448	0.0935136	0	0.0779654	0	0.0259885	0.161209	0	0.0389578	0	0.0129859	0.113956	0.0774524	0.166913	0.0365733	0.0936462	0.306017	1.50794	0.465667	NA	0.716878	0.744539	NA	3.31712	0.0926976	NA
ARMCX2	9823	ENSG00000184867	0	0.0350646	0	0.0116882	0.108112	0	0	0	0	0	0	0	0	0	0	0	0	0	0	0	-0.818196	0.852728	NA	-0.275416	0.950174	NA	-0.059068	0.989307	NA
ARMCX3	51566	ENSG00000102401	47.0474	44.1463	39.8763	43.69	6.60984	57.2335	55.2515	51.6031	54.696	7.39568	52.017	45.4248	39.3571	45.5996	6.75275	53.8294	51.2006	48.7156	51.2485	7.15881	0.326061	0.00289724	0.0136087	0.0426754	0.700483	0.837758	0.217564	0.0499275	0.120941
ARMCX4	100131755	ENSG00000196440	2.40374	3.29607	3.06943	2.92308	1.7097	3.27706	4.75589	3.66771	3.90022	1.9749	3.0134	4.36327	2.57324	3.31664	1.82116	4.18243	4.00591	5.1934	4.46058	2.11201	0.431233	0.0450439	0.128306	0.186449	0.405429	0.61336	0.623664	0.0047982	0.0165847
ARMCX5	64860	ENSG00000125962	6.74598	7.39862	3.75152	5.96537	2.44241	7.73271	9.27788	5.51752	7.50937	2.74032	7.82049	6.93449	4.55058	6.43519	2.53677	6.81581	7.92837	6.2906	7.01159	2.64794	0.325285	0.314087	0.519692	0.0825728	0.800381	0.896467	0.215716	0.509258	0.672433
ARMCX6	54470	ENSG00000198960	11.5341	12.2025	11.0709	11.6025	3.40624	9.94616	10.8112	8.77062	9.84266	3.1373	11.8384	12.5834	13.3267	12.5828	3.54723	10.7659	11.1832	9.61877	10.5226	3.24386	-0.230216	0.0437375	0.125275	0.117518	0.309701	0.520711	-0.153219	0.199779	0.351967
ARMH1	339541	ENSG00000198520	0.872325	0.84155	0.996907	0.903594	0.950576	1.46605	1.76721	2.39199	1.87508	1.36934	1.5067	1.12978	1.32725	1.32124	1.14945	1.85886	2.37851	2.12125	2.11954	1.45586	1.04842	7.15629e-05	0.000555714	0.515954	0.0705182	0.19179	1.23699	6.22434e-06	4.0685e-05
ARMH3	79591	ENSG00000120029	11.9024	13.1843	14.5339	13.2068	3.63412	12.6195	12.9942	12.8211	12.8116	3.57933	13.9908	14.6481	14.1664	14.2684	3.77736	14.716	14.3545	14.5927	14.5544	3.81502	-0.0337676	0.724246	0.850127	0.1104	0.261964	0.467026	0.136963	0.169891	0.312212
ARMH4	145407	ENSG00000139971	1.51203	1.57791	1.23302	1.44098	1.20041	0.948622	1.53332	0.861116	1.11435	1.05563	1.6502	1.40248	1.46269	1.50512	1.22683	1.39414	0.95975	0.658319	1.00407	1.00203	-0.362275	0.225027	0.417424	0.0384082	0.898834	0.947713	-0.605683	0.0638193	0.147203
ARMS2	387715	ENSG00000254636	0	0.0350646	0	0.0116882	0.108112	0	0	0	0	0	0	0	0	0	0	0.0774524	0	0.0365733	0.0380086	0.194958	-0.818199	0.807362	NA	-0.275417	0.934586	NA	1.92612	0.558217	NA
ARMT1	79624	ENSG00000146476	27.3135	28.7529	27.3625	27.8096	5.27348	32.6268	32.0438	34.636	33.1022	5.75345	27.1206	24.5045	24.5677	25.3976	5.0396	27.1858	24.411	29.7706	27.1225	5.20793	0.255822	0.00522288	0.0224016	-0.146421	0.122584	0.280443	-0.0417248	0.661325	0.791929
ARNT	405	ENSG00000143437	90.7993	83.8744	91.1645	88.6128	9.41344	84.916	96.9889	84.1342	88.6797	9.41699	105.971	105.692	104.338	105.334	10.2632	94.4145	98.6456	98.9673	97.3424	9.86623	0.00360285	0.954847	0.977882	0.239143	0.000194236	0.00199065	0.128937	0.0462683	0.113856
ARNT2	9915	ENSG00000172379	4.74932	4.80385	6.24379	5.26565	2.2947	4.19693	5.14571	3.85907	4.40057	2.09775	6.0268	6.7397	6.44665	6.40438	2.53069	3.95007	4.92393	4.75452	4.54284	2.13139	-0.248019	0.107782	0.246677	0.284422	0.0658103	0.182654	-0.197759	0.225729	0.385775
ARNTL	406	ENSG00000133794	17.0588	15.3232	14.8487	15.7436	3.96782	16.5865	19.4913	17.8283	17.9687	4.23895	24.9682	21.4657	20.9652	22.4664	4.73987	21.8416	20.4468	21.4685	21.2523	4.61002	0.188742	0.0649942	0.168999	0.487382	2.50412e-06	5.33192e-05	0.417969	6.68752e-05	0.000360679
ARNTL2	56938	ENSG00000029153	16.8649	16.0245	14.1928	15.6941	3.96158	11.7284	11.0971	9.88688	10.9041	3.30214	14.3495	13.7131	11.0514	13.038	3.61082	10.611	9.18022	7.82668	9.20596	3.03413	-0.522868	0.0001918	0.00132176	-0.291343	0.040346	0.128249	-0.798436	5.70909e-08	5.19163e-07
ARPC1A	10552	ENSG00000241685	15.2948	13.57	14.77	14.5449	3.81378	15.8679	14.4756	14.2881	14.8772	3.8571	13.4168	8.7655	10.0221	10.7348	3.2764	9.83646	9.55577	8.99702	9.46308	3.07621	0.0357215	0.776796	0.88362	-0.478083	0.000290802	0.00272806	-0.636056	2.41819e-06	1.69064e-05
ARPC1B	10095	ENSG00000130429	1.1631	1.087	1.20678	1.15229	1.07345	2.47217	2.88472	2.23252	2.5298	1.59054	1.3632	1.36352	1.4356	1.38744	1.1779	3.253	3.2548	3.58418	3.364	1.83412	1.13716	1.92744e-07	2.58309e-06	0.260117	0.290001	0.498967	1.53925	5.6727e-12	8.78181e-11
ARPC2	10109	ENSG00000163466	131.74	131.983	125.505	129.743	11.3905	147.41	138.57	146.996	144.325	12.0136	143.352	132.768	138.955	138.358	11.7626	156.686	145.047	152.328	151.354	12.3026	0.15765	0.0299653	0.0932959	0.0810171	0.268639	0.474957	0.21307	0.0036503	0.0130706
ARPC3	10094	ENSG00000111229	90.431	90.8874	85.6553	88.9912	9.43352	107.827	97.4047	112.009	105.747	10.2833	99.8009	92.8754	97.1061	96.5941	9.82823	113.468	104.112	109.647	109.075	10.4439	0.25304	0.00208633	0.0104164	0.10646	0.199834	0.390563	0.28409	0.000624847	0.00273482
ARPC4	10093	ENSG00000241553	57.1663	54.1748	55.0922	55.4778	7.44834	59.5045	61.2288	51.4756	57.4029	7.57647	57.3264	57.8134	57.0989	57.4129	7.57713	59.0962	55.8324	56.4691	57.1326	7.55861	0.0529493	0.504518	0.691524	0.0390317	0.627919	0.788345	0.031661	0.695958	0.817128
ARPC5	10092	ENSG00000162704	163.823	156.704	155.15	158.559	12.592	194.468	189.482	190.913	191.621	13.8427	177.073	164.519	158.16	166.584	12.9067	183.717	174.257	192.046	183.34	13.5403	0.276875	0.000154561	0.00109032	0.0590902	0.423031	0.628594	0.201327	0.00636708	0.0212178
ARPC5L	81873	ENSG00000136950	54.4524	50.5631	53.8592	52.9583	7.27724	47.9485	50.0797	46.0537	48.0273	6.93018	54.2412	53.7618	60.3764	56.1265	7.49176	51.8157	54.1216	55.0062	53.6478	7.32447	-0.13798	0.0484984	0.135342	0.0770651	0.276771	0.484169	0.0123678	0.862853	0.923409
ARPIN	348110	ENSG00000242498	51.3702	53.0176	69.3113	57.8997	7.60919	53.2091	68.9214	73.9922	65.3742	8.08543	64.4294	63.0337	69.2067	65.5566	8.0967	53.4422	63.6773	71.0619	62.7271	7.92005	0.180892	0.131221	0.28496	0.175783	0.144866	0.31454	0.117263	0.332232	0.507003
ARPP19	10776	ENSG00000128989	190.768	178.934	184.48	184.728	13.5914	170.091	161.05	170.278	167.14	12.9282	183.172	142.196	141.664	155.677	12.4771	134.38	114.294	128.884	125.853	11.2184	-0.139676	0.162834	0.334252	-0.259772	0.00974465	0.0446201	-0.561961	2.55818e-08	2.44206e-07
ARPP21	10777	ENSG00000172995	0.019385	0.0350646	0	0.0181499	0.134721	0	0.0259885	0.0318932	0.0192939	0.138902	0.0717476	0.116873	0	0.0628737	0.250746	0.0774524	0	0	0.0258175	0.160678	0.120436	0.953156	NA	1.77864	0.351998	NA	-0.0039224	0.998531	NA
ARRB1	408	ENSG00000137486	15.7212	14.657	17.8919	16.09	4.01124	17.3914	18.3219	20.3159	18.6764	4.32162	14.7083	14.6092	16.6584	15.3253	3.91475	18.0464	18.8194	21.1393	19.3351	4.39717	0.217381	0.0292192	0.0914162	-0.0715723	0.491416	0.687423	0.265369	0.0101334	0.0318422
ARRB2	409	ENSG00000141480	15.2172	14.4466	17.682	15.7819	3.97265	15.9541	15.827	16.3931	16.0581	4.00725	16.6454	16.2064	16.9563	16.6027	4.07465	15.8777	15.4395	18.6158	16.6443	4.07975	0.0294618	0.764641	0.875491	0.0650716	0.520437	0.711429	0.0771739	0.451401	0.621161
ARRDC1	92714	ENSG00000197070	43.3642	42.6034	45.7528	43.9068	6.62622	35.6164	40.6459	31.8613	36.0412	6.00343	44.4118	42.7367	47.6727	44.9404	6.70376	40.8949	43.5643	35.2201	39.8931	6.3161	-0.280254	0.00284	0.0134082	0.0260815	0.782818	0.887653	-0.148183	0.121306	0.241653
ARRDC1-AS1	85026	ENSG00000203993	8.74263	10.0285	11.307	10.026	3.16639	9.77368	10.6553	10.0782	10.1691	3.1889	6.74428	8.64863	10.0492	8.4807	2.91216	8.67467	10.5155	10.5331	9.90776	3.14766	0.0308019	0.814244	0.903463	-0.21385	0.117785	0.2728	-0.00462773	0.972989	0.986616
ARRDC2	27106	ENSG00000105643	27.3135	27.2101	30.0646	28.1961	5.31	40.6758	43.7386	45.2564	43.2236	6.57446	29.0578	28.1275	33.6418	30.2757	5.50234	52.048	54.2885	55.4451	53.9272	7.34351	0.62045	5.28306e-16	2.22941e-14	0.102183	0.201259	0.392162	0.931686	4.47834e-33	3.97212e-31
ARRDC3	57561	ENSG00000113369	44.663	51.0891	45.1232	46.9584	6.85262	160.346	152.084	188.425	166.952	12.921	62.7074	56.5278	52.6838	57.3063	7.57009	183.407	180.224	199.068	187.567	13.6955	1.83487	2.57843e-73	1.76199e-70	0.274282	0.00798754	0.0384247	1.99136	1.94789e-85	1.03624e-82
ARRDC3-AS1	100129716	ENSG00000281357	0.93048	0.736356	1.33795	1.0016	1.0008	1.14984	0.961573	1.08437	1.06526	1.03212	0.645729	1.09082	1.05638	0.930977	0.964872	1.16179	0.625924	1.20692	0.998209	0.999104	0.0895013	0.784006	0.887849	-0.066614	0.846493	0.922289	-0.0328749	0.925112	0.958442
ARRDC4	91947	ENSG00000140450	25.278	25.4218	24.5816	25.0938	5.00937	18.0813	19.2055	16.5526	17.9464	4.23632	21.3808	21.6216	19.8004	20.9343	4.5754	13.864	13.7286	14.8122	14.1349	3.75964	-0.478957	1.67672e-07	2.2769e-06	-0.275461	0.00317234	0.0187871	-0.833103	2.56373e-17	6.90555e-16
ARRDC5	645432	ENSG00000205784	0.019385	0	0.0524688	0.0239513	0.154762	0.316207	0.233896	0.191359	0.247154	0.497146	0	0.0389578	0.0541736	0.0310438	0.176192	0.542167	0.751109	0.585172	0.626149	0.791296	3.30463	0.00101503	0.00563925	0.592161	0.645297	NA	4.63829	2.98444e-06	2.05885e-05
ARSA	410	ENSG00000100299	4.45855	5.25968	4.74843	4.82222	2.19596	4.22568	6.80897	4.6883	5.24098	2.28932	4.3766	5.33722	6.33831	5.35071	2.31316	7.66779	7.88664	6.25403	7.26949	2.6962	0.128001	0.474797	0.665946	0.171367	0.351328	0.561374	0.582441	0.00136169	0.00545211
ARSB	411	ENSG00000113273	9.78942	9.81808	10.4675	10.025	3.16623	8.1639	8.18636	8.54737	8.29921	2.88083	11.2644	11.1809	10.8076	11.0843	3.32931	7.51288	8.67948	9.69191	8.62809	2.93736	-0.268715	0.0152212	0.0537858	0.13291	0.235315	0.434636	-0.20179	0.0850832	0.184219
ARSD	414	ENSG00000006756	0.42647	0.701291	0.629626	0.585796	0.765373	0.344953	0.441804	0.60597	0.464242	0.681353	0.645729	0.623325	0.975124	0.748059	0.864904	0.387262	0.542467	0.804612	0.578114	0.760338	-0.314527	0.454916	0.649375	0.407109	0.326967	0.538765	0.0620118	0.886885	0.937235
ARSD-AS1	100506356	ENSG00000229851	0.019385	0	0	0.00646166	0.0803845	0	0	0	0	0	0	0	0	0	0	0	0	0	0	0	-0.818196	0.852728	NA	-0.275416	0.950174	NA	-0.059068	0.989307	NA
ARSE	415	ENSG00000157399	0.019385	0	0	0.00646166	0.0803845	0	0.0779654	0	0.0259885	0.161209	0.0717476	0.0779156	0.0270868	0.0589167	0.242728	0	0	0	0	0	1.48799	0.529093	NA	2.61481	0.258551	NA	-0.0590684	0.981094	NA
ARSF	416	ENSG00000062096	0	0	0	0	0	0	0	0.0318932	0.0106311	0.103107	0	0	0	0	0	0	0	0	0	0	1.10538	0.801971	NA	0	1	NA	0	1	NA
ARSG	22901	ENSG00000141337	3.31483	3.08568	3.98763	3.46271	1.86084	3.3633	3.11861	3.63582	3.37258	1.83646	3.58738	2.4933	3.65672	3.2458	1.80161	2.63338	2.71234	3.73047	3.0254	1.73937	-0.0356639	0.851701	0.925298	-0.109169	0.583505	0.758875	-0.178368	0.381533	0.556559
ARSH	347527	ENSG00000205667	0	0	0.0787032	0.0262344	0.16197	0.114984	0.0259885	0.0956795	0.0788841	0.280863	0.143495	0.155831	0.0270868	0.108804	0.329855	0	0.0834565	0.146293	0.0765832	0.276737	1.62431	0.245037	NA	2.0016	0.155787	NA	1.71989	0.235463	NA
ARSI	340075	ENSG00000183876	0.058155	0.0350646	0.104938	0.0660524	0.257007	0.114984	0.103954	0.0637863	0.0942415	0.306988	0.0717476	0.0779156	0.108347	0.0860034	0.293263	0	0.0417283	0.10972	0.0504827	0.224684	0.512823	0.621862	NA	0.403262	0.712723	NA	-0.193034	0.872231	NA
ARSJ	79642	ENSG00000180801	11.6504	11.2557	10.4675	11.1245	3.33535	11.0385	13.1502	12.3108	12.1665	3.48805	10.4034	9.97319	8.77612	9.71757	3.1173	12.8571	13.5617	14.1173	13.512	3.67587	0.129183	0.243717	0.441492	-0.221857	0.0582943	0.167406	0.275919	0.0162439	0.0477426
ARSK	153642	ENSG00000164291	5.87365	4.69865	5.95521	5.50917	2.34716	4.54189	4.18414	4.62451	4.45018	2.10954	3.94612	3.77891	4.46932	4.06478	2.01613	3.71772	3.33826	4.49851	3.8515	1.96252	-0.311855	0.0494776	0.137328	-0.444707	0.00778211	0.0376638	-0.521126	0.00240008	0.0090131
ART3	419	ENSG00000156219	108.808	144.291	130.726	127.942	11.3111	103.802	128.825	126.648	119.758	10.9434	151.172	170.012	166.827	162.671	12.7542	126.635	140.416	138.942	135.331	11.6332	-0.0929185	0.353616	0.558871	0.340097	0.000697281	0.00559697	0.0759049	0.450782	0.620601
ART5	116969	ENSG00000167311	0.135695	0.0701291	0.104938	0.103587	0.32185	0.258715	0.103954	0.159466	0.174045	0.417187	0.143495	0.233747	0.108347	0.161863	0.402322	0.154905	0.25037	0.21944	0.208238	0.456331	0.707391	0.355755	0.560654	0.576172	0.475955	NA	0.990632	0.212339	0.368739
ARTN	9048	ENSG00000117407	2.48128	2.7701	1.94135	2.39758	1.54841	9.6012	10.8112	8.61116	9.67452	3.11039	3.0134	4.28536	2.16694	3.15523	1.7763	11.7728	15.0222	10.7525	12.5158	3.53777	2.01818	4.83736e-22	3.40447e-20	0.379202	0.0938393	0.233913	2.37902	1.65501e-29	1.16683e-27
ARV1	64801	ENSG00000173409	20.0053	21.2491	19.2561	20.1702	4.49112	21.7321	20.1151	21.1133	20.9868	4.58114	19.7306	18.427	16.8751	18.3442	4.28302	19.1307	17.7762	18.6524	18.5198	4.30346	0.0624883	0.526068	0.709688	-0.156077	0.126356	0.286155	-0.133606	0.195187	0.3463
ARVCF	421	ENSG00000099889	19.2881	20.1972	18.4953	19.3268	4.39623	11.9296	15.1253	10.6204	12.5584	3.54379	19.2284	17.1025	20.8839	19.0716	4.3671	13.0895	13.979	11.4109	12.8264	3.5814	-0.618004	6.8305e-07	8.22928e-06	-0.0280098	0.822037	0.908897	-0.603834	2.80418e-06	1.94251e-05
ARX	170302	ENSG00000004848	0.135695	0.350646	0.209875	0.232072	0.481738	0.143731	0.285873	0.287039	0.238881	0.488754	0.0717476	0.116873	0.352128	0.18025	0.424558	0.464714	0.125185	0.21944	0.26978	0.519403	0.0836361	0.903338	0.952175	-0.179199	0.806826	NA	0.146958	0.839488	0.909886
AS3MT	57412	ENSG00000214435	0	0	0	0	0	0.0287461	0	0	0.00958204	0.0978879	0	0.0389578	0	0.0129859	0.113956	0	0	0	0	0	1.10538	0.801971	NA	1.72215	0.695424	NA	0	1	NA
ASAH1	427	ENSG00000104763	35.397	37.484	32.8717	35.2509	5.93725	42.1706	44.7521	45.7029	44.2085	6.64895	36.5195	33.27	32.9646	34.2514	5.85247	37.6419	36.2619	41.4741	38.4593	6.20155	0.329162	0.000191898	0.001322	-0.057189	0.528646	0.71807	0.119679	0.18761	0.336906
ASAH2	56624	ENSG00000188611	1.91911	2.69997	1.36419	1.99442	1.41224	2.21345	2.59885	2.45577	2.42269	1.5565	2.22418	2.25955	1.48977	1.99117	1.41109	1.78141	1.79432	2.15782	1.91118	1.38245	0.29227	0.25791	0.458352	-0.0302299	0.911377	0.955467	-0.0489756	0.859253	0.921156
ASAH2B	653308	ENSG00000204147	5.60226	6.06617	5.35182	5.67342	2.38189	6.49662	7.35473	6.15538	6.66891	2.58242	4.3766	4.36327	3.92758	4.22249	2.05487	5.34422	4.25628	5.3397	4.98007	2.23161	0.240869	0.0925145	0.220354	-0.444056	0.00455861	0.0248917	-0.201811	0.196168	0.347434
ASAP1	50807	ENSG00000153317	48.4237	48.0385	52.3114	49.5912	7.0421	48.121	62.4503	50.8377	53.803	7.33505	44.9858	49.3206	43.1492	45.8185	6.76894	55.2236	52.9114	52.5558	53.5636	7.31872	0.120142	0.172116	0.347977	-0.121697	0.174858	0.357491	0.103149	0.249706	0.414559
ASAP1-IT2	100507117	ENSG00000280543	0.54278	0.350646	0.367282	0.420236	0.648256	0.201223	0.311861	0.669757	0.39428	0.627917	0.358738	0.584367	0.379215	0.440773	0.663908	0.387262	0.208641	0.475452	0.357119	0.597594	-0.132326	0.80008	0.896767	0.0516762	0.923311	NA	-0.267862	0.634112	0.771689
ASAP2	8853	ENSG00000151693	31.6169	28.0517	31.4813	30.3833	5.5121	47.0287	52.9905	48.4776	49.4989	7.03555	38.1697	35.6074	31.0144	34.9305	5.9102	53.9069	52.8697	50.8734	52.55	7.24914	0.705209	3.34028e-16	1.46502e-14	0.180729	0.0426527	0.133502	0.779225	8.0572e-19	2.50126e-17
ASB1	51665	ENSG00000065802	14.151	13.6051	14.2715	14.0092	3.74289	19.1449	25.1828	19.8694	21.3991	4.62591	12.3406	13.83	12.487	12.8859	3.58969	13.864	17.2755	14.2636	15.1344	3.89029	0.612533	5.16066e-08	7.75343e-07	-0.127571	0.281938	0.489676	0.108933	0.357273	0.532046
ASB11	140456	ENSG00000165192	0.019385	0	0.0524688	0.0239513	0.154762	0	0.0259885	0.0318932	0.0192939	0.138902	0	0	0	0	0	0	0	0	0	0	-0.322449	0.915538	NA	-1.62323	0.599924	NA	-1.40688	0.649396	NA
ASB12	142689	ENSG00000198881	0.19385	0.175323	0.104938	0.158037	0.397538	0.229969	0.33785	0.191359	0.253059	0.50305	0.143495	0.0779156	0.297955	0.173122	0.416079	0.154905	0.375554	0.292586	0.274348	0.523783	0.675759	0.313243	0.518823	0.196422	0.786991	NA	0.834683	0.232858	0.394108
ASB13	79754	ENSG00000196372	53.6577	49.5112	58.2666	53.8118	7.33565	39.6122	41.9454	41.3017	40.9531	6.39946	42.3311	44.6067	49.4063	45.448	6.74151	35.0859	37.472	37.0121	36.5234	6.04346	-0.390069	8.72274e-08	1.24853e-06	-0.245239	0.000938617	0.00713383	-0.562981	1.2753e-13	2.33942e-12
ASB14	142686	ENSG00000239388	0.19385	0.105194	0.131172	0.143405	0.378689	0.143731	0.181919	0.0637863	0.129812	0.360294	0.143495	0.0389578	0.0270868	0.0698466	0.264285	0.154905	0.166913	0.365733	0.229184	0.478731	-0.15909	0.844578	0.921579	-1.39745	0.164349	NA	0.688145	0.393478	0.568106
ASB15	142685	ENSG00000146809	0	0	0	0	0	0	0	0	0	0	0	0.0389578	0	0.0129859	0.113956	0	0	0	0	0	0	1	NA	1.72215	0.695424	NA	0	1	NA
ASB16	92591	ENSG00000161664	0.11631	0.105194	0.104938	0.108814	0.329869	0.0287461	0.0779654	0	0.0355705	0.188601	0.0717476	0.116873	0.0812604	0.0899604	0.299934	0.0774524	0.0834565	0.146293	0.102401	0.320001	-1.55382	0.163131	NA	-0.267311	0.79155	NA	-0.0501161	0.960486	0.980082
ASB16-AS1	339201	ENSG00000267080	5.52472	5.75059	6.21755	5.83096	2.41474	5.74922	8.94003	6.47431	7.05452	2.65603	8.17923	8.4928	7.82808	8.1667	2.85774	6.97072	9.76441	8.08269	8.27261	2.87621	0.280077	0.0693532	0.177475	0.477953	0.00233825	0.014795	0.51349	0.00119052	0.00484215
ASB3	51130	ENSG00000115239	3.43114	3.261	3.90893	3.53369	1.87981	4.4269	4.31408	3.69961	4.14686	2.03639	3.1569	2.25955	3.62963	3.01536	1.73648	3.79517	3.5469	3.87677	3.73961	1.93381	0.237231	0.177041	0.355592	-0.230994	0.221956	0.418364	0.0722765	0.700079	0.820159
ASB4	51666	ENSG00000005981	0	0.0701291	0	0.0233764	0.152893	0	0.0779654	0.0318932	0.0366195	0.191362	0	0.0779156	0.0541736	0.0440297	0.209833	0	0.0417283	0	0.0139094	0.117938	0.812329	0.683897	NA	1.18546	0.556534	NA	-0.250005	0.90933	NA
ASB5	140458	ENSG00000164122	0.019385	0	0	0.00646166	0.0803845	0.0287461	0	0	0.00958204	0.0978879	0	0	0	0	0	0	0	0	0	0	0.143592	0.97401	NA	-0.275416	0.950174	NA	-0.059068	0.989307	NA
ASB6	140459	ENSG00000148331	46.9698	48.9501	53.8592	49.9264	7.06586	35.3577	46.6233	38.3356	40.1055	6.33289	44.5553	47.1389	48.8375	46.8439	6.84426	37.6419	43.606	38.4019	39.8833	6.31532	-0.312138	0.00046416	0.00285504	-0.0954959	0.288999	0.497909	-0.326657	0.000345295	0.00160778
ASB7	140460	ENSG00000183475	42.2593	41.2359	48.9796	44.1583	6.64517	51.5705	55.3814	57.6947	54.8822	7.40825	49.9363	45.0742	44.3682	46.4596	6.81612	49.8019	49.0724	54.8599	51.2447	7.15854	0.318681	4.97378e-05	0.00040416	0.060016	0.45565	0.657166	0.211795	0.00856866	0.0274743
ASB8	140461	ENSG00000177981	15.508	13.57	15.557	14.8783	3.85724	17.4201	19.1795	18.6256	18.4084	4.2905	18.0087	18.2322	20.3151	18.852	4.34189	21.222	19.1533	20.8468	20.4073	4.51745	0.305764	0.000834407	0.00475163	0.335777	0.000364723	0.00326068	0.439603	3.52397e-06	2.40062e-05
ASB9	140462	ENSG00000102048	0.988635	1.6831	0.734563	1.13543	1.06557	0.804891	0.571746	0.861116	0.745918	0.863665	1.21971	1.16873	0.75843	1.04896	1.02419	0.851977	0.918022	0.914332	0.894777	0.945926	-0.590007	0.105644	0.243097	-0.142836	0.697708	0.836031	-0.328666	0.386571	0.561563
ASCC1	51008	ENSG00000138303	25.1423	26.8945	29.1727	27.0698	5.20287	37.5999	38.4889	42.1309	39.4066	6.27747	30.7797	28.4392	30.7977	30.0055	5.47773	42.8312	42.4376	48.2767	44.5152	6.67197	0.548363	2.48314e-11	6.21782e-10	0.14106	0.0977797	0.240476	0.717133	1.19038e-17	3.31706e-16
ASCC2	84164	ENSG00000100325	21.7693	21.3543	22.8764	22	4.69042	19.4036	23.8574	21.6236	21.6282	4.65061	21.1655	22.167	20.7756	21.3694	4.6227	23.0808	24.3276	23.2972	23.5685	4.85474	-0.0217627	0.793808	0.893377	-0.0514712	0.549964	0.73271	0.0932797	0.2805	0.450887
ASCC3	10973	ENSG00000112249	134.648	122.621	126.319	127.863	11.3076	132.635	128.877	127.254	129.588	11.3837	113.218	111.965	115.363	113.515	10.6543	120.361	114.502	115.901	116.921	10.813	0.0227729	0.735639	0.857099	-0.18225	0.00765617	0.0371617	-0.139051	0.04251	0.106318
ASCL1	429	ENSG00000139352	0	0	0	0	0	0	0.0259885	0	0.00866282	0.0930743	0	0	0	0	0	0	0	0	0	0	1.10538	0.801971	NA	0	1	NA	0	1	NA
ASCL2	430	ENSG00000183734	0.019385	0.0701291	0.104938	0.0648172	0.254592	0.0287461	0	0.0318932	0.0202131	0.142173	0.0717476	0.116873	0.108347	0.0989894	0.314626	0	0.0417283	0.0731465	0.0382916	0.195682	-1.66812	0.259707	NA	0.698461	0.563729	NA	-0.509045	0.714226	NA
ASCL3	56676	ENSG00000176009	0	0	0	0	0	0	0.0259885	0	0.00866282	0.0930743	0	0	0	0	0	0	0	0	0	0	1.10538	0.801971	NA	0	1	NA	0	1	NA
ASCL4	121549	ENSG00000187855	0.019385	0	0	0.00646166	0.0803845	0	0	0	0	0	0	0	0	0	0	0	0	0	0	0	-0.818196	0.852728	NA	-0.275416	0.950174	NA	-0.059068	0.989307	NA
ASCL5	647219	ENSG00000232237	0.11631	0.0350646	0.0524688	0.0679478	0.260668	0.0862384	0.129942	0	0.0720602	0.26844	0	0	0.0541736	0.0180579	0.13438	0	0	0.0365733	0.0121911	0.110413	0.0579055	0.968268	NA	-1.56424	0.359479	NA	-2.0046	0.264818	NA
ASF1A	25842	ENSG00000111875	24.27	25.8426	27.9396	26.0174	5.10073	23.5143	21.0506	25.1318	23.2323	4.81999	25.0399	23.4136	25.6783	24.7106	4.97098	21.8416	18.736	22.456	21.0112	4.5838	-0.156375	0.116181	0.261411	-0.0810117	0.424448	0.629692	-0.315243	0.00231488	0.00873941
ASF1B	55723	ENSG00000105011	34.7961	33.7321	38.0399	35.5227	5.96009	43.8091	52.4707	48.6052	48.295	6.94946	41.9724	47.2168	45.3162	44.8351	6.6959	49.8794	49.5732	54.3113	51.2546	7.15923	0.446135	8.02832e-09	1.38721e-07	0.332477	2.60844e-05	0.000381932	0.524588	3.25863e-11	4.56462e-10
ASGR1	432	ENSG00000141505	0.07754	0.175323	0.209875	0.154246	0.392742	0.143731	0.103954	0.127573	0.125086	0.353675	0.0717476	0.0389578	0.243781	0.118162	0.343747	0.0774524	0	0.10972	0.0623907	0.249781	-0.261922	0.77029	NA	-0.23409	0.802264	NA	-1.28679	0.236869	0.399021
ASGR2	433	ENSG00000161944	0	0	0	0	0	0	0	0	0	0	0	0	0	0	0	0.0774524	0	0	0.0258175	0.160678	0	1	NA	0	1	NA	1.86451	0.67227	NA
ASH1L	55870	ENSG00000116539	346.681	310.497	356.526	337.901	18.3821	301.087	327.013	333.698	320.599	17.9053	384.854	377.306	389.454	383.871	19.5926	373.94	368.294	369.902	370.712	19.2539	-0.0720452	0.201221	0.387833	0.175445	0.00191722	0.0127126	0.127084	0.0249305	0.0683951
ASH1L-AS1	645676	ENSG00000235919	5.33087	5.36488	5.74533	5.48036	2.34102	5.72048	5.97734	5.99592	5.89791	2.42856	6.0268	5.33722	5.44444	5.60282	2.36703	5.49912	6.55134	6.65633	6.2356	2.49712	0.110351	0.394719	0.597428	0.00961039	0.943965	0.972497	0.198657	0.147305	0.28014
ASH2L	9070	ENSG00000129691	40.8054	38.2554	43.2868	40.7825	6.38612	41.5094	46.9351	44.1083	44.1843	6.64712	48.6449	51.658	50.3814	50.2281	7.08718	53.4422	53.4122	55.8839	54.2461	7.36519	0.118123	0.0772266	0.192234	0.293518	1.57982e-05	0.000249405	0.404878	2.99585e-09	3.21227e-08
ASIC1	41	ENSG00000110881	8.33555	6.24149	9.99531	8.19078	2.86195	6.95656	6.80897	6.92082	6.89545	2.62592	8.10748	6.66178	9.4262	8.06515	2.83992	6.42855	7.46936	7.42437	7.10743	2.66598	-0.246371	0.112474	0.255156	-0.0291718	0.853473	0.925412	-0.204483	0.205023	0.359017
ASIC2	40	ENSG00000108684	0	0	0.0262344	0.0087448	0.0935136	0	0	0	0	0	0	0	0	0	0	0	0	0	0	0	-0.818196	0.852728	NA	-0.275416	0.950174	NA	-0.059068	0.989307	NA
ASIC3	9311	ENSG00000213199	1.10494	1.22726	1.36419	1.23213	1.11001	0.89113	1.19547	1.18005	1.08888	1.0435	1.21971	1.16873	1.0293	1.13925	1.06736	0.851977	1.41876	1.02405	1.09826	1.04798	-0.169513	0.545241	0.724799	-0.134517	0.646623	0.80174	-0.133807	0.655919	0.788234
ASIC4	55515	ENSG00000072182	0.19385	0.175323	0.131172	0.166782	0.408389	0.114984	0.233896	0.191359	0.18008	0.424358	0.502233	0.116873	0.325041	0.314716	0.560996	0	0.166913	0.146293	0.104402	0.323113	0.102037	0.887534	0.943821	0.82091	0.249992	NA	-0.509361	0.540138	0.69847
ASIP	434	ENSG00000101440	0	0.0350646	0	0.0116882	0.108112	0	0	0	0	0	0	0	0	0	0	0	0.0417283	0	0.0139094	0.117938	-0.818196	0.852728	NA	-0.275416	0.950174	NA	0.902719	0.837716	NA
ASL	435	ENSG00000126522	15.76	15.1128	14.7962	15.223	3.90167	17.3627	18.9456	18.8489	18.3857	4.28786	15.928	16.5571	15.2228	15.9026	3.98781	18.666	19.8627	19.3107	19.2798	4.39088	0.272854	0.00238891	0.011615	0.0485797	0.605819	0.775092	0.333864	0.000362561	0.00168082
ASNA1	439	ENSG00000198356	57.554	59.8903	63.8545	60.433	7.77386	53.1516	50.6775	54.0908	52.64	7.25534	48.7166	50.9568	53.7402	51.1379	7.15107	45.8518	45.2752	47.9475	46.3582	6.80868	-0.192881	0.0058927	0.0247878	-0.243612	0.000666253	0.00539188	-0.38697	1.00391e-07	8.80097e-07
ASNS	440	ENSG00000070669	2.7139	2.45452	2.80708	2.6585	1.63049	2.52966	2.57286	2.45577	2.51943	1.58727	1.86544	1.51935	1.86899	1.75126	1.32335	2.16867	1.58567	2.12125	1.95853	1.39947	-0.0771794	0.694214	0.830943	-0.620656	0.00427294	0.0236403	-0.468114	0.0325872	0.0855602
ASNSD1	54529	ENSG00000138381	73.8956	75.7044	67.0289	72.2096	8.49762	66.9497	61.0989	64.7431	64.2639	8.01648	68.8777	54.3461	60.7557	61.3265	7.83112	58.3217	48.6551	58.7367	55.2378	7.43222	-0.164723	0.120778	0.26884	-0.25178	0.0187477	0.0726973	-0.397064	0.000228004	0.00110274
ASNSP1	389652	ENSG00000248498	0.058155	0.0701291	0.0524688	0.060251	0.245461	0.0287461	0	0	0.00958204	0.0978879	0.0717476	0	0.0541736	0.0419737	0.204875	0.0774524	0.0417283	0	0.0397269	0.199316	-2.53671	0.148108	NA	-0.612494	0.694335	NA	-0.832398	0.608523	NA
ASPA	443	ENSG00000108381	0	0	0	0	0	0	0	0	0	0	0	0	0	0	0	0	0.0834565	0	0.0278188	0.16679	0	1	NA	0	1	NA	2.65202	0.543846	NA
ASPG	374569	ENSG00000166183	0	0.0350646	0.104938	0.0466674	0.216026	0	0.0519769	0	0.0173256	0.131627	0	0.0389578	0	0.0129859	0.113956	0	0.0417283	0	0.0139094	0.117938	-1.35169	0.555359	NA	-1.53839	0.509377	NA	-1.36551	0.560612	NA
ASPH	444	ENSG00000198363	314.618	322.664	348.393	328.558	18.1262	279.47	296.736	301.933	292.713	17.1089	289.717	259.771	270.841	273.443	16.5361	227.633	230.09	257.878	238.533	15.4445	-0.161715	0.0115617	0.0431354	-0.274124	2.07942e-05	0.000315228	-0.46645	5.48826e-13	9.45978e-12
ASPHD1	253982	ENSG00000174939	2.11296	1.85842	2.33486	2.10208	1.44986	2.01223	1.87117	1.91359	1.93233	1.39008	1.21971	1.55831	1.38143	1.38648	1.17749	1.23924	2.37851	1.71894	1.7789	1.33375	-0.12118	0.59809	0.764521	-0.595422	0.0178709	0.0702084	-0.209877	0.395499	0.57011
ASPHD2	57168	ENSG00000128203	0.54278	0.455839	0.262344	0.420321	0.648322	0.316207	0.571746	0.255145	0.381033	0.617279	0.573981	0.389578	0.243781	0.402447	0.634387	0.232357	0.292098	0.256013	0.260156	0.510055	-0.146694	0.777824	0.884125	-0.180605	0.739967	NA	-0.700872	0.23349	0.394891
ASPM	259266	ENSG00000066279	526.69	531.123	501.523	519.779	22.7987	543.503	559.713	528.757	543.991	23.3236	527.489	512.217	485.991	508.566	22.5514	476.952	486.259	530.678	497.963	22.3151	0.0683903	0.328068	0.533521	-0.0421704	0.547517	0.73124	-0.0700372	0.318297	0.492197
ASPN	54829	ENSG00000106819	0.03877	0	0	0.0129233	0.113681	0.0574922	0	0	0.0191641	0.138434	0	0	0	0	0	0	0	0	0	0	0.450223	0.91659	NA	-0.909481	0.834098	NA	-0.693133	0.873177	NA
ASPRV1	151516	ENSG00000244617	0.407085	0.455839	0.498454	0.453793	0.673641	0.287461	0.701688	0.669757	0.552969	0.743619	0.860971	0.428536	0.514649	0.601385	0.77549	0.619619	1.00148	0.768039	0.796379	0.892401	0.290586	0.495453	0.683891	0.328452	0.459146	0.659904	0.838912	0.0527465	0.126331
ASPSCR1	79058	ENSG00000169696	17.7373	20.0219	17.2622	18.3405	4.28258	14.6893	17.8541	13.0762	15.2065	3.89955	16.4302	14.8429	17.4439	16.239	4.02976	14.6385	15.5229	12.5446	14.2353	3.77298	-0.2654	0.0304479	0.0944236	-0.183512	0.14188	0.309796	-0.377193	0.00302344	0.0110405
ASRGL1	80150	ENSG00000162174	8.99464	7.92459	8.49995	8.47306	2.91085	9.37124	10.6813	9.37659	9.80969	3.13204	9.32719	9.38883	9.80542	9.50714	3.08337	8.44231	11.1832	9.76506	9.79685	3.12999	0.20996	0.0715823	0.181747	0.154936	0.200786	0.391651	0.212276	0.0830712	0.18085
ASS1	445	ENSG00000130707	264.702	316.703	282.256	287.887	16.9672	231.78	315.526	241.112	262.806	16.2113	276.731	354.867	302.289	311.295	17.6436	248.777	349.224	257.512	285.171	16.887	-0.132729	0.3188	0.523903	0.104735	0.431813	0.6365	-0.0226412	0.865153	0.924605
ASTE1	28990	ENSG00000034533	12.7747	13.7453	13.9829	13.501	3.67437	14.3443	15.0213	15.9147	15.0934	3.88503	13.8473	13.7131	12.8662	13.4756	3.67091	14.1738	15.4395	16.0557	15.223	3.90166	0.167164	0.0760275	0.189941	-0.0146656	0.882023	0.938607	0.178715	0.0708763	0.159719
ASTL	431705	ENSG00000188886	0	0.0701291	0.0787032	0.0496108	0.222735	0	0.129942	0	0.0433141	0.20812	0.0717476	0	0.0541736	0.0419737	0.204875	0	0.125185	0.0731465	0.0661104	0.257119	-0.100448	0.950811	NA	-0.256768	0.880958	NA	0.582628	0.722051	NA
ASTN1	460	ENSG00000152092	1.53141	1.05194	1.25925	1.28087	1.13175	3.39204	4.23612	3.02985	3.55267	1.88485	2.00893	2.18164	1.51686	1.90248	1.3793	5.80893	5.88368	4.09621	5.26294	2.29411	1.45276	3.5026e-10	7.55591e-09	0.513823	0.0417456	0.13148	1.99375	1.49301e-17	4.14553e-16
ASTN2	23245	ENSG00000148219	3.00467	2.87529	3.358	3.07932	1.7548	2.64464	2.65082	3.06174	2.78574	1.66905	2.22418	2.80496	3.06081	2.69665	1.64215	2.32357	2.33678	2.56013	2.40683	1.5514	-0.144595	0.428404	0.627095	-0.165097	0.388988	0.597915	-0.356492	0.0749699	0.166951
ASXL1	171023	ENSG00000171456	68.933	64.8694	77.8375	70.5467	8.39921	60.4531	73.5993	70.4201	68.1575	8.25576	73.2543	73.0848	69.613	71.9841	8.48434	71.6435	69.8948	65.2467	68.9283	8.30231	-0.046354	0.544439	0.724312	0.0205024	0.791033	0.891797	-0.0416932	0.5925	0.740546
ASXL2	55252	ENSG00000143970	29.3295	25.1413	34.4195	29.6301	5.44335	29.2636	34.0189	33.137	32.1398	5.6692	29.1295	29.2963	29.8496	29.4251	5.42449	34.3114	30.5868	34.8543	33.2509	5.76636	0.120591	0.207357	0.395912	-0.0172354	0.860137	0.928178	0.158504	0.10539	0.217021
ASXL3	80816	ENSG00000141431	0.019385	0	0.0262344	0.0152065	0.123314	0	0.0259885	0.0956795	0.040556	0.201385	0	0	0.0541736	0.0180579	0.13438	0.0774524	0.125185	0.0365733	0.0797368	0.282377	1.27071	0.473102	NA	0.537841	0.77973	NA	2.26638	0.195547	NA
ATAD1	84896	ENSG00000138138	58.3294	62.1344	65.3499	61.9379	7.87006	57.1185	54.056	64.2328	58.4691	7.64651	58.1156	52.3203	54.9862	55.1407	7.42568	50.4215	46.068	54.3113	50.2669	7.08992	-0.0770209	0.380574	0.58387	-0.177933	0.0458275	0.140631	-0.306001	0.000661558	0.00287506
ATAD2	29028	ENSG00000156802	522.484	522.848	568.237	537.856	23.1917	578.631	562.572	652.885	598.029	24.4546	571.183	519.385	599.756	563.441	23.7369	583.527	559.409	661.464	601.467	24.5248	0.159004	0.0516535	0.142034	0.05823	0.476812	0.675007	0.155883	0.0569037	0.134118
ATAD2B	54454	ENSG00000119778	42.7827	37.0632	42.972	40.9393	6.39838	38.836	38.9567	37.4745	38.4224	6.19858	44.2683	40.0876	39.8988	41.4182	6.4357	38.0291	34.1754	34.7446	35.6497	5.97074	-0.0887517	0.276946	0.479708	-8.41971e-06	0.999919	0.99993	-0.214558	0.0110409	0.0343068
ATAD3A	55210	ENSG00000197785	45.8649	45.3735	43.2868	44.8417	6.6964	28.1137	32.9534	27.0454	29.3708	5.41949	31.4972	31.9843	35.3483	32.9433	5.73962	24.1652	26.1636	20.7005	23.6764	4.86584	-0.608426	4.14562e-10	8.86183e-09	-0.45159	4.71737e-06	9.0747e-05	-0.934396	3.0826e-20	1.10121e-18
ATAD3B	83858	ENSG00000160072	94.8314	92.886	93.9192	93.8789	9.68911	71.2616	75.3665	65.8275	70.8185	8.41538	72.8956	73.6302	77.8474	74.7911	8.64818	61.11	59.3376	53.6896	58.0457	7.61877	-0.402897	3.19184e-08	4.93188e-07	-0.335946	5.23709e-06	9.88062e-05	-0.705888	5.17148e-21	1.98116e-19
ATAD3C	219293	ENSG00000215915	0.911095	0.876614	1.15431	0.980674	0.99029	1.58104	2.10506	2.20063	1.96224	1.4008	1.57845	1.83102	0.975124	1.46153	1.20894	2.24612	2.71234	2.26754	2.40867	1.55199	1.00132	0.000202533	0.00138402	0.530409	0.0656453	0.182256	1.29526	2.87968e-06	1.99304e-05
ATAD5	79915	ENSG00000176208	40.1463	35.8009	34.3408	36.7627	6.06322	39.8996	41.2697	38.2399	39.8031	6.30897	41.7571	39.3084	39.6551	40.2402	6.34352	39.9654	38.3483	39.3163	39.21	6.26179	0.114801	0.180656	0.360123	0.114055	0.191313	0.380036	0.0799148	0.363908	0.539558
ATAT1	79969	ENSG00000223752	0.11631	0.315581	0.314813	0.248901	0.4989	0.0862384	0.0519769	0.0956795	0.0779649	0.279222	0	0.194789	0.162521	0.119103	0.345113	0.154905	0.25037	0.0365733	0.147283	0.383774	-1.64728	0.0617721	0.162355	-0.871657	0.310635	NA	-0.764176	0.379356	0.554523
ATCAY	85300	ENSG00000167654	0.096925	0.0350646	0.0262344	0.0527413	0.229655	0.0287461	0.155931	0.0956795	0.0934521	0.305699	0.143495	0.0389578	0	0.0608177	0.246612	0	0.0834565	0.182866	0.0887743	0.29795	0.746424	0.540693	NA	-0.231098	0.866233	NA	0.811959	0.523904	NA
ATE1	11101	ENSG00000107669	34.1564	31.5581	34.8918	33.5354	5.79098	30.7583	29.8867	31.957	30.8673	5.55584	31.1385	27.0367	29.335	29.1701	5.40093	26.7985	24.3693	28.6003	26.5894	5.15649	-0.116591	0.171428	0.346918	-0.21734	0.0130746	0.0554668	-0.342846	0.00011771	0.000606478
ATE1-AS1	100130887	ENSG00000226864	0.42647	0.561033	0.498454	0.495319	0.703789	0.316207	0.519769	0.542184	0.459387	0.677781	0.717476	0.662282	0.650083	0.676614	0.822565	0.542167	0.417283	0.914332	0.624594	0.790312	-0.0933922	0.825468	0.910244	0.446049	0.292561	0.501567	0.378613	0.383492	0.558564
ATF1	466	ENSG00000123268	36.2499	37.7996	38.3809	37.4768	6.12183	33.3742	32.8754	38.5907	34.9468	5.91158	33.5779	27.9327	29.2537	30.2548	5.50043	28.1152	25.1204	28.4174	27.2177	5.21706	-0.0965263	0.297389	0.502392	-0.326095	0.000599849	0.00493672	-0.469845	1.09529e-06	8.07227e-06
ATF2	1386	ENSG00000115966	44.2366	40.7801	44.992	43.3362	6.58302	50.1332	45.7917	50.455	48.7933	6.98522	44.2683	33.1141	35.9171	37.7665	6.14544	43.6057	34.7179	40.9621	39.7619	6.3057	0.176437	0.105257	0.242445	-0.216903	0.0503449	0.150739	-0.135014	0.22435	0.384293
ATF3	467	ENSG00000162772	37.0641	34.749	35.4427	35.7519	5.97929	34.4091	36.5917	32.9775	34.6595	5.88723	44.914	40.7888	40.874	42.1923	6.49556	37.6419	45.3586	34.5617	39.1874	6.25998	-0.0422041	0.658872	0.806095	0.224143	0.0201068	0.076828	0.123682	0.203536	0.356999
ATF4	468	ENSG00000128272	270.518	261.301	289.89	273.903	16.55	216.142	222.409	215.598	218.05	14.7665	270.202	269.783	276.339	272.108	16.4957	223.295	228.629	224.45	225.458	15.0153	-0.323906	4.365e-12	1.17794e-10	-0.0173371	0.712351	0.845102	-0.286957	1.49369e-09	1.66728e-08
ATF5	22809	ENSG00000169136	6.16443	5.25968	6.76848	6.0642	2.46256	4.13944	4.83385	3.92286	4.29872	2.07333	5.59631	5.2593	4.74019	5.1986	2.28004	3.95007	4.79875	3.62075	4.12319	2.03056	-0.494114	0.00129771	0.00699508	-0.250654	0.110958	0.261733	-0.56671	0.000588072	0.00258984
ATF6	22926	ENSG00000118217	112.646	116.94	114.382	114.656	10.7078	125.132	128.383	130.571	128.028	11.315	120.464	121.315	120.238	120.672	10.9851	143.364	137.62	146.769	142.584	11.9409	0.163185	0.00587644	0.0247537	0.0648247	0.28069	0.488319	0.307331	3.04142e-07	2.47103e-06
ATF6B	1388	ENSG00000234539	0	0.0350646	0.0262344	0.020433	0.142944	0.0287461	0.0259885	0	0.0182449	0.135074	0	0	0.0270868	0.00902893	0.0950207	0	0	0.0365733	0.0121911	0.110413	0.436342	0.383521	0.586565	-0.377302	0.878466	NA	0.72096	0.163538	0.30354
ATF7	11016	ENSG00000170653	7.83154	9.57263	9.10334	8.83583	2.97251	6.06543	8.08241	8.22844	7.45876	2.73107	12.4841	12.5444	11.4577	12.1621	3.48742	10.2237	10.7242	10.8988	10.6156	3.25815	-0.23589	0.0629121	0.164779	0.455135	0.000306363	0.00283904	0.269534	0.0366765	0.0944535
ATF7IP	55729	ENSG00000171681	68.526	58.9435	70.4918	65.9871	8.12324	66.9497	71.6762	74.7895	71.1384	8.43436	85.8819	77.565	79.8248	81.0905	9.00503	78.3044	75.4864	82.6556	78.8155	8.87781	0.110991	0.143517	0.304087	0.284576	0.000201356	0.00204236	0.249127	0.00120943	0.00491053
ATF7IP2	80063	ENSG00000166669	2.30681	2.45452	1.36419	2.04184	1.42893	3.01834	3.53443	2.93417	3.16231	1.77829	2.51117	2.68809	1.4356	2.21162	1.48715	3.33045	2.75406	2.26754	2.78402	1.66854	0.630315	0.0170752	0.0589123	0.0714572	0.797308	0.894593	0.412499	0.135028	0.262031
ATG10	83734	ENSG00000152348	8.41309	7.53888	8.34254	8.09817	2.84573	8.25014	8.75811	7.36732	8.12519	2.85047	8.75321	8.92133	9.48037	9.05164	3.00859	9.91391	10.1817	9.72849	9.94136	3.15299	0.00618443	0.956742	0.97864	0.153446	0.191449	0.38018	0.282347	0.0169542	0.0494944
ATG101	60673	ENSG00000123395	38.3241	40.3944	38.6433	39.1206	6.25465	31.9369	31.9918	31.0321	31.6536	5.62615	29.9905	32.0623	33.696	31.9162	5.64945	30.2839	26.8313	25.8573	27.6575	5.25904	-0.300536	0.000277791	0.00181619	-0.295807	0.000470806	0.00403029	-0.517478	2.12533e-09	2.32792e-08
ATG12	9140	ENSG00000145782	33.4391	31.2075	32.6356	32.4274	5.69451	36.68	34.5646	37.0599	36.1015	6.00845	33.5061	26.6861	28.2244	29.4722	5.42883	30.8261	26.9982	29.8804	29.2349	5.40693	0.158179	0.0913964	0.21828	-0.15987	0.0969485	0.239157	-0.162009	0.095203	0.200794
ATG13	9776	ENSG00000175224	39.6811	37.8347	43.2343	40.25	6.34429	43.7516	54.4458	49.2431	49.1468	7.01048	52.4475	55.9434	55.6092	54.6667	7.39369	58.554	71.7726	64.1861	64.8376	8.05218	0.290599	0.000532829	0.00320939	0.435818	2.79202e-07	8.04256e-06	0.68498	6.1534e-16	1.43602e-14
ATG14	22863	ENSG00000126775	14.1123	16.0245	17.6033	15.9134	3.98915	16.5865	16.2168	17.4137	16.739	4.09133	17.5064	15.661	13.8143	15.6606	3.95734	14.3287	14.438	14.8122	14.5263	3.81134	0.0824753	0.43803	0.634868	-0.0427727	0.697027	0.835754	-0.131899	0.237971	0.400494
ATG16L1	55054	ENSG00000085978	0.019385	0	0	0.00646166	0.0803845	0	0	0	0	0	0	0	0	0	0	0	0	0	0	0	-0.818196	0.852728	NA	-0.275416	0.950174	NA	-0.059068	0.989307	NA
ATG16L2	89849	ENSG00000168010	11.1076	11.5362	12.8286	11.8242	3.43863	9.2275	11.0191	11.8005	10.6824	3.26839	9.11195	12.934	14.7081	12.2514	3.50019	10.3012	12.2681	12.6909	11.7534	3.42832	-0.142792	0.311016	0.516969	0.0694823	0.627034	0.788101	-0.00290717	0.983971	0.992665
ATG2A	23130	ENSG00000110046	15.7018	17.9531	17.4196	17.0248	4.12612	16.9027	23.8834	17.0628	19.283	4.39124	15.7845	17.8037	19.665	17.7511	4.2132	20.9122	23.4096	19.6398	21.3205	4.61741	0.184261	0.139983	0.29857	0.0639287	0.61624	0.781555	0.319963	0.0119396	0.0366953
ATG2B	55102	ENSG00000066739	36.8509	32.4698	43.1031	37.4746	6.12165	35.6164	33.9149	35.0187	34.85	5.90339	34.2236	34.7504	38.6799	35.8846	5.99038	36.3252	32.7984	36.8658	35.3298	5.94389	-0.0982201	0.29567	0.500478	-0.0659813	0.489285	0.685302	-0.091946	0.338903	0.513942
ATG3	64422	ENSG00000144848	49.6644	50.6332	53.1247	51.1407	7.15128	45.7351	44.8561	49.6896	46.7602	6.83815	47.6404	42.6977	47.4831	45.9404	6.77794	42.5988	41.9369	44.912	43.1492	6.56881	-0.124486	0.0868995	0.210058	-0.165183	0.0262998	0.0941101	-0.250114	0.000892984	0.0037506
ATG4A	115201	ENSG00000101844	26.4993	27.4906	25.9458	26.6452	5.1619	37.255	36.6957	37.2512	37.0673	6.08829	30.9232	32.4908	31.7728	31.7289	5.63284	42.1341	42.3125	41.6204	42.0223	6.48246	0.481108	1.58192e-10	3.56883e-09	0.245768	0.00160637	0.0110091	0.649688	3.60928e-17	9.47113e-16
ATG4B	23192	ENSG00000168397	24.7353	26.8244	27.3362	26.2986	5.12822	22.0483	28.7172	20.7306	23.832	4.88181	24.0355	24.5434	25.0011	24.5267	4.95244	23.3906	26.0802	22.4194	23.9634	4.89524	-0.136863	0.191174	0.374915	-0.105786	0.321266	0.532169	-0.139064	0.196346	0.347649
ATG4C	84938	ENSG00000125703	17.2139	15.5336	17.3147	16.6874	4.08502	19.6049	19.6733	21.5279	20.2687	4.50207	16.6454	12.3886	12.2432	13.7591	3.70932	14.3287	12.4767	14.7025	13.836	3.71967	0.282171	0.0134766	0.0488099	-0.313827	0.00867218	0.0409646	-0.281963	0.0194792	0.0556578
ATG4D	84971	ENSG00000130734	26.7319	27.7361	26.7329	27.0669	5.20259	26.5902	31.8618	25.387	27.9463	5.28643	28.986	31.4389	32.2604	30.8951	5.55834	33.6918	37.9727	31.6359	34.4335	5.868	0.0499127	0.601712	0.767086	0.187171	0.0538124	0.15826	0.340001	0.0004694	0.00211456
ATG5	9474	ENSG00000057663	46.272	46.4605	43.1294	45.2873	6.72958	48.006	43.8945	45.2883	45.7296	6.76237	47.7839	45.5417	42.5533	45.293	6.73001	39.1909	38.6404	41.9861	39.9391	6.31974	0.018095	0.837024	0.916939	-0.014516	0.87097	0.933616	-0.188576	0.0370766	0.0952846
ATG7	10533	ENSG00000197548	29.911	30.1205	31.6125	30.548	5.52702	35.3865	37.1375	37.0918	36.5386	6.04471	29.4883	31.3221	31.8811	30.8972	5.55852	35.9379	35.8028	36.427	36.0559	6.00466	0.262691	9.5624e-05	0.000716808	0.0146308	0.835293	0.915966	0.232608	0.000938506	0.00391301
ATG9A	79065	ENSG00000198925	14.8101	15.6739	17.9968	16.1603	4.01998	15.4942	17.8021	16.8077	16.7013	4.08672	16.3585	17.9206	19.2316	17.8369	4.22337	17.4268	20.8641	19.8959	19.3956	4.40404	0.0547733	0.570817	0.743906	0.149104	0.132345	0.295658	0.270031	0.00668074	0.0221464
ATG9B	285973	ENSG00000181652	0.65909	0.666227	1.02314	0.782819	0.884771	0.172477	0.467792	0.510291	0.38352	0.61929	0.143495	0.623325	0.622996	0.463272	0.680641	0.154905	0.667652	0.585172	0.469243	0.685013	-1.02943	0.0381141	0.112421	-0.65462	0.193674	0.382909	-0.649018	0.205174	0.359228
ATIC	471	ENSG00000138363	21.0909	21.1439	25.4736	22.5695	4.75073	17.3914	24.0653	18.6894	20.0487	4.47758	18.4391	25.0109	22.4549	21.9683	4.68704	21.6867	15.9402	24.8698	20.8322	4.56423	-0.167023	0.269121	0.470929	-0.0370877	0.807851	0.901407	-0.119143	0.437465	0.609618
ATL1	51062	ENSG00000198513	8.33555	7.74927	7.16199	7.74894	2.78369	11.1247	12.6304	11.2583	11.6711	3.41631	12.1971	11.3757	9.88668	11.1531	3.33963	14.9483	12.1012	14.3001	13.7832	3.71258	0.589908	3.12147e-06	3.27515e-05	0.49727	0.00013858	0.00152094	0.811664	3.9263e-10	4.72995e-09
ATL2	64225	ENSG00000119787	284.01	276.379	277.717	279.369	16.7143	258.399	239.899	245.673	247.99	15.7477	297.896	263.588	251.338	270.941	16.4603	216.015	210.352	221.122	215.83	14.6911	-0.166839	0.0325506	0.0994335	-0.0554604	0.478654	0.676436	-0.379974	1.33425e-06	9.71408e-06
ATL3	25923	ENSG00000184743	97.5841	97.8652	110.027	101.825	10.0909	96.587	113.258	110.063	106.636	10.3265	101.451	97.1218	90.3344	96.3024	9.81338	85.1977	90.133	93.1887	89.5065	9.46079	0.0705802	0.313443	0.519077	-0.0905714	0.201993	0.392975	-0.18918	0.00813167	0.0262644
ATM	472	ENSG00000149311	141.666	136.191	158.718	145.525	12.0634	154.309	151.773	159.274	155.119	12.4547	136.966	134.21	142.612	137.929	11.7443	139.414	133.989	154.266	142.557	11.9397	0.0985924	0.156873	0.325197	-0.0843275	0.230629	0.429105	-0.0338603	0.631047	0.768985
ATMIN	23300	ENSG00000166454	102.043	94.9548	99.717	98.9048	9.94509	94.6897	96.1833	90.3215	93.7315	9.6815	103.46	99.9657	103.444	102.29	10.1139	94.4145	91.0511	91.0309	92.1655	9.60028	-0.0740806	0.229887	0.424238	0.0376963	0.545948	0.730473	-0.111908	0.0759577	0.168621
ATN1	1822	ENSG00000111676	6.16443	6.66227	8.29007	7.03892	2.6531	5.00182	7.25078	8.22844	6.82701	2.61286	6.52903	7.12928	6.9613	6.8732	2.62168	7.35798	8.88812	7.35123	7.86577	2.8046	-0.0402627	0.801478	0.897328	-0.0321906	0.844931	0.921222	0.162728	0.322954	0.497328
ATOH1	474	ENSG00000172238	0.019385	0.105194	0.104938	0.0765054	0.276596	0.0287461	0.0259885	0	0.0182449	0.135074	0.0717476	0.194789	0.189607	0.152048	0.389933	0.0774524	0.0834565	0.0365733	0.0658274	0.256569	-1.93408	0.168177	NA	1.13111	0.281743	NA	-0.196901	0.869882	0.927328
ATOH7	220202	ENSG00000179774	0.27139	0.280517	0.262344	0.271417	0.520977	0.201223	0.311861	0.287039	0.266708	0.516437	0.28699	0.155831	0.270868	0.237896	0.487746	0.232357	0.292098	0.182866	0.235774	0.485565	-0.0220024	0.96877	0.984408	-0.219585	0.71595	NA	-0.217397	0.725698	0.837005
ATOH8	84913	ENSG00000168874	0	0	0.0262344	0.0087448	0.0935136	0.0574922	0.0779654	0.127573	0.0876768	0.296103	0	0	0	0	0	0.232357	0.166913	0.10972	0.169663	0.411902	3.21846	0.0400224	NA	-0.275419	0.884805	NA	4.12761	0.00819094	NA
ATOX1	475	ENSG00000177556	26.1116	25.9828	24.9752	25.6899	5.06852	20.4385	19.8032	17.924	19.3886	4.40324	20.5198	20.9203	19.99	20.4767	4.52512	18.9758	17.7762	16.6043	17.7854	4.21728	-0.401254	1.67927e-05	0.000152415	-0.338582	0.0003986	0.00350366	-0.548194	2.26572e-08	2.18425e-07
ATP10A	57194	ENSG00000206190	5.77673	5.50514	5.50922	5.59703	2.3658	10.4348	13.6699	11.5134	11.8727	3.44568	5.16583	3.93474	3.92758	4.34272	2.08392	12.7796	13.1444	11.8863	12.6035	3.55013	1.08469	2.49202e-17	1.23056e-15	-0.417658	0.00449101	0.0245706	1.15775	1.99555e-18	5.98473e-17
ATP10B	23120	ENSG00000118322	2.09358	2.174	2.59721	2.28826	1.5127	2.29969	3.53443	2.67903	2.83772	1.68455	3.30039	3.54516	3.60254	3.4827	1.8662	4.95695	5.21603	4.75452	4.97584	2.23066	0.320627	0.0851422	0.206912	0.610631	0.00130308	0.00926439	1.11646	1.90287e-09	2.09602e-08
ATP10D	57205	ENSG00000145246	23.262	28.0517	25.9983	25.7706	5.07648	36.1339	46.2854	41.9714	41.4636	6.43922	25.9726	31.4779	25.895	27.7818	5.27085	37.8742	41.3527	39.0602	39.4291	6.27926	0.69065	4.87016e-11	1.16576e-09	0.106183	0.325428	0.536906	0.611024	1.12333e-08	1.12214e-07
ATP11A	23250	ENSG00000068650	35.6102	31.5581	37.9349	35.0344	5.91899	30.4709	39.2166	33.6473	34.4449	5.86898	34.7258	38.1397	33.696	35.5205	5.95991	37.0997	34.7179	30.8678	34.2285	5.85051	-0.0228506	0.81794	0.905785	0.0116729	0.90773	0.952914	-0.0469798	0.643516	0.778962
ATP11A-AS1	100874205	ENSG00000232684	0	0	0	0	0	0	0.0259885	0.0318932	0.0192939	0.138902	0	0.0779156	0.0270868	0.0350008	0.187085	0	0	0	0	0	1.98735	0.493643	NA	2.92748	0.306947	NA	0	1	NA
ATP11B	23200	ENSG00000058063	168.32	156.563	171.678	165.52	12.8655	172.592	164.299	181.791	172.894	13.1489	183.602	157.039	166.232	168.958	12.9984	157.461	149.638	166.079	157.726	12.5589	0.068151	0.373087	0.576853	0.0183385	0.811699	0.903651	-0.0760907	0.324528	0.4988
ATP11C	286410	ENSG00000101974	36.8509	34.0126	37.2004	36.0213	6.00177	29.8672	26.3783	28.4487	28.2314	5.31332	35.0128	30.1533	34.942	33.3694	5.77662	27.2633	24.2024	25.6744	25.7134	5.07083	-0.347057	0.000140398	0.00100547	-0.123332	0.181609	0.366679	-0.499933	1.2841e-07	1.10544e-06
ATP12A	479	ENSG00000075673	0.174465	0.0701291	0.23611	0.160235	0.400293	0.143731	0.103954	0.0956795	0.114455	0.338311	0.215243	0.155831	0.135434	0.168836	0.410897	0.30981	0.25037	0.182866	0.247682	0.497676	-0.510704	0.494478	0.683382	-0.0322066	0.965811	NA	0.540462	0.456402	0.626239
ATP13A1	57130	ENSG00000105726	37.5293	38.1502	42.972	39.5505	6.28892	30.7583	38.1251	32.0207	33.6347	5.79954	34.0801	36.8541	38.5445	36.4929	6.04093	32.9173	35.6777	29.9535	32.8495	5.73145	-0.228979	0.00982093	0.0376351	-0.117459	0.192122	0.381153	-0.274932	0.00260211	0.0096894
ATP13A2	23400	ENSG00000159363	8.06416	9.01159	8.21137	8.42904	2.90328	5.74922	9.04398	5.80456	6.86592	2.62029	9.25544	9.38883	8.77612	9.14013	3.02326	9.6041	9.8896	6.80263	8.76544	2.96065	-0.291623	0.0829154	0.202757	0.107552	0.525713	0.71566	0.039312	0.818613	0.897728
ATP13A3	79572	ENSG00000133657	226.145	209.265	243.114	226.175	15.0391	203.436	195.979	211.675	203.697	14.2722	186.616	168.765	182.159	179.18	13.3858	160.249	145.882	172.992	159.708	12.6375	-0.144601	0.061073	0.160897	-0.344917	9.05245e-06	0.000155866	-0.507147	7.98929e-11	1.05653e-09
ATP13A4	84239	ENSG00000127249	15.6243	16.2349	15.3471	15.7354	3.96679	28.1425	33.655	34.0938	31.9638	5.65365	15.5692	17.6089	15.9541	16.3774	4.0469	25.9466	28.9177	28.3809	27.7484	5.26767	1.02482	5.45232e-28	5.92317e-26	0.0534906	0.591487	0.76447	0.816802	3.07121e-17	8.1598e-16
ATP13A5	344905	ENSG00000187527	100.628	108.84	80.8282	96.7654	9.83694	124.672	141.819	103.525	123.339	11.1058	60.4115	78.3052	54.5799	64.4322	8.02697	83.3388	109.495	66.5999	86.4779	9.29935	0.347425	0.134005	0.289551	-0.598265	0.0100958	0.0458889	-0.175872	0.449185	0.61913
ATP1A1	476	ENSG00000163399	301.398	295.875	358.887	318.72	17.8527	293.297	385.669	360.106	346.357	18.6107	321.645	357.594	366.024	348.421	18.666	357.908	371.131	420.519	383.186	19.5751	0.123495	0.180796	0.3603	0.123505	0.181608	0.366679	0.262414	0.00454272	0.0158002
ATP1A1-AS1	84852	ENSG00000203865	2.15173	1.92855	2.22992	2.1034	1.45031	3.44953	3.48245	3.22121	3.3844	1.83967	2.8699	2.41538	2.62742	2.63757	1.62406	3.56281	2.71234	3.40131	3.22549	1.79596	0.685261	0.000204246	0.00139258	0.29647	0.134857	0.299649	0.588659	0.00279278	0.0103097
ATP1A2	477	ENSG00000018625	0.019385	0.105194	0.0262344	0.050271	0.224212	0.0287461	0.181919	0	0.0702218	0.264994	0.0717476	0	0.0812604	0.0510027	0.225838	0	0.0834565	0.0731465	0.052201	0.228475	0.583178	0.679719	NA	0.0784798	0.958709	NA	0.271297	0.858202	NA
ATP1A3	478	ENSG00000105409	0.11631	0.175323	0.183641	0.158425	0.398026	0.114984	0.129942	0.191359	0.145429	0.381351	0.0717476	0.194789	0.243781	0.170106	0.412439	0.0774524	0.25037	0	0.109274	0.330566	-0.106908	0.896233	0.948436	0.217105	0.794661	NA	-0.514302	0.574707	0.726398
ATP1A4	480	ENSG00000132681	0.019385	0	0.0524688	0.0239513	0.154762	0	0.0259885	0	0.00866282	0.0930743	0	0	0.0270868	0.00902893	0.0950207	0	0.0834565	0.0365733	0.0400099	0.200025	-1.22884	0.585518	NA	-0.71256	0.750667	NA	0.81324	0.701371	NA
ATP1B1	481	ENSG00000143153	298.49	245.452	285.247	276.396	16.6252	250.781	241.147	235.691	242.54	15.5737	304.425	233.513	256.864	264.934	16.2768	227.013	220.409	228.802	225.408	15.0136	-0.183096	0.0521463	0.142962	-0.0724676	0.443092	0.645957	-0.301105	0.0014737	0.00585554
ATP1B2	482	ENSG00000129244	0.096925	0.105194	0.157406	0.119842	0.346182	0.0574922	0.155931	0.0318932	0.081772	0.285958	0	0.272705	0.135434	0.136046	0.368844	0	0.125185	0.21944	0.114875	0.338932	-0.515996	0.601956	NA	0.305308	0.752723	NA	0.0971787	0.92275	0.95714
ATP1B3	483	ENSG00000069849	175.202	171.431	169.999	172.21	13.1229	255.524	243.954	240.985	246.821	15.7105	165.307	172.077	162.087	166.49	12.9031	260.627	252.539	248.04	253.736	15.9291	0.523743	1.10367e-14	4.03803e-13	-0.0583762	0.394606	0.603779	0.55061	7.00261e-16	1.62287e-14
ATP1B4	23439	ENSG00000101892	0	0	0	0	0	0	0	0	0	0	0	0	0.0541736	0.0180579	0.13438	0	0	0	0	0	0	1	NA	2.17963	0.618844	NA	0	1	NA
ATP23	91419	ENSG00000166896	0.135695	0.140258	0.0524688	0.109474	0.330869	0.0287461	0.129942	0.0318932	0.0635272	0.252046	0	0.0389578	0.135434	0.0581306	0.241103	0.30981	0.125185	0.0731465	0.16938	0.411558	-0.766351	0.467801	NA	-0.671096	0.543708	NA	0.49529	0.624671	0.763585
ATP2A1	487	ENSG00000196296	0.678475	0.666227	0.944438	0.763047	0.873525	0.574922	0.883607	0.988688	0.815739	0.903183	0.573981	0.662282	0.67717	0.637811	0.798631	0.774524	1.21012	1.0972	1.02728	1.01355	0.0965681	0.775339	0.882673	-0.2432	0.507415	0.699918	0.460555	0.187632	0.336906
ATP2A1-AS1	100289092	ENSG00000260442	1.18248	0.911679	1.25925	1.1178	1.05726	1.20734	1.19547	0.924902	1.10924	1.0532	1.29146	1.51935	2.00442	1.60508	1.26692	1.08433	1.08493	0.950905	1.04006	1.01983	-0.0141239	0.960171	0.980481	0.541608	0.055467	0.161893	-0.135246	0.660272	0.791103
ATP2A2	488	ENSG00000174437	204.434	195.415	242.432	214.094	14.6319	172.419	211.78	186.958	190.386	13.798	179.01	192.685	191.449	187.715	13.7009	167.22	186.191	169.444	174.285	13.2017	-0.164518	0.0343155	0.103553	-0.194323	0.0128862	0.05489	-0.300356	0.000126993	0.000650443
ATP2A3	489	ENSG00000074370	3.52807	3.8571	3.80399	3.72972	1.93125	20.4672	35.7861	28.8952	28.3828	5.32756	8.39447	10.2849	7.93643	8.87192	2.97858	45.6969	58.0857	56.1034	53.2953	7.30037	2.92909	3.67239e-71	2.161e-68	1.24749	4.53581e-13	6.96434e-11	3.83608	7.42689e-121	9.14954e-118
ATP2B1	490	ENSG00000070961	71.9959	67.1837	73.2727	70.8174	8.41531	55.1638	57.1746	60.2781	57.5388	7.58544	68.1602	61.0858	64.5478	64.598	8.03729	52.5127	48.6134	50.5077	50.5446	7.10947	-0.296792	1.22328e-05	0.000114612	-0.14627	0.0335501	0.112254	-0.497764	1.4987e-12	2.47043e-11
ATP2B1-AS1	338758	ENSG00000271614	0.54278	0.806485	0.577157	0.642141	0.801337	0.776145	0.779654	0.414611	0.656803	0.810434	0.717476	0.506451	0.433389	0.552439	0.743262	0.697072	0.459011	0.438879	0.531654	0.729146	0.0667837	0.867299	0.934293	-0.272039	0.526909	0.716549	-0.318751	0.471125	0.63933
ATP2B2	491	ENSG00000157087	0	0	0.0262344	0.0087448	0.0935136	0	0	0	0	0	0	0	0	0	0	0	0	0	0	0	-0.818196	0.852728	NA	-0.275416	0.950174	NA	-0.059068	0.989307	NA
ATP2B3	492	ENSG00000067842	0.31016	0.315581	0.445985	0.357242	0.597697	0.0862384	0.155931	0.542184	0.261451	0.511323	0.573981	0.116873	0.270868	0.320574	0.566193	0.154905	0.166913	0.402306	0.241375	0.491299	-0.468875	0.487931	0.677526	-0.267622	0.699134	NA	-0.502643	0.483387	0.649975
ATP2B4	493	ENSG00000058668	355.346	336.97	479.539	390.618	19.7641	271.68	332.834	354.748	319.754	17.8817	390.666	411.083	431.249	410.999	20.2731	319.181	334.16	355.126	336.156	18.3346	-0.281186	0.0073629	0.0297493	0.0708308	0.499904	0.694482	-0.217102	0.0389192	0.0989768
ATP2C1	27032	ENSG00000017260	152.172	153.057	164.752	156.66	12.5164	151.607	151.877	160.199	154.561	12.4323	153.325	148.234	145.104	148.888	12.202	151.497	133.155	150.828	145.16	12.0482	-0.0140953	0.836223	0.916569	-0.0824633	0.230535	0.428978	-0.116894	0.0903761	0.192955
ATP2C2	9914	ENSG00000064270	23.8823	23.1426	27.5724	24.8658	4.98656	23.0831	24.6371	22.9631	23.5611	4.85398	21.883	22.2839	22.2924	22.1531	4.70671	23.1583	23.2844	21.7245	22.7224	4.7668	-0.0723972	0.361383	0.565834	-0.173196	0.0356214	0.117447	-0.140313	0.0926157	0.196649
ATP2C2-AS1	105371374	ENSG00000261286	6.76536	6.97785	8.76229	7.50183	2.73895	10.1186	13.2281	11.9599	11.7689	3.43058	9.54243	10.4017	9.64289	9.86235	3.14044	15.413	15.9819	11.9595	14.4515	3.80151	0.655804	9.82266e-07	1.14394e-05	0.392411	0.00474158	0.0256067	0.934559	8.00509e-12	1.21514e-10
ATP4A	495	ENSG00000105675	0.03877	0.0350646	0	0.0246115	0.156881	0.0862384	0.0259885	0	0.0374089	0.193414	0	0.116873	0.0541736	0.0570156	0.238779	0.0774524	0.0417283	0	0.0397269	0.199316	0.611616	0.715154	NA	1.28995	0.438311	NA	0.435561	0.808672	NA
ATP5F1A	498	ENSG00000152234	435.174	432.662	454.957	440.931	20.9984	430.013	398.195	423.605	417.271	20.4272	403.724	408.278	445.469	419.157	20.4733	400.274	374.428	418.032	397.578	19.9394	-0.0733623	0.292704	0.497204	-0.0815584	0.243432	0.444859	-0.155642	0.0262389	0.0714156
ATP5F1B	506	ENSG00000110955	832.973	824.719	873.999	843.897	29.0499	779.882	758.239	771.432	769.851	27.7462	662.302	709.071	686.46	685.944	26.1905	646.263	566.711	619.771	610.915	24.7167	-0.126847	0.0601333	0.158895	-0.30685	5.69767e-06	0.000105599	-0.472446	3.03009e-12	4.82485e-11
ATP5F1C	509	ENSG00000165629	215.445	224.518	218.454	219.472	14.8146	245.894	215.288	249.373	236.852	15.39	217.037	214.424	219.484	216.981	14.7303	239.56	219.783	239.555	232.966	15.2632	0.115863	0.146555	0.308641	-0.0260514	0.745277	0.863785	0.0785151	0.327829	0.502619
ATP5F1D	513	ENSG00000099624	20.1216	20.1972	18.3116	19.5435	4.4208	14.5743	18.114	10.7799	14.4894	3.80649	13.5603	15.6221	16.5229	15.2351	3.90322	14.6385	12.1847	11.1914	12.6715	3.55971	-0.429553	0.00465766	0.0203986	-0.362891	0.0183729	0.0716423	-0.645947	3.6195e-05	0.000205935
ATP5F1E	514	ENSG00000124172	155.778	165.82	154.547	158.715	12.5982	158.449	129.812	142.084	143.448	11.977	135.46	136.08	148.652	140.064	11.8349	133.373	120.01	122.959	125.448	11.2003	-0.139254	0.13646	0.293122	-0.190013	0.0431809	0.134702	-0.348422	0.000219839	0.00106692
ATP5MC1	516	ENSG00000159199	66.0253	61.924	57.4009	61.7834	7.86024	62.6378	57.9802	51.3161	57.3114	7.57043	57.9721	56.9173	52.44	55.7765	7.46836	52.4353	50.0322	48.0573	50.1749	7.08343	-0.105007	0.292986	0.497564	-0.161397	0.109743	0.259929	-0.312613	0.00209994	0.00801979
ATP5MC2	517	ENSG00000135390	137.44	146.395	139.226	141.02	11.8752	131.657	130.514	138.225	133.465	11.5527	116.805	125.288	128.906	123.666	11.1205	117.031	109.954	118.168	115.051	10.7262	-0.0753205	0.281527	0.484867	-0.19652	0.0054252	0.0284274	-0.301496	2.21316e-05	0.000130619
ATP5MC3	518	ENSG00000154518	145.969	155.827	155.964	152.586	12.3526	144.104	137.557	135.61	139.09	11.7937	124.769	124.821	132.752	127.447	11.2893	116.101	111.039	122.008	116.383	10.7881	-0.127559	0.05791	0.154505	-0.267192	8.55215e-05	0.00102235	-0.396811	6.75662e-09	6.94736e-08
ATP5MD	84833	ENSG00000173915	84.1503	89.1341	86.8359	86.7068	9.31165	79.0806	64.5293	75.523	73.0443	8.5466	79.3529	83.3307	90.6866	84.4567	9.19003	74.9739	64.0111	79.7663	72.9171	8.53915	-0.240213	0.0214227	0.0708205	-0.0455559	0.664064	0.812588	-0.256969	0.0148133	0.0441039
ATP5ME	521	ENSG00000169020	116.155	125.952	119.629	120.579	10.9808	98.9729	95.6635	94.2124	96.2829	9.81239	88.6801	97.3555	104.961	96.999	9.8488	88.1409	78.616	79.7663	82.1744	9.06501	-0.319598	8.32707e-05	0.000633851	-0.319796	9.48361e-05	0.00111694	-0.56326	9.1569e-12	1.38192e-10
ATP5MF	9551	ENSG00000241468	33.1096	36.2568	31.9273	33.7645	5.81073	29.321	26.95	24.0474	26.7728	5.17425	33.0039	34.7114	35.7546	34.49	5.87281	29.6643	30.6703	31.2701	30.5349	5.52584	-0.328312	0.000784595	0.00450308	0.0246529	0.802406	0.897679	-0.150671	0.131118	0.256483
ATP5MF-PTCD1	100526740	ENSG00000248919	0.19385	0.0701291	0.341047	0.201675	0.449083	0.201223	0.233896	0.127573	0.187564	0.433086	0.0717476	0.194789	0.0812604	0.115932	0.340488	0.232357	0.166913	0.21944	0.206237	0.454133	-0.110534	0.876534	0.938675	-0.794366	0.321907	NA	-0.0120047	0.987278	0.994122
ATP5MG	10632	ENSG00000167283	21.6724	22.8972	24.4505	23.0067	4.79653	23.5143	20.0371	20.6349	21.3954	4.62552	23.6767	21.1151	22.2382	22.3434	4.72688	21.4543	20.113	22.2	21.2558	4.6104	-0.0959278	0.321846	0.527014	-0.0544439	0.582569	0.758273	-0.119365	0.234448	0.395998
ATP5MGL	267020	ENSG00000249222	0.639705	0.876614	0.41975	0.645356	0.803341	0.316207	0.441804	0.382718	0.380243	0.616638	0.28699	0.740198	0.568822	0.532004	0.729386	0.464714	0.459011	0.548599	0.490775	0.700553	-0.748739	0.0940283	0.223144	-0.20915	0.640198	0.796784	-0.380794	0.412448	0.586096
ATP5MPL	9556	ENSG00000156411	57.554	60.837	60.6802	59.6904	7.72596	54.5314	50.9374	51.6031	52.3573	7.23583	57.8286	60.0729	60.2139	59.3718	7.70531	57.1599	54.7057	49.7396	53.8684	7.33951	-0.182839	0.0171789	0.0592055	-0.0141348	0.855524	0.926735	-0.159285	0.0424269	0.106178
ATP5PB	515	ENSG00000116459	215.135	222.344	230.968	222.816	14.927	231.607	202.84	228.578	221.009	14.8664	224.642	214.463	224.549	221.218	14.8734	215.085	198.251	232.496	215.278	14.6723	-0.00456821	0.955092	0.977905	-0.0191831	0.813792	0.904417	-0.0555038	0.496318	0.660638
ATP5PD	10476	ENSG00000167863	96.2853	108.314	86.8621	97.1539	9.85667	90.0616	82.2794	88.3122	86.8844	9.32118	108.195	105.147	101.521	104.955	10.2447	97.8224	94.598	82.5824	91.6676	9.57432	-0.15828	0.122048	0.270984	0.0988515	0.335826	0.546518	-0.0957064	0.353468	0.52858
ATP5PF	522	ENSG00000154723	49.393	49.6865	48.1664	49.0819	7.00585	49.4433	43.2708	43.3109	45.3417	6.73362	36.376	38.1397	36.8109	37.1089	6.09171	34.6212	28.4587	35.6955	32.9251	5.73804	-0.108566	0.279669	0.482836	-0.41229	5.64313e-05	0.00072873	-0.585943	1.51209e-08	1.48463e-07
ATP5PO	539	ENSG00000241837	44.2753	45.4437	44.4935	44.7375	6.68861	42.3718	33.6291	37.6339	37.8783	6.15453	45.6315	36.5424	44.1244	42.0994	6.48841	38.8037	36.0532	35.5492	36.802	6.06647	-0.232891	0.0289028	0.0905333	-0.101099	0.347441	0.557451	-0.292128	0.0071577	0.0235012
ATP6	4508	ENSG00000198899	218.101	199.517	231.204	216.274	14.7063	199.958	231.869	211.707	214.511	14.6462	369.213	376.099	373.716	373.009	19.3135	405.463	428.341	462.542	432.115	20.7874	-0.00831345	0.899133	0.949987	0.778622	1.4362e-32	3.00452e-29	0.993228	6.27036e-52	1.27626e-49
ATP6AP1	537	ENSG00000071553	27.9338	26.7543	29.3301	28.006	5.29207	23.6868	29.289	24.4302	25.802	5.07957	26.9771	30.1144	30.7977	29.2964	5.41261	26.4113	28.709	27.4665	27.5289	5.2468	-0.115223	0.178604	0.357411	0.063913	0.463398	0.663652	-0.0293847	0.739717	0.84705
ATP6AP1L	92270	ENSG00000205464	3.29545	3.01555	4.22374	3.51158	1.87392	4.13944	4.57397	4.43315	4.38219	2.09337	4.3766	3.81786	4.22554	4.14	2.0347	4.25988	4.46492	4.57166	4.43215	2.10527	0.321707	0.0395092	0.115734	0.219782	0.180867	0.365755	0.333102	0.0445064	0.110216
ATP6AP2	10159	ENSG00000182220	44.915	45.4086	43.1818	44.5018	6.67097	45.9938	46.4414	49.9128	47.4493	6.88835	46.636	39.3863	39.7363	41.9195	6.47453	38.4939	37.5137	41.913	39.3068	6.26952	0.0953633	0.267262	0.468805	-0.10468	0.233144	0.43196	-0.185341	0.0365656	0.0942405
ATP6V0A1	535	ENSG00000033627	41.9879	39.4476	44.3361	41.9239	6.47487	38.5773	46.8572	40.8552	42.0965	6.48818	44.4835	46.7104	44.8015	45.3318	6.73289	45.4646	50.2408	43.7051	46.4701	6.8169	0.00844059	0.914676	0.957668	0.104658	0.191095	0.37974	0.141246	0.0794459	0.174754
ATP6V0A2	23545	ENSG00000185344	47.4545	44.006	51.5768	47.6791	6.90501	39.3822	42.2312	41.5249	41.0461	6.40672	40.6092	41.6848	48.2416	43.5119	6.59635	35.3183	42.7715	37.1219	38.4039	6.19709	-0.212045	0.0117378	0.0436352	-0.13451	0.115404	0.268997	-0.314431	0.000283555	0.00134628
ATP6V0A4	50617	ENSG00000105929	7.09491	5.96098	5.77157	6.27582	2.50516	15.8679	19.4134	17.2861	17.5224	4.18598	10.2599	12.1159	8.28856	10.2214	3.1971	26.9534	31.4214	24.3212	27.5653	5.25027	1.47513	1.63634e-23	1.31304e-21	0.68113	9.44198e-06	0.000161333	2.11886	1.99294e-46	3.28513e-44
ATP6V0B	533	ENSG00000117410	73.0233	74.3719	70.3082	72.5678	8.51867	74.7112	70.4547	66.9757	70.7138	8.40915	67.2993	64.4362	65.9563	65.8973	8.11771	68.9327	67.6415	61.5894	66.0545	8.12739	-0.0326507	0.681099	0.822336	-0.150392	0.0621646	0.175061	-0.146796	0.0700466	0.158322
ATP6V0C	527	ENSG00000185883	0.135695	0.0701291	0.131172	0.112332	0.33516	0.0574922	0.103954	0	0.0538154	0.231981	0	0.0389578	0.0270868	0.0220149	0.148374	0.154905	0.125185	0.10972	0.129936	0.360467	-1.03982	0.330277	NA	-2.14028	0.108041	NA	0.145585	0.886984	0.937235
ATP6V0D1	9114	ENSG00000159720	26.887	26.2984	27.8347	27.0067	5.1968	27.51	32.1997	28.2892	29.333	5.41599	31.2102	28.4002	29.3892	29.6665	5.4467	28.425	31.2127	30.5021	30.0466	5.48148	0.122605	0.106916	0.245148	0.120106	0.124828	0.283693	0.151395	0.0554633	0.131309
ATP6V0D2	245972	ENSG00000147614	0	0	0	0	0	0	0	0	0	0	0	0	0.0270868	0.00902893	0.0950207	0	0	0	0	0	0	1	NA	1.61009	0.714568	NA	0	1	NA
ATP6V0E1	8992	ENSG00000113732	83.9564	88.9237	78.572	83.8174	9.15518	96.0983	87.3732	97.8482	93.7732	9.68366	83.3707	82.123	87.0298	84.1745	9.17467	95.5763	95.7664	91.1771	94.1733	9.70429	0.16586	0.0467055	0.131745	-0.00415211	0.960733	0.980904	0.158504	0.0602992	0.140678
ATP6V0E2	155066	ENSG00000171130	24.1925	24.0543	25.7884	24.6784	4.96774	22.9969	25.5207	21.1133	23.2103	4.8177	22.744	23.6084	25.2449	23.8658	4.88526	23.0808	23.7434	22.9314	23.2519	4.82202	-0.082722	0.319416	0.524699	-0.0498307	0.559743	0.740952	-0.0928309	0.284617	0.455275
ATP6V0E2-AS1	401431	ENSG00000204934	5.46657	5.47007	5.87651	5.60438	2.36736	6.41038	5.58752	5.35805	5.78532	2.40527	5.66806	5.80471	6.82587	6.09955	2.46973	5.65403	5.7585	6.98549	6.13267	2.47642	0.0530345	0.711673	0.842287	0.129245	0.383156	0.592378	0.136702	0.363863	0.539525
ATP6V1A	523	ENSG00000114573	116.116	108.385	114.933	113.145	10.6369	121.999	121.002	127.7	123.567	11.1161	123.836	111.497	117.096	117.477	10.8387	115.017	112.75	126.068	117.945	10.8602	0.130883	0.058796	0.156424	0.0420977	0.54765	0.73124	0.0534421	0.446859	0.617386
ATP6V1B1	525	ENSG00000116039	1.18248	1.43765	2.15122	1.59045	1.26113	1.55229	2.23501	1.78602	1.85777	1.363	1.21971	1.67519	1.81481	1.5699	1.25296	1.31669	1.37703	2.34069	1.67814	1.29543	0.240873	0.390752	0.593723	0.0215292	0.941652	0.971189	0.119564	0.686811	0.810619
ATP6V1B1-AS1	101927750	ENSG00000239322	0.096925	0	0	0.0323083	0.179745	0.0287461	0.0779654	0	0.0355705	0.188601	0	0	0	0	0	0	0	0	0	0	0.0592357	0.983602	NA	-2.14299	0.478166	NA	-1.92664	0.523701	NA
ATP6V1B2	526	ENSG00000147416	25.8596	25.1062	26.6542	25.8733	5.08658	23.773	24.5851	23.7285	24.0289	4.90193	26.2596	27.699	26.7888	26.9158	5.18805	25.7142	25.5794	25.4184	25.5707	5.05675	-0.103211	0.162168	0.333466	0.0495691	0.512636	0.704326	-0.0265544	0.730965	0.841101
ATP6V1C1	528	ENSG00000155097	128.523	120.692	134.005	127.74	11.3022	134.101	121.6	137.778	131.16	11.4525	123.119	114.224	130.91	122.751	11.0793	121.91	112.583	126.982	120.492	10.9769	0.0443543	0.579651	0.751075	-0.066324	0.411285	0.617832	-0.090714	0.26256	0.430435
ATP6V1C2	245973	ENSG00000143882	2.05481	1.96362	1.96758	1.99534	1.41256	2.67339	3.04065	3.60393	3.10599	1.76238	3.30039	3.54516	2.43781	3.09445	1.75911	4.02753	4.08937	3.07215	3.72968	1.93124	0.63503	0.00226411	0.0111386	0.599811	0.00543527	0.0284589	0.877309	4.3967e-05	0.000245149
ATP6V1D	51382	ENSG00000100554	26.0534	27.5958	26.2082	26.6191	5.15937	27.74	24.5071	29.1185	27.1219	5.20787	33.4344	31.0883	29.9851	31.5026	5.61272	32.0653	25.9132	30.2095	29.396	5.42181	0.0322064	0.75766	0.870641	0.229762	0.0295071	0.102412	0.131149	0.21848	0.376691
ATP6V1E1	529	ENSG00000131100	60.2486	62.3799	57.2697	59.966	7.74377	60.1944	54.5498	57.312	57.3521	7.57311	69.8104	64.9037	64.8187	66.5109	8.15542	66.2218	62.8428	58.5172	62.5273	7.90742	-0.0597414	0.485868	0.675769	0.13667	0.113812	0.266224	0.0487412	0.575286	0.726908
ATP6V1E2	90423	ENSG00000250565	14.6938	13.8505	17.9181	15.4875	3.93541	14.3731	17.3863	17.7645	16.5079	4.063	14.5648	17.57	18.4461	16.8603	4.10613	15.3356	18.736	19.8959	17.9891	4.24136	0.0956394	0.423594	0.622941	0.128626	0.291527	0.500501	0.222707	0.0690035	0.156497
ATP6V1F	9296	ENSG00000128524	38.4211	37.2736	35.2328	36.9758	6.08078	40.9632	36.6437	35.9117	37.8395	6.15139	33.1474	33.6206	36.8109	34.5263	5.87591	37.7193	35.469	39.6088	37.5991	6.13181	0.0375402	0.688015	0.826758	-0.106467	0.264485	0.470245	0.0150845	0.874683	0.92955
ATP6V1FNB	100130705	ENSG00000272899	0.62032	0.455839	0.708329	0.594829	0.771252	0.804891	0.727677	0.924902	0.819157	0.905073	0.502233	0.272705	0.622996	0.465978	0.682626	1.08433	0.584196	1.13377	0.9341	0.966489	0.449689	0.237857	0.434388	-0.355764	0.404367	0.612498	0.61581	0.120926	0.241197
ATP6V1G1	9550	ENSG00000136888	83.8207	88.3627	92.7124	88.2986	9.39673	81.8977	79.1088	90.8955	83.9674	9.16337	82.2228	66.1114	71.2112	73.1818	8.55463	72.5729	59.421	68.4651	66.8197	8.17433	-0.0666908	0.485093	0.675311	-0.283423	0.00332217	0.0194814	-0.410214	2.37426e-05	0.000139284
ATP6V1G2	534	ENSG00000227587	0.019385	0.0350646	0.0262344	0.0268947	0.163996	0	0	0.0956795	0.0318932	0.178587	0	0	0	0	0	0	0	0	0	0	0.235969	0.931421	NA	-1.7835	0.535026	NA	-1.56715	0.585685	NA
ATP6V1H	51606	ENSG00000047249	79.4203	73.3901	90.6136	81.1414	9.00785	89.4867	90.9596	94.34	91.5954	9.57055	87.8191	85.2007	95.1017	89.3738	9.45377	88.1409	96.0167	97.0654	93.741	9.68199	0.18067	0.0116148	0.0432725	0.133286	0.0659717	0.182889	0.205297	0.0047405	0.0164119
ATP7A	538	ENSG00000165240	15.3335	12.6232	13.9829	13.9799	3.73897	15.6091	16.0869	17.8283	16.5081	4.06302	24.1072	16.8298	18.2565	19.7312	4.44198	19.518	16.3992	18.945	18.2874	4.27638	0.238129	0.0640303	0.166944	0.467113	0.000327022	0.00300057	0.371597	0.00466002	0.0161644
ATP7B	540	ENSG00000123191	10.274	7.8194	12.1203	10.0712	3.17352	7.64647	8.62817	7.65436	7.97633	2.82424	10.4752	10.3238	12.2703	11.0231	3.3201	9.29429	10.2234	10.46	9.99256	3.1611	-0.335277	0.0128353	0.0468719	0.126249	0.351839	0.562029	-0.0144375	0.916793	0.954095
ATP8	4509	ENSG00000228253	20.5481	17.4271	19.2823	19.0858	4.36873	12.0734	15.0213	9.21713	12.1039	3.47907	44.2683	35.2178	41.6595	40.3819	6.35467	41.9018	46.4853	42.8639	43.7503	6.6144	-0.654287	8.80161e-07	1.03184e-05	1.06548	2.17964e-16	6.39974e-14	1.18762	6.04447e-20	2.08063e-18
ATP8A1	10396	ENSG00000124406	25.4137	23.0024	26.3393	24.9185	4.99184	22.7382	22.7659	22.5804	22.6948	4.76391	21.9548	21.5437	21.5611	21.6865	4.65688	16.6523	18.0683	19.713	18.1445	4.25964	-0.132605	0.112509	0.255181	-0.213381	0.0136761	0.0574939	-0.455636	3.37062e-07	2.72387e-06
ATP8A2	51761	ENSG00000132932	3.00467	2.34933	2.33486	2.56295	1.60092	11.3835	8.08241	10.4291	9.96498	3.15674	2.15243	2.45434	2.81703	2.4746	1.57309	10.3012	6.46788	5.8883	7.55245	2.74817	1.95508	7.11979e-20	4.41011e-18	-0.0491021	0.835277	0.915966	1.51477	6.47232e-12	9.95384e-11
ATP8B1	5205	ENSG00000081923	37.0641	36.362	36.7544	36.7268	6.06027	56.4574	57.7723	60.31	58.1799	7.62757	44.4835	40.6719	37.2172	40.7909	6.38678	56.5403	59.7549	59.7241	58.6731	7.65984	0.66675	6.62949e-18	3.46763e-16	0.132401	0.0977583	0.240469	0.669842	2.21789e-17	6.01556e-16
ATP8B2	57198	ENSG00000143515	6.30012	5.5402	6.76848	6.20293	2.49057	6.81283	7.01688	7.0165	6.94874	2.63605	6.81602	8.25905	7.15091	7.40866	2.72189	7.74524	9.26367	7.53409	8.181	2.86025	0.163022	0.214617	0.404488	0.250738	0.0643262	0.179427	0.391107	0.00409378	0.0144399
ATP8B3	148229	ENSG00000130270	1.04679	0.806485	1.04938	0.96755	0.983641	0.948622	0.805642	1.05247	0.93558	0.967254	1.07621	1.16873	1.21891	1.15462	1.07453	1.00688	1.08493	0.841185	0.977667	0.98877	-0.0637828	0.830036	0.912951	0.245744	0.417753	0.62408	-0.0182795	0.954264	0.976713
ATP8B4	79895	ENSG00000104043	1.04679	1.12207	0.996907	1.05525	1.02726	1.06361	1.06553	1.43519	1.18811	1.09	0.789224	0.584367	0.731343	0.701645	0.837642	0.542167	0.625924	0.841185	0.669759	0.818388	0.171764	0.567947	0.741442	-0.612745	0.0710269	0.192742	-0.617643	0.0771737	0.17077
ATP8B5P	158381	ENSG00000179766	0.3877	0.210387	0.367282	0.32179	0.567265	0.51743	0.181919	0.191359	0.296903	0.544888	0.502233	0.0779156	0.216694	0.265614	0.515378	0.387262	0.375554	0.0365733	0.266463	0.516201	-0.113711	0.870765	0.935771	-0.430569	0.559533	NA	-0.379319	0.611636	0.754377
ATP9A	10079	ENSG00000054793	65.8314	62.6954	70.6492	66.392	8.14813	70.8592	83.7608	73.9603	76.1934	8.72888	83.0837	85.5124	80.9353	83.1771	9.12015	81.325	90.6755	77.3159	83.1055	9.11622	0.201863	0.00695589	0.0284028	0.316715	2.75442e-05	0.000398772	0.317259	2.89963e-05	0.00016775
ATP9B	374868	ENSG00000166377	15.9538	15.6037	16.5539	16.0372	4.00464	15.7816	16.0609	15.6595	15.834	3.9792	15.7127	17.1804	17.9585	16.9506	4.1171	16.4199	17.9432	15.2876	16.5502	4.0682	-0.0145639	0.873818	0.937335	0.0815805	0.387187	0.595967	0.0358155	0.70922	0.826358
ATPAF1	64756	ENSG00000123472	41.891	42.0775	45.5954	43.1879	6.57175	43.9528	43.5826	45.0332	44.1895	6.64752	47.2817	43.7886	50.7877	47.286	6.87648	47.246	45.2334	51.678	48.0525	6.93199	0.0384171	0.614475	0.775593	0.124049	0.109694	0.259887	0.149834	0.0549205	0.130285
ATPAF2	91647	ENSG00000171953	6.04812	5.32981	5.58793	5.65529	2.37808	4.8006	5.82141	5.35805	5.32669	2.30796	6.1703	5.2593	4.33389	5.25449	2.29227	5.65403	5.21603	4.82767	5.23258	2.28748	-0.0890055	0.555567	0.732184	-0.15492	0.325524	0.537011	-0.138982	0.38538	0.56046
ATPSCKMT	134145	ENSG00000150756	7.67646	8.76614	8.97217	8.47159	2.9106	7.0428	6.96491	8.26033	7.42268	2.72446	6.31379	6.85657	7.31343	6.82793	2.61303	7.12562	5.54986	6.72948	6.46832	2.54329	-0.183372	0.16225	0.33351	-0.301061	0.0282483	0.0990081	-0.403864	0.00414215	0.014566
ATR	545	ENSG00000175054	236.439	237.142	254.316	242.632	15.5767	237.96	235.689	251.095	241.582	15.5429	199.315	204.723	214.907	206.315	14.3637	202.151	200.17	227.486	209.936	14.4892	-0.000776916	0.990619	0.995198	-0.241144	0.000294091	0.00275429	-0.213801	0.0013572	0.00543693
ATRAID	51374	ENSG00000138085	58.1356	61.2578	64.4579	61.2838	7.8284	58.2684	56.7588	61.3306	58.7859	7.6672	56.1066	63.2675	72.2675	63.8805	7.99253	63.2786	66.8904	67.9166	66.0285	8.12579	-0.0539887	0.524733	0.708582	0.059154	0.490192	0.686055	0.103738	0.227849	0.388185
ATRIP	84126	ENSG00000164053	29.4458	28.3322	35.1016	30.9599	5.56416	28.4012	28.8212	32.2759	29.8327	5.46194	25.3269	30.2702	33.1	29.5657	5.43744	26.9534	31.7552	32.7696	30.4928	5.52203	-0.0475556	0.652084	0.802146	-0.0624054	0.560483	0.74132	-0.0196726	0.855091	0.918757
ATRN	8455	ENSG00000088812	39.7005	39.1671	48.5074	42.4583	6.51601	38.0311	43.2708	42.8325	41.3781	6.43258	39.5329	43.8275	48.5666	43.9757	6.63142	41.3596	43.6895	49.7031	44.9174	6.70204	-0.0314099	0.740585	0.860214	0.0512884	0.593237	0.765786	0.0818837	0.395847	0.570416
ATRNL1	26033	ENSG00000107518	4.53609	3.54152	2.4398	3.5058	1.87238	4.13944	3.50844	2.58335	3.41041	1.84673	3.51563	3.38933	2.78994	3.23163	1.79767	2.78829	3.29653	2.74299	2.9426	1.7154	-0.0448176	0.852006	0.925298	-0.154559	0.532607	0.720592	-0.271819	0.281154	0.451496
ATRX	546	ENSG00000085224	74.9618	67.6746	75.2927	72.643	8.52309	75.0561	65.8547	73.4181	71.443	8.45239	71.3889	60.6573	62.3538	64.8	8.04984	64.1306	53.2453	62.138	59.8379	7.7355	-0.0180281	0.852544	0.925504	-0.178293	0.0689844	0.188894	-0.289054	0.00337297	0.0121763
ATXN1	6310	ENSG00000124788	19.9084	21.2842	20.6202	20.6043	4.53919	15.2354	19.3874	15.6277	16.7502	4.0927	21.6678	21.7384	20.9381	21.4481	4.63121	16.5748	17.6928	16.8603	17.0426	4.12827	-0.293104	0.00197762	0.00996067	0.048648	0.611998	0.779067	-0.277334	0.00509444	0.0174693
ATXN10	25814	ENSG00000130638	53.9097	55.2968	55.0135	54.74	7.39865	51.6855	49.1961	50.3274	50.403	7.09951	50.0798	51.697	51.5461	51.1077	7.14896	51.2735	41.8952	50.5808	47.9165	6.92217	-0.113929	0.182512	0.362933	-0.106796	0.217932	0.413258	-0.202329	0.0206635	0.0583791
ATXN1L	342371	ENSG00000224470	52.9792	48.7047	56.1679	52.6172	7.25377	53.5828	58.578	57.312	56.4909	7.51604	59.0483	61.6702	59.3471	60.0219	7.74738	64.8277	63.1766	60.5288	62.8443	7.92744	0.105146	0.110249	0.251265	0.181281	0.00682952	0.0340682	0.245311	0.000271335	0.0012943
ATXN2	6311	ENSG00000204842	40.3789	37.7645	44.4411	40.8615	6.3923	45.3326	52.9905	47.457	48.5934	6.97089	42.6898	40.9836	38.7341	40.8025	6.38768	52.2804	47.7371	45.7532	48.5902	6.97067	0.253437	0.00146684	0.00774899	-0.0152132	0.852447	0.924784	0.237513	0.00361235	0.0129506
ATXN2-AS	102723619	ENSG00000258099	0.368315	0.245452	0.262344	0.292037	0.540404	0.574922	0.545758	0.637863	0.586181	0.765625	0.0717476	0.155831	0.0812604	0.102946	0.320853	0.387262	0.792837	0.512026	0.564042	0.751027	0.976463	0.0407198	0.118458	-1.51743	0.0252894	NA	0.949797	0.0586939	0.137674
ATXN2L	11273	ENSG00000168488	31.3843	34.6087	36.8331	34.2754	5.85452	24.8654	40.1522	26.3757	30.4644	5.51946	37.3088	43.9833	42.6346	41.3089	6.4272	37.0997	45.609	37.7436	40.1508	6.33646	-0.169015	0.214835	0.404682	0.266088	0.051462	0.153169	0.224655	0.101273	0.210281
ATXN3	4287	ENSG00000066427	29.0387	29.1737	28.8578	29.0234	5.38734	29.666	27.9376	30.139	29.2475	5.4081	28.5556	25.2446	24.9469	26.249	5.12338	24.2426	22.0742	24.1384	23.4851	4.84614	0.0151898	0.861112	0.930657	-0.164166	0.066795	0.184377	-0.316083	0.00053516	0.00237784
ATXN7	6314	ENSG00000285258	0.290775	0.280517	0.393516	0.321602	0.5671	0.172477	0.259885	0.318932	0.250431	0.500431	0.0717476	0.233747	0.297955	0.20115	0.448497	0.387262	0.292098	0.10972	0.263027	0.512861	-0.108382	0.501573	0.689013	0.0610602	0.713725	0.845537	-0.113906	0.510341	0.673178
ATXN7L1	222255	ENSG00000146776	7.2306	7.36356	8.0802	7.55812	2.7492	8.42261	10.5253	11.0988	10.0156	3.16474	11.6949	11.8432	10.3742	11.3041	3.36216	10.9982	13.0609	11.0451	11.7014	3.42074	0.408732	0.000919147	0.00517576	0.566386	7.0046e-06	0.000125917	0.629538	7.29384e-07	5.56818e-06
ATXN7L2	127002	ENSG00000162650	11.5147	12.4479	11.5956	11.8527	3.44278	7.73271	9.74567	8.22844	8.56894	2.92727	10.6186	11.5315	10.3742	10.8415	3.29264	8.44231	9.22194	7.42437	8.36288	2.89186	-0.462139	0.000106687	0.000791337	-0.135608	0.262741	0.46804	-0.513939	4.83352e-05	0.00026734
ATXN7L3	56970	ENSG00000087152	84.6155	81.1043	90.4037	85.3745	9.23983	76.4072	85.8658	77.1815	79.8182	8.9341	92.5544	95.8362	99.2189	95.8698	9.79131	86.3594	89.0064	88.9462	88.104	9.38637	-0.0932025	0.111088	0.252771	0.161265	0.00635801	0.0322167	0.0395756	0.507706	0.670951
ATXN7L3B	552889	ENSG00000253719	102.43	94.4639	119.734	105.543	10.2734	95.7821	101.667	104.61	100.686	10.0342	107.693	113.835	119.453	113.66	10.6612	103.244	99.6888	110.086	104.339	10.2147	-0.0618345	0.416895	0.617502	0.102541	0.181074	0.36604	-0.0203077	0.792229	0.880392
AUH	549	ENSG00000148090	19.5401	19.8816	24.2668	21.2295	4.60755	19.1449	18.062	20.7625	19.3231	4.39581	19.5871	20.4918	22.3737	20.8175	4.56262	20.7572	18.3604	20.6639	19.9272	4.46399	-0.128689	0.203437	0.390788	-0.0267345	0.795688	0.893792	-0.0984433	0.34688	0.521881
AUNIP	79000	ENSG00000127423	20.9164	18.5842	19.6758	19.7255	4.44134	19.0012	20.8168	22.1976	20.6719	4.54663	20.0176	17.8816	18.5274	18.8089	4.33692	17.8915	19.2785	19.8593	19.0097	4.36002	0.065639	0.472061	0.663844	-0.0897796	0.343227	0.553183	-0.0581911	0.54341	0.701384
AUP1	550	ENSG00000115307	149.303	150.497	154.731	151.51	12.309	146.921	146.549	140.489	144.653	12.0272	146.365	148.624	152.201	149.063	12.2091	148.012	151.056	144.318	147.795	12.1571	-0.061788	0.263283	0.464435	-0.0312759	0.575611	0.752711	-0.0432537	0.44106	0.612457
AURKA	6790	ENSG00000087586	109.39	111.821	100.556	107.256	10.3564	118.032	120.664	114.05	117.582	10.8435	113.505	118.276	108.889	113.556	10.6563	128.029	132.195	123.91	128.045	11.3157	0.135033	0.0777936	0.193311	0.0714235	0.355212	0.565043	0.246107	0.00144725	0.0057612
AURKAIP1	54998	ENSG00000175756	67.6342	68.5162	61.0212	65.7239	8.10703	51.2831	58.2661	46.7554	52.1015	7.21814	48.1427	46.7883	51.9525	48.9611	6.99722	42.5214	41.1023	37.5607	40.3948	6.35569	-0.333807	0.000359358	0.00227651	-0.434973	4.55272e-06	8.78828e-05	-0.71557	9.84115e-14	1.82964e-12
AURKB	9212	ENSG00000178999	41.5614	40.6398	45.333	42.5114	6.52008	38.9222	45.7397	42.8006	42.4875	6.51825	38.3132	41.7628	40.1155	40.0638	6.3296	40.74	43.9399	41.7301	42.1366	6.49127	0.00261846	0.970359	0.985281	-0.0899487	0.21454	0.409272	-0.0172203	0.813351	0.894227
AURKC	6795	ENSG00000105146	0.096925	0.0350646	0.209875	0.113955	0.337572	0.201223	0.0259885	0.223252	0.150154	0.387498	0	0.0389578	0.270868	0.103275	0.321365	0.0774524	0.125185	0.0365733	0.0797368	0.282377	0.394615	0.705273	NA	0.0367453	0.97333	NA	-0.544006	0.643933	0.779184
AUTS2	26053	ENSG00000158321	17.0976	16.9362	16.1866	16.7401	4.09147	20.3235	27.08	20.4116	22.605	4.75448	22.744	19.2841	16.9022	19.6434	4.43209	24.8622	22.2412	20.8102	22.6379	4.75793	0.433833	0.0005361	0.00322543	0.207433	0.105295	0.252862	0.420374	0.00102144	0.00422193
AVEN	57099	ENSG00000169857	14.3837	16.4453	15.7931	15.5407	3.94217	11.9296	14.3716	12.5021	12.9345	3.59645	13.7755	13.9858	15.6291	14.4635	3.80309	12.3149	13.1027	12.5081	12.6419	3.55554	-0.255985	0.0102174	0.038908	-0.098795	0.333749	0.544768	-0.298151	0.00464355	0.016112
AVIL	10677	ENSG00000135407	1.24064	0.911679	1.5216	1.22464	1.10663	1.55229	2.41693	2.48767	2.15229	1.46707	2.58291	2.84392	2.35655	2.59446	1.61073	2.55593	3.04616	3.65733	3.08647	1.75684	0.798899	0.00109527	0.00604695	1.0562	2.24787e-05	0.000337705	1.33589	7.24194e-08	6.49471e-07
AVL9	23080	ENSG00000105778	50.4979	45.5138	53.8592	49.957	7.06803	51.1968	52.2628	51.4118	51.6238	7.18497	56.1784	49.3985	53.2255	52.9341	7.27558	49.5695	51.4927	57.5297	52.864	7.27076	0.0514198	0.506045	0.692381	0.0701558	0.372021	0.581394	0.078774	0.319215	0.493257
AVPI1	60370	ENSG00000119986	6.10627	5.82072	5.87651	5.9345	2.43608	6.98531	7.35473	6.34674	6.89559	2.62595	5.73981	5.7268	5.39027	5.61896	2.37043	7.12562	7.21899	6.25403	6.86621	2.62035	0.219652	0.0883493	0.212698	-0.0975876	0.478519	0.676393	0.191128	0.162302	0.301888
AVPR1A	552	ENSG00000166148	1.66711	1.50778	1.65277	1.60922	1.26855	4.19693	7.17281	5.93213	5.76729	2.40152	1.3632	2.10372	1.65229	1.70641	1.30629	4.18243	6.17578	5.96144	5.43988	2.33236	1.83505	2.64229e-17	1.2987e-15	0.0970689	0.69282	0.833036	1.76463	2.7458e-15	5.99542e-14
AVPR1B	553	ENSG00000198049	0.019385	0.0350646	0	0.0181499	0.134721	0	0.129942	0	0.0433141	0.20812	0	0.0779156	0.0812604	0.0530586	0.230345	0.0774524	0.0417283	0	0.0397269	0.199316	1.32159	0.479176	NA	1.71717	0.362037	NA	0.97458	0.624962	NA
AVPR2	554	ENSG00000126895	0	0	0	0	0	0	0	0	0	0	0.0717476	0	0	0.0239159	0.154648	0	0	0.0365733	0.0121911	0.110413	0	1	NA	1.72058	0.682279	NA	1.86451	0.658023	NA
AWAT2	158835	ENSG00000147160	0.019385	0	0.131172	0.0501857	0.224022	0.0862384	0.155931	0.0956795	0.112616	0.335583	0	0.116873	0.0812604	0.0660446	0.256991	0.0774524	0.166913	0.256013	0.166793	0.408403	1.17022	0.276891	NA	0.554507	0.635919	NA	1.79437	0.0982109	0.205436
AXDND1	126859	ENSG00000162779	0.678475	0.806485	0.577157	0.687372	0.829079	1.20734	1.45535	1.43519	1.36596	1.16874	0.717476	0.740198	1.00221	0.819962	0.905517	1.78141	2.25333	1.97496	2.00323	1.41535	1.00509	0.000521229	0.00314728	0.300571	0.349768	0.559785	1.56085	1.05833e-07	9.2262e-07
AXIN1	8312	ENSG00000103126	65.5407	64.2733	60.8376	63.5505	7.97186	47.5173	53.6402	40.8552	47.3376	6.88023	54.3847	51.7749	50.6252	52.2616	7.22922	45.6195	44.3154	32.4771	40.804	6.3878	-0.42315	0.000369818	0.00233162	-0.294387	0.0138276	0.0579853	-0.653794	6.10756e-08	5.52394e-07
AXIN2	8313	ENSG00000168646	4.40039	4.62852	3.88269	4.30387	2.07458	8.30763	10.1355	6.95271	8.46528	2.90952	4.23311	4.67494	3.60254	4.1702	2.04211	6.3511	7.84491	6.51004	6.90202	2.62717	0.981074	3.0178e-09	5.57701e-08	-0.0644943	0.719229	0.848506	0.679935	8.66579e-05	0.000457466
AXL	558	ENSG00000167601	0.07754	0.140258	0.183641	0.133813	0.365805	0.0574922	0.181919	0.255145	0.164852	0.40602	0	0.194789	0.189607	0.128132	0.357956	0	0.166913	0.182866	0.116593	0.341457	0.320315	0.709881	0.841428	0.123467	0.891826	NA	-0.0156041	0.986723	0.994113
AZGP1	563	ENSG00000160862	940.153	963.399	1087.02	996.858	31.5731	1074.13	1141.02	1218.06	1144.4	33.8291	1207.73	1199.32	1291.25	1232.77	35.1108	1323.74	1363.39	1462.16	1383.1	37.19	0.204921	0.00111454	0.00612462	0.299377	1.95973e-06	4.32814e-05	0.467801	1.05525e-13	1.95258e-12
AZGP1P1	646282	ENSG00000214313	1.62834	2.59478	2.15122	2.12478	1.45766	1.06361	1.14349	0.318932	0.84201	0.917611	2.8699	3.03871	3.62963	3.17941	1.78309	3.79517	4.00591	5.08368	4.29492	2.07242	-1.29409	1.15138e-05	0.000108694	0.600633	0.0263917	0.0943585	1.03437	0.000112872	0.000583866
AZI2	64343	ENSG00000163512	46.9698	45.4086	47.6679	46.6821	6.83243	49.2709	46.4674	52.8789	49.539	7.0384	50.5821	43.399	48.9458	47.6423	6.90234	49.1048	45.5255	51.2391	48.6232	6.97303	0.0897422	0.281882	0.48532	0.0161708	0.848877	0.92342	0.0511224	0.548939	0.706067
AZIN1	51582	ENSG00000155096	364.864	344.965	394.487	368.105	19.1861	359.384	364.904	376.467	366.918	19.1551	338.649	314.818	340.698	331.388	18.2041	301.367	292.932	331.317	308.539	17.5653	0.00105841	0.986689	0.993397	-0.159948	0.0121206	0.0524368	-0.259598	4.88171e-05	0.000269878
AZIN2	113451	ENSG00000142920	1.76403	1.6831	1.57406	1.67373	1.29373	1.58104	2.4689	1.43519	1.82838	1.35218	1.79369	2.68809	1.65229	2.04469	1.42993	2.55593	2.29505	1.97496	2.27531	1.50841	0.131477	0.612566	0.774076	0.281062	0.29166	0.500571	0.413359	0.12291	0.244306
B2M	567	ENSG00000166710	65.405	77.107	64.4055	68.9725	8.30497	86.1234	79.3427	103.238	89.5681	9.46404	77.2722	73.5523	74.922	75.2488	8.67461	85.3526	88.3804	83.0945	85.6092	9.25252	0.380737	0.000275928	0.00180633	0.114567	0.27802	0.485531	0.303245	0.00408695	0.014418
B3GALNT1	8706	ENSG00000169255	28.5153	33.3464	29.0677	30.3098	5.50544	31.5345	33.863	35.4333	33.6103	5.79744	24.6812	26.9977	25.7866	25.8218	5.08152	27.8054	30.1278	28.3809	28.7714	5.36389	0.154293	0.0830128	0.202924	-0.234243	0.0110835	0.0490334	-0.0782853	0.39688	0.571397
B3GALNT2	148789	ENSG00000162885	0	0	0	0	0	0	0.0259885	0.0637863	0.0299249	0.172988	0	0	0	0	0	0.0774524	0	0.0365733	0.0380086	0.194958	2.61627	0.334111	NA	0	1	NA	2.85754	0.300283	NA
B3GALT1	8708	ENSG00000172318	0.407085	0.280517	0.209875	0.299159	0.546954	0.603669	0.519769	0.574077	0.565838	0.752222	0.502233	0.116873	0.487562	0.36889	0.607363	0.697072	0.25037	0.438879	0.462107	0.679784	0.893721	0.0834272	0.203773	0.232876	0.676983	NA	0.516094	0.353036	0.528121
B3GALT2	8707	ENSG00000162630	0	0	0	0	0	0.0287461	0	0	0.00958204	0.0978879	0	0	0	0	0	0	0.0834565	0.0365733	0.0400099	0.200025	1.10538	0.739	NA	0	1	NA	3.09615	0.338755	NA
B3GALT4	8705	ENSG00000206285	0	0	0	0	0	0	0	0	0	0	0.143495	0	0.0541736	0.0658896	0.25669	0	0	0	0	0	0	1	NA	3.71785	0.257179	NA	0	1	NA
B3GALT5	10317	ENSG00000183778	2.38435	2.7701	2.96449	2.70631	1.64509	12.4471	20.219	25.5783	19.4148	4.40622	1.3632	1.24665	1.38143	1.33043	1.15344	9.06193	13.9372	17.2992	13.4328	3.66508	2.84655	1.07827e-35	1.78454e-33	-1.02812	0.000143463	0.00156315	2.3222	1.22715e-23	5.68788e-22
B3GALT5-AS1	114041	ENSG00000184809	0.407085	0.210387	0.498454	0.371975	0.609898	1.92599	1.84518	2.39199	2.05439	1.43331	0.215243	0.35062	0.406302	0.324055	0.569258	1.54905	1.6274	1.97496	1.71714	1.3104	2.42471	3.58744e-13	1.11595e-11	-0.154095	0.718567	0.848231	2.173	4.3487e-10	5.22e-09
B3GALT6	126792	ENSG00000176022	48.0554	43.1995	50.4225	47.2258	6.8721	37.3987	35.942	33.5197	35.6202	5.96826	39.8199	33.6595	45.2891	39.5895	6.29202	29.4319	30.7537	30.7581	30.3146	5.50587	-0.401177	3.67444e-05	0.000309746	-0.262571	0.00758529	0.036957	-0.644972	1.23336e-10	1.58797e-09
B3GAT1	27087	ENSG00000109956	2.83021	2.06881	2.57097	2.49	1.57797	1.1211	1.53332	1.94548	1.5333	1.23827	2.43942	2.57121	2.78994	2.60019	1.61251	1.08433	0.95975	1.68237	1.24215	1.11452	-0.715092	0.0040067	0.0179105	0.0524272	0.830663	0.914306	-0.989459	0.000308814	0.00145353
B3GAT2	135152	ENSG00000112309	1.27941	1.15713	1.02314	1.15323	1.07388	0.747399	0.883607	1.05247	0.894494	0.945777	0.430486	0.35062	0.514649	0.431918	0.657205	0.387262	0.25037	0.0731465	0.236926	0.486751	-0.374523	0.284257	0.487988	-1.41339	0.000515848	0.00436463	-2.48259	1.0309e-06	7.64338e-06
B3GAT3	26229	ENSG00000149541	11.9412	11.7466	10.8348	11.5075	3.39228	10.7223	12.2406	9.37659	10.7798	3.28326	8.46622	8.29801	9.85959	8.87461	2.97903	10.6884	9.84787	7.53409	9.3568	3.05889	-0.0912399	0.504533	0.691524	-0.377602	0.00792723	0.0381784	-0.326583	0.0228399	0.0635914
B3GLCT	145173	ENSG00000187676	10.7974	11.1856	8.84099	10.2747	3.20541	10.0324	10.8112	9.59984	10.1478	3.18556	13.2016	11.8821	11.4035	12.1624	3.48746	10.3786	9.22194	9.54562	9.7154	3.11695	-0.0152839	0.903362	0.952175	0.221507	0.0835694	0.216003	-0.0986079	0.45533	0.625317
B3GNT2	10678	ENSG00000170340	87.7753	81.981	86.9408	85.5657	9.25017	77.902	68.3496	80.0519	75.4345	8.6853	85.8102	69.3059	73.0531	76.0564	8.72103	61.11	51.2006	59.395	57.2352	7.56539	-0.17619	0.0802105	0.197924	-0.183831	0.0699808	0.190841	-0.589433	8.80146e-09	8.89533e-08
B3GNT3	10331	ENSG00000179913	4.49732	4.48826	4.17127	4.38562	2.09419	4.16819	4.52199	4.33747	4.34255	2.08388	8.03573	7.7526	6.63626	7.47487	2.73402	5.96384	6.46788	6.21745	6.21639	2.49327	-0.0115149	0.936549	0.969385	0.743212	1.89219e-07	5.81057e-06	0.499508	0.000714174	0.00307518
B3GNT4	79369	ENSG00000176383	3.45053	3.61165	4.14504	3.73574	1.93281	2.38593	2.65082	1.8498	2.29552	1.5151	3.51563	3.70099	3.54837	3.58833	1.89429	2.01376	2.5037	2.08468	2.20071	1.48348	-0.688021	0.000198918	0.0013646	-0.061524	0.73779	0.859385	-0.755976	0.00017915	0.000885425
B3GNT5	84002	ENSG00000176597	58.2131	56.5241	55.8006	56.8459	7.53962	102.652	94.3641	99.6024	98.8729	9.94349	75.909	56.2551	48.2686	60.1442	7.75527	95.9635	73.3165	84.6671	84.6491	9.20049	0.803265	2.34176e-09	4.41083e-08	0.0651409	0.631211	0.790763	0.565347	2.94427e-05	0.000170248
B3GNT6	192134	ENSG00000198488	0.019385	0	0	0.00646166	0.0803845	0	0	0	0	0	0	0	0.0270868	0.00902893	0.0950207	0	0	0	0	0	-0.818196	0.852728	NA	0.648304	0.882926	NA	-0.059068	0.989307	NA
B3GNT7	93010	ENSG00000156966	1.53141	1.82336	1.33795	1.56424	1.2507	4.0532	5.97734	3.34878	4.45978	2.11182	3.1569	3.38933	2.0586	2.86827	1.6936	4.80205	7.51109	6.03459	6.11591	2.47304	1.52129	9.5375e-10	1.91509e-08	0.850381	0.00111457	0.00819932	1.97789	3.38633e-15	7.33246e-14
B3GNT8	374907	ENSG00000177191	0.058155	0	0.0262344	0.0281298	0.167719	0	0	0.0956795	0.0318932	0.178587	0	0	0.108347	0.0361157	0.190041	0.0774524	0.0834565	0.0365733	0.0658274	0.256569	0.0105441	0.995291	NA	0.468201	0.794736	NA	1.07796	0.538572	NA
B3GNT9	84752	ENSG00000237172	2.42312	1.57791	2.22992	2.07698	1.44117	1.63853	1.7932	1.65844	1.69673	1.30258	2.08068	2.02581	2.43781	2.18143	1.47697	1.78141	1.66913	1.24349	1.56468	1.25087	-0.305992	0.188117	0.370877	0.0562771	0.811549	0.903603	-0.466243	0.0659996	0.151071
B3GNTL1	146712	ENSG00000175711	1.08556	0.736356	0.970673	0.930863	0.964812	1.52354	1.40338	1.30762	1.41151	1.18807	1.14796	0.896029	1.0293	1.02443	1.01214	2.16867	1.66913	1.35321	1.73034	1.31542	0.582767	0.0377447	0.111549	0.0853105	0.779987	0.886329	0.820353	0.00485511	0.0167551
B4GALNT1	2583	ENSG00000135454	14.4224	15.3933	17.2885	15.7014	3.9625	12.4471	16.2688	13.4908	14.0689	3.75085	18.2239	20.7645	19.9088	19.6324	4.43085	13.0895	15.9402	14.5562	14.5286	3.81164	-0.151443	0.158929	0.328406	0.323789	0.00273757	0.0167484	-0.106034	0.342929	0.517967
B4GALNT2	124872	ENSG00000167080	1.64772	1.50778	2.78085	1.97878	1.40669	0.574922	1.14349	1.08437	0.934261	0.966572	1.6502	2.02581	2.54616	2.07405	1.44016	0.929429	0.667652	1.42636	1.00781	1.0039	-1.07767	0.000952476	0.00534638	0.0913147	0.771985	0.881365	-0.951248	0.0056622	0.0191386
B4GALNT3	283358	ENSG00000139044	10.4291	9.18692	12.4613	10.6925	3.26993	6.64035	9.12195	8.3879	8.05007	2.83726	11.4079	13.7911	13.1913	12.7967	3.57725	8.51977	9.47231	8.85073	8.9476	2.99125	-0.408202	0.00168037	0.00868655	0.260767	0.043951	0.136443	-0.260196	0.0539933	0.128674
B4GALNT4	338707	ENSG00000182272	38.4017	39.3424	37.5152	38.4198	6.19837	25.1241	31.1082	21.3365	25.8563	5.08491	28.4121	30.6208	33.2626	30.7652	5.54663	22.8485	23.952	20.6639	22.4881	4.74216	-0.568621	5.23983e-07	6.44228e-06	-0.325513	0.0044185	0.0242691	-0.783253	1.97649e-11	2.85755e-10
B4GALT1	2683	ENSG00000086062	16.516	16.6907	15.1372	16.1147	4.01431	32.1382	48.9622	38.6226	39.9077	6.31725	26.9771	27.9327	26.7617	27.2239	5.21765	62.9688	68.3509	64.0032	65.1076	8.06893	1.30597	3.49692e-30	4.38336e-28	0.74634	1.87525e-10	1.51615e-08	2.00635	1.24409e-68	4.48005e-66
B4GALT1-AS1	101929639	ENSG00000233554	0.252005	0.140258	0.183641	0.191968	0.438142	0.316207	0.311861	0.223252	0.283774	0.532704	0.215243	0.194789	0.162521	0.190851	0.436865	0.30981	0.25037	0.438879	0.333019	0.577078	0.53265	0.366404	0.570425	-0.0987909	0.880576	NA	0.765851	0.212958	0.369484
B4GALT2	8704	ENSG00000117411	79.808	75.1434	82.9269	79.2928	8.90465	58.5271	64.2435	59.6083	60.793	7.79698	53.3085	56.3719	61.2703	56.9836	7.54875	52.9775	48.6551	47.5452	49.7259	7.05166	-0.379735	5.59949e-08	8.34761e-07	-0.47997	1.78648e-11	1.90436e-09	-0.686262	3.16585e-21	1.22081e-19
B4GALT3	8703	ENSG00000158850	62.788	56.5942	64.8252	61.4025	7.83597	49.7883	54.5498	50.4869	51.6083	7.18389	54.026	58.3198	63.3289	58.5582	7.65233	50.4215	57.126	54.4576	54.0017	7.34858	-0.24759	0.000949659	0.0053334	-0.0720452	0.342057	0.552201	-0.189296	0.0135106	0.0408161
B4GALT4	8702	ENSG00000121578	12.639	12.7986	12.6187	12.6854	3.56166	14.488	14.1117	16.3293	14.9764	3.86993	14.6365	15.3104	13.6247	14.5239	3.81102	14.9483	16.4409	16.7871	16.0588	4.00734	0.24218	0.0181779	0.0618305	0.182536	0.085257	0.219214	0.340694	0.00136114	0.00545085
B4GALT5	9334	ENSG00000158470	126.196	112.698	114.644	117.846	10.8557	181.273	200.839	177.677	186.596	13.66	99.4422	103.667	93.2598	98.7896	9.93929	143.21	161.321	150.499	151.677	12.3157	0.664216	4.19973e-17	2.02659e-15	-0.265754	0.000937893	0.00713358	0.355706	8.32082e-06	5.30552e-05
B4GALT6	9331	ENSG00000118276	7.88969	8.13498	8.52618	8.18362	2.8607	9.34249	8.81009	10.9075	9.68668	3.11234	6.31379	5.22034	5.95909	5.83108	2.41476	6.42855	5.50813	6.94892	6.2952	2.50902	0.247145	0.0567603	0.15232	-0.506718	0.000324206	0.00298274	-0.38446	0.00680539	0.0224959
B4GALT7	11285	ENSG00000027847	17.6597	16.7609	16.7113	17.044	4.12843	16.0978	17.984	14.1606	16.0808	4.01009	14.78	13.4015	15.6291	14.6035	3.82146	16.3425	15.4395	14.8122	15.5314	3.94098	-0.0806854	0.436084	0.633233	-0.233075	0.0301207	0.103874	-0.150632	0.164232	0.304537
B4GAT1	11041	ENSG00000174684	8.10293	6.69733	8.68359	7.82795	2.79785	5.46176	4.85984	5.1348	5.15213	2.26983	4.80709	5.57096	7.23217	5.87008	2.42282	5.26676	4.71529	5.12026	5.0341	2.24368	-0.602169	9.18823e-05	0.000691697	-0.396276	0.0118946	0.0517195	-0.653731	6.21926e-05	0.000337446
B9D1	27077	ENSG00000108641	3.76069	3.9623	4.01386	3.91228	1.97795	3.90947	3.09263	3.98665	3.66291	1.91387	3.22864	3.77891	3.95467	3.65407	1.91156	3.95007	2.71234	3.54761	3.40334	1.84481	-0.0900123	0.613078	0.774507	-0.0851637	0.64528	0.80055	-0.227806	0.232316	0.393503
B9D2	80776	ENSG00000123810	0.911095	1.087	1.12808	1.04206	1.02081	2.21345	2.15704	1.8498	2.07343	1.43994	1.21971	1.4804	1.35434	1.35148	1.16253	3.17555	2.33678	2.88929	2.80054	1.67348	1.01407	2.47868e-05	0.000217246	0.395861	0.132917	0.296565	1.41619	8.70458e-09	8.81645e-08
BAALC	79870	ENSG00000164929	0.252005	0.280517	0.183641	0.238721	0.488591	0.114984	0.0779654	0.127573	0.106841	0.326865	0	0.0779156	0.108347	0.0620876	0.249174	0.0774524	0.0834565	0.10972	0.0902096	0.300349	-1.16483	0.141543	NA	-1.70289	0.0609402	NA	-1.37683	0.124025	0.246021
BAALC-AS1	100499183	ENSG00000247081	5.98996	5.89085	6.03391	5.97157	2.44368	6.75534	7.32874	7.36732	7.15047	2.67404	6.81602	6.93449	8.12604	7.29218	2.7004	9.759	9.47231	8.70444	9.31192	3.05154	0.261924	0.0322778	0.0988253	0.294823	0.020402	0.0776369	0.623783	7.32595e-07	5.58744e-06
BAALC-AS2	157556	ENSG00000236939	0	0.0350646	0	0.0116882	0.108112	0	0.0259885	0	0.00866282	0.0930743	0.0717476	0	0	0.0239159	0.154648	0	0	0.0365733	0.0121911	0.110413	0.143592	0.961536	NA	0.741551	0.802529	NA	0.902724	0.761752	NA
BAAT	570	ENSG00000136881	0.135695	0	0.0787032	0.0714661	0.267331	0.143731	0.0519769	0.0637863	0.0864979	0.294105	0.143495	0	0.189607	0.111034	0.333218	0.464714	0.0834565	0.329159	0.292443	0.54078	0.176006	0.866529	0.933938	0.521023	0.624307	NA	1.86754	0.0605329	0.141108
BABAM1	29086	ENSG00000105393	11.4759	11.7817	12.6187	11.9588	3.45815	12.3608	13.0462	12.1194	12.5088	3.53678	12.6993	14.804	15.6832	14.3955	3.79414	13.2444	14.6883	14.3367	14.0898	3.75364	0.0715373	0.471878	0.663675	0.278797	0.00611386	0.0312337	0.238325	0.0213004	0.0598966
BABAM2	9577	ENSG00000158019	15.6243	14.5167	15.6882	15.2764	3.9085	15.2354	17.1264	17.2861	16.5493	4.06808	16.5737	17.4531	19.3671	17.7979	4.21876	20.7572	17.5676	20.2616	19.5288	4.41914	0.115676	0.235545	0.431419	0.219461	0.0280609	0.0986405	0.338857	0.000738106	0.00316426
BACE1	23621	ENSG00000186318	10.5648	9.01159	14.2715	11.2826	3.35896	12.1309	15.671	15.5958	14.4659	3.8034	12.7711	12.0769	14.6269	13.1583	3.62744	17.2719	17.3172	16.3482	16.9791	4.12057	0.361742	0.00727252	0.0294628	0.219948	0.111468	0.262438	0.582913	2.17742e-05	0.000128672
BACE2	25825	ENSG00000182240	34.2145	34.6087	37.0167	35.28	5.9397	45.1602	56.4469	48.9879	50.1983	7.08508	37.9545	39.3474	37.1631	38.155	6.17697	47.4009	52.5359	49.2276	49.7215	7.05134	0.512124	3.77985e-11	9.22492e-10	0.104859	0.189983	0.378158	0.491368	6.06753e-10	7.13323e-09
BACH1	571	ENSG00000156273	79.6142	74.5122	74.3745	76.167	8.72737	70.8879	65.7508	67.6454	68.0947	8.25195	76.5547	67.358	70.0735	71.3287	8.44563	67.9258	60.1304	62.8329	63.6297	7.97682	-0.157832	0.0573912	0.153623	-0.109133	0.193468	0.382683	-0.271487	0.00133692	0.00536672
BACH1-IT3	54147	ENSG00000234293	0.058155	0	0.0262344	0.0281298	0.167719	0	0.0519769	0.0637863	0.0385877	0.196438	0	0.0779156	0.0270868	0.0350008	0.187085	0	0.0417283	0.10972	0.0504827	0.224684	0.311919	0.847316	NA	0.305183	0.856934	NA	0.863824	0.599594	NA
BACH2	60468	ENSG00000112182	7.19183	6.17136	7.3981	6.92043	2.63067	4.1107	4.7299	4.05043	4.29701	2.07292	6.60078	6.66178	6.74461	6.66906	2.58245	5.65403	4.59011	3.87677	4.70697	2.16955	-0.686769	2.14164e-06	2.33377e-05	-0.0656381	0.649164	0.803342	-0.605519	8.51328e-05	0.000449922
BAD	572	ENSG00000002330	21.1296	22.1608	18.915	20.7352	4.55359	18.7137	18.1399	15.8828	17.5788	4.19271	17.5064	15.2325	18.8795	17.2061	4.14803	16.8846	13.7703	11.8132	14.156	3.76245	-0.234246	0.0707413	0.180096	-0.280012	0.0340623	0.113604	-0.577304	1.84095e-05	0.000110377
BAG1	573	ENSG00000107262	70.9297	73.0044	82.5859	75.5067	8.68946	54.3877	64.1655	58.811	59.1214	7.68904	65.9361	73.4354	75.1929	71.5215	8.45704	55.9206	53.5374	59.5413	56.3331	7.50554	-0.347958	4.83285e-06	4.8915e-05	-0.080193	0.295933	0.505282	-0.426468	4.49667e-08	4.15038e-07
BAG2	9532	ENSG00000112208	24.1149	26.8945	22.6665	24.5587	4.95567	23.773	27.4958	23.888	25.0523	5.00522	19.3001	15.3883	13.7872	16.1585	4.01977	18.1239	17.4424	15.6899	17.0854	4.13345	0.0311715	0.793635	0.893229	-0.633029	3.1503e-07	8.98185e-06	-0.537485	1.5377e-05	9.34637e-05
BAG3	9531	ENSG00000151929	6.93983	6.31162	7.18823	6.81323	2.61022	7.76145	11.5649	8.10087	9.14239	3.02364	10.4034	10.3238	9.48037	10.0692	3.1732	10.3786	11.1414	10.46	10.66	3.26497	0.424859	0.00197202	0.00993701	0.546173	9.89222e-05	0.0011537	0.637265	6.30432e-06	4.11504e-05
BAG4	9530	ENSG00000156735	67.4792	62.1344	62.9626	64.192	8.01199	76.7234	69.9609	86.5262	77.7368	8.81685	74.6175	54.9694	58.2095	62.5988	7.91194	63.5884	54.4554	64.9175	60.9871	7.80942	0.280038	0.0166515	0.0577702	-0.0528338	0.654374	0.80651	-0.0828537	0.483898	0.650207
BAG5	9529	ENSG00000166170	60.3067	55.1215	63.1462	59.5248	7.71523	46.7987	49.0662	50.8058	48.8902	6.99216	55.8197	54.6188	52.9276	54.4553	7.37939	43.3734	42.3959	45.2777	43.6823	6.60926	-0.281181	3.82063e-05	0.000319944	-0.140645	0.0427215	0.133592	-0.453445	1.75603e-10	2.21701e-09
BAG6	7917	ENSG00000229524	0	0.0350646	0	0.0116882	0.108112	0.0287461	0.0259885	0	0.0182449	0.135074	0	0.0389578	0	0.0129859	0.113956	0	0	0	0	0	0.986647	0.751496	NA	0.745366	0.813106	NA	-0.0590683	0.985107	NA
BAGE2	85319	ENSG00000187172	0.058155	0.0701291	0.104938	0.0777406	0.27882	0.0287461	0.129942	0	0.0528961	0.229992	0.215243	0.0389578	0.189607	0.147936	0.384625	0.0774524	0.0834565	0.10972	0.0902096	0.300349	-0.487556	0.661003	NA	0.891988	0.390459	NA	0.251155	0.821498	0.899425
BAHCC1	57597	ENSG00000266074	9.9445	12.518	12.1465	11.5364	3.39652	5.14556	10.3434	6.50621	7.33172	2.70772	6.74428	7.90843	9.53455	8.06242	2.83944	4.8795	6.88516	4.75452	5.5064	2.34657	-0.652629	0.00111238	0.00611593	-0.509613	0.0119733	0.0519403	-1.06489	3.44369e-07	2.77857e-06
BAHD1	22893	ENSG00000140320	18.8034	20.5829	18.7576	19.3813	4.40242	16.1841	19.9331	14.8941	17.0038	4.12356	16.7172	20.6476	19.3941	18.9197	4.34967	17.1944	20.113	15.4705	17.5926	4.19436	-0.184654	0.134799	0.290762	-0.0346352	0.782146	0.887517	-0.147234	0.245353	0.409378
BAIAP2	10458	ENSG00000175866	37.258	37.484	32.1109	35.6176	5.96805	29.0336	32.1737	23.6966	28.3013	5.3199	35.0846	35.3347	35.8629	35.4274	5.95209	28.7348	33.633	23.2972	28.555	5.34369	-0.330533	0.0112999	0.0422778	-0.0195	0.881803	0.938516	-0.331565	0.0123475	0.0378148
BAIAP2-DT	440465	ENSG00000226137	7.2306	5.92591	6.32249	6.493	2.54814	5.03057	5.82141	5.32616	5.39271	2.32222	10.2599	8.29801	8.23438	8.93077	2.98844	6.42855	7.30245	5.77858	6.50319	2.55014	-0.27303	0.0574243	0.153693	0.422435	0.00307355	0.0183287	-0.0166104	0.911272	0.951431
BAIAP2L1	55971	ENSG00000006453	40.8442	36.923	46.1725	41.3132	6.42754	38.1748	41.1397	41.6844	40.333	6.35083	54.0977	49.5933	51.7628	51.8179	7.19847	46.6264	48.3213	52.3729	49.1069	7.00763	-0.0309877	0.690454	0.828842	0.315182	5.88323e-05	0.000751616	0.246449	0.00185783	0.00720567
BAIAP2L2	80115	ENSG00000128298	0.11631	0.280517	0.23611	0.210979	0.459324	0.172477	0.493781	0.159466	0.275241	0.524634	0	0.155831	0.162521	0.106117	0.325756	0.154905	0.333826	0.548599	0.345777	0.588028	0.436013	0.529816	0.712385	-0.752685	0.348724	NA	0.82045	0.247853	0.412424
BAIAP3	8938	ENSG00000007516	0.988635	0.84155	0.734563	0.854916	0.924617	0.632415	1.22146	0.733543	0.862472	0.928693	2.00893	1.59727	1.27308	1.62643	1.27531	1.23924	1.83604	1.17034	1.41521	1.18963	0.0086854	0.979108	0.989822	0.86779	0.00764128	0.0371311	0.716972	0.0313771	0.0830348
BAK1	578	ENSG00000030110	18.5708	18.7245	19.4135	18.9029	4.34775	16.9602	17.3083	17.031	17.0998	4.13519	14.206	14.726	16.9834	15.3052	3.91218	14.0963	15.0639	14.0441	14.4015	3.79493	-0.139913	0.115593	0.260503	-0.298436	0.00134434	0.00949721	-0.397917	3.05113e-05	0.000175908
BAMBI	25805	ENSG00000095739	43.4224	46.4956	51.7605	47.2262	6.87213	27.9987	30.8483	28.5444	29.1305	5.39726	38.3132	38.8409	41.7678	39.6407	6.29608	29.9741	30.3364	27.3568	29.2224	5.40578	-0.689855	1.16322e-19	7.06065e-18	-0.25425	0.00089929	0.00688181	-0.700975	9.31827e-19	2.87369e-17
BANCR	100885775	ENSG00000278910	0	0	0	0	0	0	0	0	0	0	0.0717476	0	0	0.0239159	0.154648	0	0	0	0	0	0	1	NA	1.72215	0.695424	NA	0	1	NA
BANF1	8815	ENSG00000175334	25.1811	23.879	29.3563	26.1388	5.11261	28.6886	29.4189	29.9477	29.3517	5.41773	26.5466	28.8677	29.0912	28.1685	5.3074	29.1996	26.7895	33.1354	29.7082	5.45052	0.172563	0.062995	0.164924	0.105582	0.266174	0.472094	0.181677	0.056959	0.13421
BANF2	140836	ENSG00000125888	0	0	0	0	0	0	0.0519769	0.0318932	0.0279567	0.167203	0	0.0389578	0	0.0129859	0.113956	0	0	0	0	0	2.52162	0.468593	NA	1.71369	0.630465	NA	0	1	NA
BANK1	55024	ENSG00000153064	0.019385	0.140258	0	0.0532144	0.230683	0.0574922	0	0.0637863	0.0404262	0.201063	0	0	0.0541736	0.0180579	0.13438	0.0774524	0.125185	0	0.0675457	0.259896	-0.334677	0.84313	NA	-1.11294	0.548674	NA	0.365772	0.829593	NA
BANP	54971	ENSG00000172530	23.3395	23.4582	25.185	23.9943	4.89839	25.4691	28.8472	26.7265	27.0142	5.19752	23.3897	23.8032	24.2968	23.8299	4.88159	26.9534	28.25	25.8939	27.0324	5.19927	0.17568	0.0178332	0.0608145	-0.0150238	0.846327	0.922204	0.164263	0.0344413	0.0895144
BAP1	8314	ENSG00000163930	75.931	72.3031	84.2911	77.5084	8.80389	71.0892	77.9654	71.2493	73.4346	8.5694	77.8462	76.2794	80.7457	78.2904	8.84819	67.4611	76.4044	74.7923	72.8859	8.53733	-0.0731026	0.257702	0.458237	0.00723027	0.912138	0.955807	-0.0903579	0.172145	0.315338
BARD1	580	ENSG00000138376	98.7665	100.846	103.731	101.114	10.0556	111.334	115.908	129.486	118.909	10.9046	97.5768	95.6414	100.492	97.9034	9.89461	102.47	92.0525	109.244	101.255	10.0626	0.237802	0.00207149	0.0103545	-0.0549968	0.48181	0.679008	-0.0043689	0.955554	0.977563
BARHL2	343472	ENSG00000143032	0.15508	0.105194	0.23611	0.165461	0.406769	0.143731	0.233896	0.223252	0.200293	0.447541	0.215243	0.272705	0.243781	0.243909	0.493872	0.154905	0.0417283	0.146293	0.114309	0.338096	0.26339	0.699467	0.834883	0.554604	0.425674	NA	-0.609965	0.455557	0.625409
BARX1	56033	ENSG00000131668	51.5253	51.1592	52.0491	51.5779	7.18177	33.0005	36.4878	27.5876	32.3586	5.68847	32.7887	32.8025	40.901	35.4974	5.95797	29.5094	27.3737	23.8458	26.9096	5.18745	-0.668397	1.59221e-09	3.0916e-08	-0.543638	1.18629e-06	2.78844e-05	-0.953109	5.7296e-17	1.46092e-15
BARX1-DT	101928040	ENSG00000235601	1.37633	0.876614	1.679	1.31065	1.14484	1.00611	1.45535	1.62655	1.36267	1.16734	1.57845	1.28561	1.51686	1.4603	1.20843	0.542167	1.16839	0.731465	0.814008	0.902224	0.0422169	0.887847	0.944042	0.12658	0.681925	0.825771	-0.658766	0.0520418	0.125002
BARX2	8538	ENSG00000043039	66.2773	55.0864	63.2774	61.547	7.84519	158.621	176.02	170.182	168.274	12.9721	64.1424	57.3069	57.8032	59.7508	7.72987	166.755	151.432	170.943	163.043	12.7688	1.45208	5.39017e-72	3.3584e-69	-0.0581569	0.485482	0.681801	1.39645	9.58151e-66	3.29815e-63
BASP1	10409	ENSG00000176788	3.45053	2.94542	2.25616	2.88404	1.69825	3.13333	3.09263	2.67903	2.96833	1.72288	3.22864	4.36327	3.52128	3.7044	1.92468	3.40791	3.75554	2.88929	3.35091	1.83055	0.035985	0.86288	0.931711	0.35216	0.0959058	0.237552	0.190691	0.379006	0.554219
BASP1-AS1	285696	ENSG00000215196	0.019385	0	0.0524688	0.0239513	0.154762	0.0287461	0	0	0.00958204	0.0978879	0	0	0	0	0	0	0	0	0	0	-1.19533	0.748591	NA	-1.61434	0.665128	NA	-1.39799	0.707782	NA
BATF2	116071	ENSG00000168062	0.058155	0.140258	0.131172	0.109862	0.331454	0.574922	0.415815	0.255145	0.415294	0.644433	0.0717476	0.116873	0.0270868	0.0719026	0.268147	0.464714	0.333826	0.475452	0.424664	0.651663	2.00289	0.00274838	0.013063	-0.648562	0.472908	NA	2.00411	0.00385027	0.0136839
BATF3	55509	ENSG00000123685	1.86096	2.34933	1.81017	2.00682	1.41662	1.60978	1.3514	1.49898	1.48672	1.21931	1.79369	1.20769	1.4356	1.47899	1.21614	1.23924	1.50222	1.06062	1.26736	1.12577	-0.419941	0.0904835	0.216563	-0.475592	0.0689309	0.188841	-0.665167	0.0149844	0.0445552
BAX	581	ENSG00000087088	16.8068	15.5687	18.3903	16.9219	4.11363	14.3443	14.3196	14.1287	14.2642	3.7768	15.2822	15.2325	15.304	15.2729	3.90806	11.3081	13.4782	14.1539	12.98	3.60278	-0.243215	0.0106072	0.040097	-0.158273	0.106536	0.254958	-0.37277	0.000233014	0.00112457
BAZ1A	11177	ENSG00000198604	99.8133	99.8639	99.166	99.6144	9.9807	109.896	101.719	106.14	105.919	10.2917	114.294	99.5372	104.745	106.192	10.3049	108.278	105.364	114.584	109.409	10.4599	0.0935731	0.213226	0.402795	0.0794158	0.295293	0.504545	0.128224	0.0918945	0.195437
BAZ1B	9031	ENSG00000009954	139.029	128.336	159.479	142.281	11.9282	124.931	128.877	140.298	131.368	11.4616	160.069	156.805	165.879	160.918	12.6853	132.831	139.289	145.891	139.337	11.8041	-0.108997	0.128128	0.280334	0.171045	0.017419	0.0688693	-0.0334675	0.643679	0.779043
BAZ2A	11176	ENSG00000076108	69.5146	64.1682	79.91	71.1976	8.43787	64.1038	86.0218	88.2165	79.4474	8.91333	78.9941	80.9932	75.9243	78.6372	8.86776	84.578	83.7069	81.5584	83.2811	9.12585	0.160519	0.0984521	0.230378	0.136739	0.162476	0.3399	0.220903	0.024252	0.0668473
BAZ2B	29994	ENSG00000123636	31.2292	31.6282	32.347	31.7348	5.63337	45.7638	50.7814	48.7647	48.4366	6.95964	47.2099	45.0742	43.9618	45.4153	6.73909	60.1805	61.2571	62.4671	61.3016	7.82953	0.614005	3.50759e-21	2.39693e-19	0.503616	5.36238e-14	9.75486e-12	0.944619	3.28598e-46	5.34131e-44
BBC3	27113	ENSG00000105327	6.12566	5.85578	5.66663	5.88269	2.42543	4.19693	4.57397	3.63582	4.13557	2.03361	5.09408	5.33722	6.41957	5.61696	2.37001	4.10498	4.29801	3.54761	3.98353	1.99588	-0.50396	0.000957451	0.00536787	-0.0593671	0.699718	0.83706	-0.582159	0.000398184	0.00182286
BBIP1	92482	ENSG00000214413	4.76871	3.92723	4.48608	4.39401	2.09619	6.43913	6.65304	6.37863	6.49027	2.5476	5.95505	4.71389	4.3068	4.99191	2.23426	4.8795	5.92541	6.72948	5.8448	2.4176	0.558013	0.000277594	0.00181555	0.131337	0.420361	0.626517	0.418324	0.00983544	0.0309993
BBOF1	80127	ENSG00000119636	1.57018	1.40258	1.25925	1.41067	1.18772	1.72477	1.92315	2.10495	1.91762	1.38478	2.22418	1.7531	2.89829	2.29185	1.51389	2.16867	2.2116	2.26754	2.21594	1.4886	0.434396	0.0684225	0.175522	0.701195	0.00393556	0.0221769	0.637595	0.0102816	0.0322299
BBOX1	8424	ENSG00000129151	0.96925	1.29739	0.472219	0.912953	0.955486	0.632415	0.6757	0.574077	0.627397	0.792084	0.932719	0.662282	0.67717	0.75739	0.870282	0.542167	0.375554	0.21944	0.379054	0.615673	-0.532494	0.198206	0.384189	-0.311927	0.461913	0.662147	-1.36852	0.00467767	0.016216
BBOX1-AS1	103695435	ENSG00000254560	0.019385	0	0	0.00646166	0.0803845	0	0	0	0	0	0	0	0	0	0	0.0774524	0.0417283	0.0731465	0.0641091	0.253198	-0.818201	0.763836	NA	-0.275418	0.919444	NA	2.75916	0.282169	NA
BBS1	582	ENSG00000174483	1.26002	1.29739	1.96758	1.50833	1.22814	1.43731	1.42936	1.72223	1.52963	1.23678	1.72194	1.90893	1.73355	1.78814	1.33721	1.31669	2.58715	1.86524	1.92303	1.38673	0.0274049	0.916649	0.958732	0.246047	0.359198	0.568917	0.388217	0.15017	0.284296
BBS10	79738	ENSG00000179941	16.9231	16.9011	18.5477	17.4573	4.1782	19.7198	18.8156	23.1544	20.5633	4.53468	17.4347	16.0506	18.3107	17.2653	4.15516	18.2013	14.9804	17.9575	17.0464	4.12873	0.240348	0.0246243	0.0794944	-0.0232229	0.833651	0.915263	-0.0459038	0.681522	0.806862
BBS12	166379	ENSG00000181004	3.85761	3.50646	2.91202	3.42536	1.85077	6.41038	5.22368	5.45373	5.69593	2.38662	4.6636	4.20744	4.03593	4.30232	2.0742	5.73148	6.0506	5.55914	5.7804	2.40425	0.731691	1.11573e-05	0.000105422	0.296295	0.0934597	0.233384	0.738626	2.12699e-05	0.000125882
BBS2	583	ENSG00000125124	42.4144	40.6048	42.3161	41.7784	6.46362	45.5626	48.4425	50.7101	48.2384	6.94539	52.0888	51.697	50.3272	51.371	7.16736	53.6745	53.6208	53.397	53.5641	7.31875	0.209146	0.00158344	0.00827417	0.286059	2.28997e-05	0.000342493	0.349369	2.74808e-07	2.24675e-06
BBS4	585	ENSG00000140463	7.32753	7.2233	8.00149	7.51744	2.7418	9.285	10.7332	11.3221	10.4468	3.23215	10.6186	9.19404	8.58651	9.4664	3.07675	11.7728	12.1012	12.0692	11.981	3.46136	0.476544	2.98332e-05	0.000256697	0.3018	0.0115989	0.0507633	0.667003	1.68652e-08	1.64485e-07
BBS5	129880	ENSG00000163093	1.00802	1.01687	1.25925	1.09471	1.04629	1.09235	1.27343	0.924902	1.0969	1.04733	0.789224	1.09082	0.704256	0.861433	0.928134	1.23924	1.25185	0.731465	1.07418	1.03643	0.014245	0.962779	0.98145	-0.35478	0.282335	0.490012	-0.0673072	0.837241	0.908488
BBS7	55212	ENSG00000138686	31.4231	33.136	29.7498	31.4363	5.60681	30.9596	27.7557	32.8181	30.5111	5.52369	33.8649	30.8935	33.398	32.7188	5.72004	30.9035	26.8313	28.0151	28.5833	5.34634	-0.0391629	0.690706	0.829097	0.0456985	0.647306	0.801962	-0.151202	0.135582	0.262822
BBS9	27241	ENSG00000122507	8.56817	8.17004	11.5431	9.42712	3.07036	9.39998	9.32985	10.7161	9.81531	3.13294	11.2644	11.4146	12.3516	11.6769	3.41714	12.7022	9.84787	11.996	11.5154	3.39343	0.0641915	0.630197	0.787013	0.307913	0.0229603	0.0850328	0.275947	0.0440071	0.109257
BBX	56987	ENSG00000114439	126.778	121.849	134.373	127.667	11.299	138.614	134.542	149.675	140.944	11.872	127.065	113.328	128.12	122.838	11.0832	133.605	119.385	139.234	130.741	11.4342	0.148179	0.0573342	0.15351	-0.0652731	0.406799	0.614236	0.0280299	0.722035	0.83456
BCAM	4059	ENSG00000187244	1.37633	1.22726	1.679	1.42753	1.19479	1.00611	2.00111	1.30762	1.43828	1.19928	1.43495	1.09082	1.54395	1.35657	1.16472	1.16179	1.87777	1.35321	1.46426	1.21006	0.0134202	0.962429	0.981382	-0.0837072	0.779102	0.88577	0.0515854	0.863631	0.923657
BCAN	63827	ENSG00000132692	0	0	0.0787032	0.0262344	0.16197	0	0.0519769	0.0318932	0.0279567	0.167203	0	0	0	0	0	0	0.125185	0.0731465	0.0661104	0.257119	0.12494	0.952296	NA	-1.72289	0.442311	NA	1.43906	0.479613	NA
BCAP29	55973	ENSG00000075790	13.0461	13.8154	11.2021	12.6879	3.562	13.0795	10.5253	14.2244	12.6097	3.55102	15.067	14.1806	14.3018	14.5165	3.81005	13.3993	12.6437	13.0567	13.0332	3.61015	-0.00623106	0.962443	0.981382	0.1801	0.179969	0.364467	0.0272227	0.841813	0.911309
BCAP31	10134	ENSG00000185825	78.8194	74.7226	85.4192	79.6537	8.92489	72.1815	69.779	71.1856	71.0487	8.42904	67.7298	65.8387	69.5047	67.691	8.22746	61.2649	59.7131	62.138	61.0387	7.81272	-0.159558	0.0118761	0.0440524	-0.242893	0.000176829	0.00184387	-0.391004	2.63482e-09	2.84864e-08
BCAR1	9564	ENSG00000050820	6.51336	6.17136	5.87651	6.18708	2.48738	5.28929	7.66659	5.83645	6.26411	2.50282	6.31379	6.46699	7.53013	6.7703	2.60198	7.43543	7.3859	6.07116	6.96417	2.63897	0.0179865	0.904532	0.952887	0.129763	0.399236	0.608297	0.148578	0.340349	0.5154
BCAR3	8412	ENSG00000137936	10.371	14.0609	14.1141	12.8487	3.5845	8.99754	13.9298	13.2038	12.0437	3.4704	13.3451	17.3362	16.2792	15.6535	3.95645	11.6953	13.8121	15.6168	13.7081	3.70244	-0.0876622	0.57919	0.750741	0.29177	0.0665483	0.183939	0.102679	0.523241	0.684065
BCAR4	400500	ENSG00000262117	0.096925	0.0701291	0.183641	0.116898	0.341904	0.114984	0.233896	0.255145	0.201342	0.448711	0.215243	0.0389578	0.162521	0.138907	0.372702	0.0774524	0.125185	0.182866	0.128501	0.358471	0.774074	0.322828	0.528051	0.159169	0.852568	NA	0.202053	0.816887	0.896642
BCAS1	8537	ENSG00000064787	2.3262	1.89349	1.73147	1.98372	1.40845	7.67521	9.38183	8.51548	8.52417	2.91962	4.23311	3.62307	2.76285	3.53968	1.8814	13.012	13.8955	13.3858	13.4311	3.66485	2.08746	2.61597e-36	4.69633e-34	0.759101	3.56339e-05	0.000494092	2.73524	1.55915e-60	4.45062e-58
BCAS2	10286	ENSG00000116752	42.9959	44.6372	43.9951	43.8761	6.6239	51.1393	44.6742	51.8902	49.2346	7.01673	48.4296	40.0876	42.0929	43.5367	6.59823	43.6057	40.9771	49.4105	44.6644	6.68315	0.172193	0.0850734	0.2068	-0.0263157	0.795519	0.893792	0.0206049	0.839767	0.910037
BCAS3	54828	ENSG00000141376	17.6791	16.305	18.6002	17.5281	4.18666	18.4263	18.9456	17.7326	18.3681	4.28581	16.9324	18.0375	18.5274	17.8324	4.22284	21.2994	20.3634	18.9084	20.1904	4.49337	0.0701894	0.421911	0.621816	0.021379	0.813563	0.904386	0.186173	0.0405814	0.102282
BCAS4	55653	ENSG00000124243	5.31149	4.20775	3.77775	4.43233	2.10531	4.91559	5.30164	3.22121	4.47948	2.11648	4.44835	4.09057	3.84632	4.12841	2.03185	4.8795	4.4232	3.29159	4.1981	2.04893	0.0128525	0.950544	0.9759	-0.132572	0.535942	0.723135	-0.117232	0.588133	0.737617
BCAT1	586	ENSG00000060982	1.29879	1.61297	1.78394	1.56523	1.25109	1.40856	1.42936	1.18005	1.33932	1.15729	0.645729	0.857071	1.05638	0.853062	0.923613	1.00688	0.584196	0.768039	0.786372	0.886776	-0.205589	0.456581	0.650802	-0.813129	0.00798993	0.0384251	-1.04138	0.00134784	0.00540498
BCAT2	587	ENSG00000105552	18.8228	18.5141	20.253	19.1966	4.3814	13.1657	13.7479	13.5546	13.4894	3.67279	17.1477	15.5831	18.9066	17.2125	4.14879	14.0189	11.517	13.1664	12.9008	3.59176	-0.504831	2.16595e-07	2.87131e-06	-0.161903	0.10098	0.245998	-0.591316	1.04359e-08	1.04659e-07
BCCIP	56647	ENSG00000107949	105.435	100.705	103.337	103.159	10.1567	102.192	84.6964	93.7021	93.5303	9.67111	86.3841	78.5	79.7706	81.5516	9.03059	80.4731	68.9351	76.5113	75.3065	8.67793	-0.134765	0.150342	0.314581	-0.350952	0.000207679	0.00209128	-0.463525	1.08544e-06	8.00472e-06
BCDIN3D	144233	ENSG00000186666	10.2547	10.1337	10.0215	10.1366	3.18381	11.4122	9.9016	10.6204	10.6447	3.26263	9.32719	10.7913	11.2681	10.4622	3.23453	11.8502	9.22194	11.1183	10.7301	3.27569	0.0748813	0.54453	0.724353	0.0501872	0.693749	0.833674	0.0632023	0.624107	0.763243
BCDIN3D-AS1	100286844	ENSG00000258057	0.523395	0.490904	0.734563	0.582954	0.763514	0.546176	1.01355	0.414611	0.658112	0.811241	0.645729	0.662282	0.541736	0.616582	0.785228	0.851977	0.70938	0.694892	0.752083	0.867227	0.190383	0.630352	0.787067	0.0561932	0.892971	0.945213	0.339338	0.413631	0.58742
BCHE	590	ENSG00000114200	1.5508	1.50778	1.23302	1.43053	1.19605	1.52354	1.74123	1.62655	1.63044	1.27689	1.3632	1.05186	0.650083	1.02172	1.0108	1.70395	1.79432	0.987478	1.49525	1.2228	0.187934	0.512551	0.697763	-0.581511	0.066464	0.183885	0.0228518	0.940401	0.968112
BCKDHA	593	ENSG00000248098	0.15508	0.280517	0.262344	0.232647	0.482335	0.258715	0.259885	0.223252	0.247284	0.497277	0.143495	0.155831	0.270868	0.190065	0.435964	0.387262	0.25037	0.21944	0.28569	0.5345	0.132785	0.824063	0.909359	-0.182851	0.777777	NA	0.259244	0.681878	0.807044
BCKDHB	594	ENSG00000083123	18.125	16.7959	18.469	17.7966	4.21861	19.0012	19.7512	16.2017	18.318	4.27996	17.7217	16.8298	17.3626	17.3047	4.15989	17.0395	16.0237	15.1779	16.0804	4.01003	0.0458875	0.633017	0.788953	-0.0540788	0.586596	0.76062	-0.164123	0.105862	0.217801
BCKDK	10295	ENSG00000103507	21.149	19.0401	21.5384	20.5758	4.53606	17.9663	21.5704	18.9126	19.4831	4.41397	22.0265	22.6734	26.843	23.8477	4.88341	22.6936	25.2873	23.48	23.8203	4.88061	-0.0776083	0.413335	0.614592	0.211787	0.0275948	0.0975348	0.205011	0.0347688	0.0902355
BCL10	8915	ENSG00000142867	30.008	30.0854	28.0446	29.3793	5.42027	53.0941	60.709	61.3944	58.3992	7.64193	48.5014	40.9057	36.0796	41.8289	6.46753	60.1805	65.8889	62.5769	62.8821	7.92982	0.992066	5.06954e-23	3.82182e-21	0.489565	1.74836e-06	3.92233e-05	1.09029	6.54416e-27	3.8878e-25
BCL11A	53335	ENSG00000119866	53.1343	50.5631	63.8808	55.8594	7.47391	39.6696	42.1793	44.2039	42.0176	6.4821	54.0977	46.7104	44.1785	48.3289	6.9519	38.8037	30.4199	35.5126	34.9121	5.90864	-0.404374	9.13856e-05	0.000688692	-0.22062	0.0342134	0.113904	-0.687428	8.61779e-11	1.13579e-09
BCL11B	64919	ENSG00000127152	0	0.0350646	0	0.0116882	0.108112	0	0.0259885	0	0.00866282	0.0930743	0	0	0	0	0	0	0	0.0731465	0.0243822	0.156148	0.143592	0.967099	NA	-0.275417	0.936943	NA	1.58194	0.645522	NA
BCL2	596	ENSG00000171791	43.4224	45.4437	59.8407	49.5689	7.04052	33.0293	39.8663	38.8778	37.2578	6.10392	29.0578	31.2052	36.2963	32.1864	5.67331	21.4543	25.8298	28.4906	25.2582	5.02576	-0.404446	0.000553353	0.00331792	-0.620751	1.78911e-07	5.53467e-06	-0.965266	1.2639e-15	2.84736e-14
BCL2A1	597	ENSG00000140379	0	0	0.0262344	0.0087448	0.0935136	0.0862384	0.0259885	0.0318932	0.04804	0.21918	0	0.116873	0.0541736	0.0570156	0.238779	0	0.0834565	0	0.0278188	0.16679	2.37687	0.207321	NA	2.70672	0.155337	NA	1.71765	0.399482	NA
BCL2L1	598	ENSG00000171552	35.8816	35.6957	35.9411	35.8395	5.98661	26.9926	30.7184	26.5032	28.0714	5.29824	36.0891	39.4253	35.9983	37.1709	6.09679	30.5163	30.7537	27.7957	29.6886	5.44872	-0.348767	2.19812e-05	0.000194588	0.0448119	0.588613	0.762407	-0.283514	0.000845423	0.00356877
BCL2L10	10017	ENSG00000137875	0.096925	0.140258	0.0787032	0.105295	0.324493	0.114984	0.129942	0.191359	0.145429	0.381351	0	0.0779156	0.135434	0.0711165	0.266677	0.0774524	0.0834565	0.10972	0.0902096	0.300349	0.482295	0.578327	NA	-0.312044	0.749764	NA	-0.176143	0.858645	0.920841
BCL2L11	10018	ENSG00000153094	29.9304	27.4205	34.0785	30.4765	5.52055	21.8183	24.3772	21.9106	22.702	4.76466	26.9771	26.0628	25.4345	26.1581	5.1145	21.5318	21.9073	17.738	20.3924	4.51579	-0.420152	7.85826e-06	7.68919e-05	-0.232001	0.0151769	0.0623925	-0.594584	1.47749e-09	1.64998e-08
BCL2L12	83596	ENSG00000126453	11.379	11.5012	11.1234	11.3345	3.36668	8.94004	11.175	9.05766	9.72425	3.11837	8.32272	9.73945	9.12825	9.06347	3.01056	8.1325	7.9701	8.11926	8.07396	2.84147	-0.21662	0.0570658	0.152979	-0.321334	0.0069286	0.0344189	-0.498635	5.03951e-05	0.000278076
BCL2L13	23786	ENSG00000099968	58.659	56.5241	63.7758	59.653	7.72353	69.0482	74.353	71.1856	71.5289	8.45748	67.0123	64.2414	65.3604	65.538	8.09556	80.628	80.4521	78.852	79.9773	8.943	0.265946	2.49691e-06	2.67279e-05	0.124744	0.0318055	0.108015	0.414848	7.53106e-13	1.28017e-11
BCL2L15	440603	ENSG00000188761	0.523395	0.631162	1.02314	0.7259	0.851997	0.718653	0.909596	1.02058	0.882943	0.939651	0.645729	0.506451	0.650083	0.600754	0.775083	0.774524	1.08493	0.987478	0.948979	0.974156	0.297765	0.391352	0.59418	-0.27116	0.478466	0.676393	0.421582	0.247975	0.412564
BCL2L2	599	ENSG00000129473	15.2172	14.9024	16.2391	15.4529	3.93102	16.3565	18.1659	16.7439	17.0888	4.13386	15.9997	17.2583	17.5522	16.9368	4.11543	15.8777	15.9819	17.4454	16.435	4.05402	0.149159	0.0871113	0.210394	0.131702	0.145337	0.314951	0.0868138	0.346524	0.521613
BCL2L2-PABPN1	100529063	ENSG00000258643	0.058155	0	0.0524688	0.0368746	0.192028	0.0574922	0.103954	0.191359	0.117602	0.342931	0.143495	0.116873	0.135434	0.131934	0.363227	0	0.125185	0.0365733	0.0539193	0.232205	1.53606	0.166119	NA	1.69695	0.134358	NA	0.572481	0.652452	0.785392
BCL3	602	ENSG00000069399	0.833555	1.26232	1.20678	1.10089	1.04923	4.62813	10.3954	6.85703	7.29351	2.70065	2.36767	2.80496	2.38364	2.51876	1.58706	10.3012	14.3545	10.46	11.7052	3.42129	2.74957	1.70971e-27	1.82002e-25	1.21537	7.03957e-06	0.00012641	3.43204	1.00792e-41	1.38779e-39
BCL6	604	ENSG00000113916	82.8902	72.4083	97.8806	84.393	9.18657	118.204	137.713	139.086	131.668	11.4747	125.128	118.471	122.73	122.11	11.0503	158.313	162.49	165.055	161.953	12.7261	0.646685	3.44424e-15	1.33144e-13	0.525977	2.09092e-10	1.65847e-08	0.936565	7.80193e-30	5.65386e-28
BCL6B	255877	ENSG00000161940	0	0	0.157406	0.0524688	0.229061	0.0574922	0.103954	0	0.0538154	0.231981	0	0.0389578	0.0270868	0.0220149	0.148374	0.0774524	0	0.0365733	0.0380086	0.194958	0.0984571	0.95374	NA	-0.992979	0.597431	NA	-0.609848	0.743665	NA
BCL7A	605	ENSG00000110987	6.22258	5.89085	7.73915	6.61753	2.57246	5.72048	6.36717	5.45373	5.84713	2.41808	5.16583	5.96054	6.82587	5.98408	2.44624	5.42167	4.96566	4.38879	4.92537	2.21932	-0.172022	0.231767	0.426544	-0.12847	0.388233	0.597139	-0.450921	0.00380177	0.0135405
BCL7B	9275	ENSG00000106635	16.3997	16.4102	16.7638	16.5246	4.06504	15.1205	16.3207	14.2562	15.2325	3.90288	16.5737	13.869	13.7601	14.7343	3.83852	13.3993	13.5617	13.6053	13.5221	3.67724	-0.112275	0.240345	0.4375	-0.193269	0.0519388	0.154149	-0.296005	0.00364271	0.0130494
[truncated: 19,467 more rows]

## Sheet: MB157_Expression
19169 GENES			CPM
[truncated: 19,171 more rows]

[truncated: 16 more sheets: HCC1599_ATRA_FDR, HCC1599_DAPT_FDR, HCC1599_ATRA+DAPT_FDR, MB157_ATRA_FDR, MB157_DAPT_FDR, MB157_ATRA+DAPT_FDR, HCC1599_ATRA_FOLDCHANGE, HCC1599_DAPT_FOLDCHANGE, HCC1599_ATRA+DAPT_FOLDCHANGE, MB157_ATRA_FOLDCHANGE, MB157_DAPT_FOLDCHANGE, MB157_ATRA+DAPT_FOLDCHANGE, HCC1599_ATRA-DAPT_Common, MB157_ATRA-DAPT_Common, HCC1599_ATRA-DAPT_Common_FC, MB157_ATRA-DAPT_Common_FC]
