# Supplementary material for: Retinoic Acid Sensitivity of Triple-Negative Breast Cancer Cells Characterized by Constitutive Activation of the notch1 Pathway: The Role of Rarβ
Source: Cancers (Basel). 2020 Oct 18;12(10):3027. doi: 10.3390/cancers12103027 (PMC7650753; doi:10.3390/cancers12103027)
Supplement: Supplementary file 1 [file cancers-12-03027-s001.zip › Supplementary/Suppl.TableS2.xlsx]

## Sheet: HCC1599 - ATRA vs CTRL
		HALLMARK - HCC1599 - ATRA vs CONTROL
		ID	Direction	FDR	SIG
		HALLMARK_MYC_TARGETS_V2	Down	1.06391e-13	129.731
		HALLMARK_MYC_TARGETS_V1	Down	1.58489e-07	68
		HALLMARK_INTERFERON_ALPHA_RESPONSE	Up	1.99537e-07	66.9998
		HALLMARK_INTERFERON_GAMMA_RESPONSE	Up	1.95515e-06	57.0882
		HALLMARK_OXIDATIVE_PHOSPHORYLATION	Down	0.0048015	23.1862
		HALLMARK_UNFOLDED_PROTEIN_RESPONSE	Down	0.0888979	10.5111
		HALLMARK_CHOLESTEROL_HOMEOSTASIS	Down	0.0888979	10.5111
		HALLMARK_IL6_JAK_STAT3_SIGNALING	Up	0.118147	9.27576
		HALLMARK_MTORC1_SIGNALING	Down	0.118147	9.27576
		HALLMARK_G2M_CHECKPOINT	Down	0.118147	9.27576
		HALLMARK_KRAS_SIGNALING_UP	Up	0.118147	9.27576
		HALLMARK_PROTEIN_SECRETION	Up	0.160884	7.93488
		HALLMARK_REACTIVE_OXYGEN_SPECIES_PATHWAY	Down	0.160884	7.93488
		HALLMARK_COMPLEMENT	Up	0.160884	7.93488
		HALLMARK_KRAS_SIGNALING_DN	Up	0.164995	7.82528
		HALLMARK_UV_RESPONSE_UP	Down	0.172137	7.64127
		HALLMARK_GLYCOLYSIS	Down	0.172137	7.64127
		HALLMARK_BILE_ACID_METABOLISM	Up	0.172137	7.64127
		HALLMARK_E2F_TARGETS	Down	0.172137	7.64127
		HALLMARK_DNA_REPAIR	Down	0.172137	7.64127
		HALLMARK_HYPOXIA	Down	0.194658	7.10729
		HALLMARK_WNT_BETA_CATENIN_SIGNALING	Down	0.194658	7.10729
		HALLMARK_XENOBIOTIC_METABOLISM	Up	0.21259	6.72458
		HALLMARK_NOTCH_SIGNALING	Down	0.21259	6.72458
		HALLMARK_COAGULATION	Up	0.231282	6.35859
		HALLMARK_APICAL_SURFACE	Up	0.231282	6.35859
		HALLMARK_HEDGEHOG_SIGNALING	Down	0.231282	6.35859
		HALLMARK_ALLOGRAFT_REJECTION	Up	0.300737	5.21813
		HALLMARK_EPITHELIAL_MESENCHYMAL_TRANSITION	Down	0.407909	3.89437
		HALLMARK_TNFA_SIGNALING_VIA_NFKB	Up	0.434312	3.62198
		HALLMARK_HEME_METABOLISM	Up	0.434312	3.62198
		HALLMARK_APICAL_JUNCTION	Down	0.434312	3.62198
		HALLMARK_ANGIOGENESIS	Down	0.434312	3.62198
		HALLMARK_INFLAMMATORY_RESPONSE	Up	0.440333	3.56219
		HALLMARK_MYOGENESIS	Down	0.453455	3.43466
		HALLMARK_P53_PATHWAY	Down	0.510134	2.92316
		HALLMARK_UV_RESPONSE_DN	Down	0.542232	2.65815
		HALLMARK_SPERMATOGENESIS	Up	0.559367	2.52303
		HALLMARK_ESTROGEN_RESPONSE_EARLY	Up	0.640539	1.93454
		HALLMARK_PANCREAS_BETA_CELLS	Down	0.640539	1.93454
		HALLMARK_ESTROGEN_RESPONSE_LATE	Down	0.662199	1.79012
		HALLMARK_IL2_STAT5_SIGNALING	Up	0.803751	0.948783
		HALLMARK_PEROXISOME	Up	0.803751	0.948783
		HALLMARK_TGF_BETA_SIGNALING	Down	0.809393	0.918408
		HALLMARK_FATTY_ACID_METABOLISM	Down	0.809393	0.918408
		HALLMARK_APOPTOSIS	Down	0.833857	0.789087
		HALLMARK_MITOTIC_SPINDLE	Down	0.873712	0.586317
		HALLMARK_PI3K_AKT_MTOR_SIGNALING	Down	0.873712	0.586317
		HALLMARK_ADIPOGENESIS	Down	0.873712	0.586317
		HALLMARK_ANDROGEN_RESPONSE	Down	0.987773	0.053427

## Sheet: HCC1599 - DAPT vs CTRL
		HALLMARK - HCC1599 - DAPT vs CONTROL
		ID	Direction	FDR	SIG
		HALLMARK_MYC_TARGETS_V2	Down	2.08718e-14	136.804
		HALLMARK_MYC_TARGETS_V1	Down	1.37691e-10	98.6109
		HALLMARK_APICAL_JUNCTION	Up	0.00970947	20.128
		HALLMARK_OXIDATIVE_PHOSPHORYLATION	Down	0.018162	17.4084
		HALLMARK_UNFOLDED_PROTEIN_RESPONSE	Down	0.0200286	16.9835
		HALLMARK_MITOTIC_SPINDLE	Up	0.0200286	16.9835
		HALLMARK_KRAS_SIGNALING_DN	Up	0.0248647	16.0442
		HALLMARK_INTERFERON_ALPHA_RESPONSE	Up	0.0362131	14.4113
		HALLMARK_E2F_TARGETS	Down	0.0411496	13.8563
		HALLMARK_DNA_REPAIR	Down	0.0411496	13.8563
		HALLMARK_COMPLEMENT	Up	0.110309	9.5739
		HALLMARK_INTERFERON_GAMMA_RESPONSE	Up	0.115966	9.3567
		HALLMARK_MTORC1_SIGNALING	Down	0.115966	9.3567
		HALLMARK_APICAL_SURFACE	Up	0.117503	9.29952
		HALLMARK_MYOGENESIS	Up	0.125986	8.99677
		HALLMARK_COAGULATION	Up	0.128158	8.92256
		HALLMARK_UV_RESPONSE_UP	Down	0.159699	7.96698
		HALLMARK_G2M_CHECKPOINT	Down	0.16797	7.74767
		HALLMARK_BILE_ACID_METABOLISM	Up	0.220753	6.56094
		HALLMARK_HEME_METABOLISM	Up	0.220753	6.56094
		HALLMARK_ANGIOGENESIS	Down	0.236106	6.26893
		HALLMARK_NOTCH_SIGNALING	Down	0.236106	6.26893
		HALLMARK_REACTIVE_OXYGEN_SPECIES_PATHWAY	Down	0.236106	6.26893
		HALLMARK_WNT_BETA_CATENIN_SIGNALING	Down	0.36701	4.35322
		HALLMARK_CHOLESTEROL_HOMEOSTASIS	Up	0.446803	3.49884
		HALLMARK_GLYCOLYSIS	Down	0.484237	3.14942
		HALLMARK_HEDGEHOG_SIGNALING	Up	0.485102	3.14167
		HALLMARK_XENOBIOTIC_METABOLISM	Up	0.502431	2.98924
		HALLMARK_ESTROGEN_RESPONSE_LATE	Up	0.589063	2.29838
		HALLMARK_ADIPOGENESIS	Down	0.60516	2.1813
		HALLMARK_HYPOXIA	Up	0.661892	1.79213
		HALLMARK_KRAS_SIGNALING_UP	Up	0.688938	1.6182
		HALLMARK_P53_PATHWAY	Down	0.688938	1.6182
		HALLMARK_APOPTOSIS	Up	0.688938	1.6182
		HALLMARK_UV_RESPONSE_DN	Up	0.699224	1.55384
		HALLMARK_TNFA_SIGNALING_VIA_NFKB	Up	0.719773	1.42805
		HALLMARK_PROTEIN_SECRETION	Up	0.719773	1.42805
		HALLMARK_ESTROGEN_RESPONSE_EARLY	Up	0.719773	1.42805
		HALLMARK_SPERMATOGENESIS	Up	0.719773	1.42805
		HALLMARK_INFLAMMATORY_RESPONSE	Up	0.727914	1.3792
		HALLMARK_ALLOGRAFT_REJECTION	Down	0.748469	1.25826
		HALLMARK_IL6_JAK_STAT3_SIGNALING	Up	0.758291	1.20164
		HALLMARK_PEROXISOME	Up	0.810052	0.91487
		HALLMARK_IL2_STAT5_SIGNALING	Up	0.81976	0.863135
		HALLMARK_EPITHELIAL_MESENCHYMAL_TRANSITION	Up	0.827322	0.823256
		HALLMARK_PANCREAS_BETA_CELLS	Up	0.863644	0.636652
		HALLMARK_FATTY_ACID_METABOLISM	Up	0.98605	0.0610121
		HALLMARK_PI3K_AKT_MTOR_SIGNALING	Up	0.992978	0.0306025
		HALLMARK_TGF_BETA_SIGNALING	Down	0.992978	0.0306025
		HALLMARK_ANDROGEN_RESPONSE	Up	0.994428	0.0242661

## Sheet: HCC1599 - ATRA+DAPT vs CTRL
		HALLMARK - HCC1599 - ATRA+DAPT vs CONTROL
		ID	Direction	FDR	SIG
		HALLMARK_MYC_TARGETS_V2	Down	1.00278e-15	149.988
		HALLMARK_MYC_TARGETS_V1	Down	4.35521e-13	123.61
		HALLMARK_INTERFERON_ALPHA_RESPONSE	Up	5.10552e-06	52.9196
		HALLMARK_INTERFERON_GAMMA_RESPONSE	Up	3.1279e-05	45.0475
		HALLMARK_OXIDATIVE_PHOSPHORYLATION	Down	0.000680956	31.6688
		HALLMARK_E2F_TARGETS	Down	0.00205312	26.8759
		HALLMARK_UNFOLDED_PROTEIN_RESPONSE	Down	0.00938593	20.2752
		HALLMARK_G2M_CHECKPOINT	Down	0.0159502	17.9723
		HALLMARK_MTORC1_SIGNALING	Down	0.0190385	17.2037
		HALLMARK_DNA_REPAIR	Down	0.0258806	15.8703
		HALLMARK_COMPLEMENT	Up	0.0419991	13.7676
		HALLMARK_KRAS_SIGNALING_DN	Up	0.0434466	13.6204
		HALLMARK_XENOBIOTIC_METABOLISM	Up	0.0549499	12.6003
		HALLMARK_REACTIVE_OXYGEN_SPECIES_PATHWAY	Down	0.0701828	11.5377
		HALLMARK_COAGULATION	Up	0.122045	9.13479
		HALLMARK_APICAL_SURFACE	Up	0.122045	9.13479
		HALLMARK_KRAS_SIGNALING_UP	Up	0.122045	9.13479
		HALLMARK_GLYCOLYSIS	Down	0.122045	9.13479
		HALLMARK_IL6_JAK_STAT3_SIGNALING	Up	0.135624	8.67662
		HALLMARK_BILE_ACID_METABOLISM	Up	0.153055	8.15154
		HALLMARK_WNT_BETA_CATENIN_SIGNALING	Down	0.218983	6.59589
		HALLMARK_UV_RESPONSE_UP	Down	0.242479	6.15326
		HALLMARK_NOTCH_SIGNALING	Down	0.250608	6.01006
		HALLMARK_TNFA_SIGNALING_VIA_NFKB	Up	0.308671	5.10505
		HALLMARK_ANGIOGENESIS	Down	0.336771	4.72665
		HALLMARK_ALLOGRAFT_REJECTION	Up	0.378806	4.21583
		HALLMARK_INFLAMMATORY_RESPONSE	Up	0.425871	3.70722
		HALLMARK_ESTROGEN_RESPONSE_EARLY	Up	0.425871	3.70722
		HALLMARK_CHOLESTEROL_HOMEOSTASIS	Down	0.425871	3.70722
		HALLMARK_MITOTIC_SPINDLE	Up	0.425871	3.70722
		HALLMARK_APICAL_JUNCTION	Up	0.481883	3.17058
		HALLMARK_HEME_METABOLISM	Up	0.533695	2.72707
		HALLMARK_HYPOXIA	Down	0.55058	2.5918
		HALLMARK_IL2_STAT5_SIGNALING	Up	0.673439	1.71702
		HALLMARK_PI3K_AKT_MTOR_SIGNALING	Down	0.717635	1.44096
		HALLMARK_P53_PATHWAY	Down	0.717635	1.44096
		HALLMARK_UV_RESPONSE_DN	Down	0.717635	1.44096
		HALLMARK_ADIPOGENESIS	Down	0.717635	1.44096
		HALLMARK_SPERMATOGENESIS	Up	0.717635	1.44096
		HALLMARK_PROTEIN_SECRETION	Up	0.717635	1.44096
		HALLMARK_FATTY_ACID_METABOLISM	Down	0.717635	1.44096
		HALLMARK_ANDROGEN_RESPONSE	Down	0.717635	1.44096
		HALLMARK_ESTROGEN_RESPONSE_LATE	Up	0.731115	1.36014
		HALLMARK_MYOGENESIS	Up	0.782994	1.06242
		HALLMARK_TGF_BETA_SIGNALING	Down	0.782994	1.06242
		HALLMARK_PEROXISOME	Up	0.802563	0.955209
		HALLMARK_PANCREAS_BETA_CELLS	Down	0.83191	0.799236
		HALLMARK_APOPTOSIS	Up	0.832442	0.796461
		HALLMARK_HEDGEHOG_SIGNALING	Up	0.832442	0.796461
		HALLMARK_EPITHELIAL_MESENCHYMAL_TRANSITION	Down	0.870624	0.601695

## Sheet: MB157 - ATRA vs CTRL
		HALLMARK - MB157 - ATRA vs CONTROL
		ID	Direction	FDR	SIG
		HALLMARK_ESTROGEN_RESPONSE_EARLY	Up	0.00465919	23.3169
		HALLMARK_MYC_TARGETS_V2	Up	0.019228	17.1607
		HALLMARK_INTERFERON_ALPHA_RESPONSE	Up	0.0294741	15.3056
		HALLMARK_G2M_CHECKPOINT	Down	0.122543	9.11711
		HALLMARK_INTERFERON_GAMMA_RESPONSE	Up	0.137915	8.60389
		HALLMARK_MITOTIC_SPINDLE	Down	0.145592	8.36863
		HALLMARK_CHOLESTEROL_HOMEOSTASIS	Down	0.186758	7.28722
		HALLMARK_E2F_TARGETS	Down	0.275017	5.6064
		HALLMARK_XENOBIOTIC_METABOLISM	Up	0.275017	5.6064
		HALLMARK_IL2_STAT5_SIGNALING	Up	0.275017	5.6064
		HALLMARK_ANDROGEN_RESPONSE	Up	0.465805	3.31795
		HALLMARK_SPERMATOGENESIS	Down	0.529351	2.76256
		HALLMARK_PI3K_AKT_MTOR_SIGNALING	Down	0.684728	1.64482
		HALLMARK_APICAL_JUNCTION	Down	0.691223	1.60382
		HALLMARK_PANCREAS_BETA_CELLS	Up	0.691223	1.60382
		HALLMARK_BILE_ACID_METABOLISM	Up	0.691223	1.60382
		HALLMARK_HEME_METABOLISM	Up	0.691223	1.60382
		HALLMARK_WNT_BETA_CATENIN_SIGNALING	Up	0.691223	1.60382
		HALLMARK_UV_RESPONSE_DN	Up	0.691223	1.60382
		HALLMARK_KRAS_SIGNALING_UP	Up	0.691223	1.60382
		HALLMARK_UV_RESPONSE_UP	Down	0.691223	1.60382
		HALLMARK_ADIPOGENESIS	Up	0.691223	1.60382
		HALLMARK_TGF_BETA_SIGNALING	Up	0.691223	1.60382
		HALLMARK_DNA_REPAIR	Up	0.691223	1.60382
		HALLMARK_ALLOGRAFT_REJECTION	Up	0.691223	1.60382
		HALLMARK_COAGULATION	Up	0.691223	1.60382
		HALLMARK_ESTROGEN_RESPONSE_LATE	Up	0.691223	1.60382
		HALLMARK_APOPTOSIS	Down	0.691223	1.60382
		HALLMARK_PEROXISOME	Up	0.691223	1.60382
		HALLMARK_HEDGEHOG_SIGNALING	Down	0.715146	1.45605
		HALLMARK_IL6_JAK_STAT3_SIGNALING	Down	0.802428	0.955938
		HALLMARK_ANGIOGENESIS	Down	0.802428	0.955938
		HALLMARK_P53_PATHWAY	Up	0.828487	0.817141
		HALLMARK_KRAS_SIGNALING_DN	Up	0.84007	0.756846
		HALLMARK_EPITHELIAL_MESENCHYMAL_TRANSITION	Down	0.87151	0.597275
		HALLMARK_COMPLEMENT	Up	0.884419	0.53342
		HALLMARK_TNFA_SIGNALING_VIA_NFKB	Up	0.884419	0.53342
		HALLMARK_MYC_TARGETS_V1	Up	0.914755	0.386951
		HALLMARK_HYPOXIA	Down	0.914755	0.386951
		HALLMARK_INFLAMMATORY_RESPONSE	Down	0.917738	0.372811
		HALLMARK_FATTY_ACID_METABOLISM	Down	0.917738	0.372811
		HALLMARK_OXIDATIVE_PHOSPHORYLATION	Down	0.93672	0.283903
		HALLMARK_MTORC1_SIGNALING	Down	0.985723	0.062452
		HALLMARK_APICAL_SURFACE	Up	0.991142	0.0386422
		HALLMARK_REACTIVE_OXYGEN_SPECIES_PATHWAY	Down	0.991142	0.0386422
		HALLMARK_PROTEIN_SECRETION	Down	0.991142	0.0386422
		HALLMARK_NOTCH_SIGNALING	Up	0.991142	0.0386422
		HALLMARK_GLYCOLYSIS	Up	0.991142	0.0386422
		HALLMARK_UNFOLDED_PROTEIN_RESPONSE	Down	0.991142	0.0386422
		HALLMARK_MYOGENESIS	Down	0.991142	0.0386422

## Sheet: MB157 - DAPT vs CTRL
		HALLMARK - MB157 - DAPT vs CONTROL
		ID	Direction	FDR	SIG
		HALLMARK_MYC_TARGETS_V2	Down	4.32774e-14	133.637
		HALLMARK_MYC_TARGETS_V1	Down	2.03747e-10	96.9091
		HALLMARK_MYOGENESIS	Up	6.46578e-06	51.8938
		HALLMARK_APICAL_JUNCTION	Up	8.54125e-05	40.6848
		HALLMARK_E2F_TARGETS	Down	0.00742009	21.2959
		HALLMARK_CHOLESTEROL_HOMEOSTASIS	Up	0.00742009	21.2959
		HALLMARK_COAGULATION	Up	0.0118294	19.2704
		HALLMARK_UNFOLDED_PROTEIN_RESPONSE	Down	0.0172992	17.6197
		HALLMARK_HYPOXIA	Up	0.0172992	17.6197
		HALLMARK_HEME_METABOLISM	Up	0.0187801	17.263
		HALLMARK_KRAS_SIGNALING_DN	Up	0.0197161	17.0518
		HALLMARK_APOPTOSIS	Up	0.0197161	17.0518
		HALLMARK_EPITHELIAL_MESENCHYMAL_TRANSITION	Up	0.0197161	17.0518
		HALLMARK_G2M_CHECKPOINT	Down	0.0223165	16.5137
		HALLMARK_COMPLEMENT	Up	0.0409336	13.8792
		HALLMARK_BILE_ACID_METABOLISM	Up	0.0453345	13.4357
		HALLMARK_MITOTIC_SPINDLE	Up	0.0453345	13.4357
		HALLMARK_XENOBIOTIC_METABOLISM	Up	0.0544837	12.6373
		HALLMARK_APICAL_SURFACE	Up	0.0798206	10.9789
		HALLMARK_TGF_BETA_SIGNALING	Up	0.0936437	10.2852
		HALLMARK_TNFA_SIGNALING_VIA_NFKB	Up	0.20975	6.78299
		HALLMARK_ESTROGEN_RESPONSE_LATE	Up	0.20975	6.78299
		HALLMARK_PI3K_AKT_MTOR_SIGNALING	Up	0.20975	6.78299
		HALLMARK_P53_PATHWAY	Up	0.20975	6.78299
		HALLMARK_IL6_JAK_STAT3_SIGNALING	Up	0.20975	6.78299
		HALLMARK_MTORC1_SIGNALING	Down	0.239179	6.21278
		HALLMARK_PROTEIN_SECRETION	Up	0.248303	6.05018
		HALLMARK_INTERFERON_ALPHA_RESPONSE	Up	0.248303	6.05018
		HALLMARK_DNA_REPAIR	Down	0.262352	5.81115
		HALLMARK_INTERFERON_GAMMA_RESPONSE	Up	0.264186	5.7809
		HALLMARK_UV_RESPONSE_DN	Up	0.264186	5.7809
		HALLMARK_PEROXISOME	Up	0.264186	5.7809
		HALLMARK_WNT_BETA_CATENIN_SIGNALING	Down	0.344612	4.6267
		HALLMARK_ALLOGRAFT_REJECTION	Down	0.373194	4.28065
		HALLMARK_KRAS_SIGNALING_UP	Up	0.373194	4.28065
		HALLMARK_HEDGEHOG_SIGNALING	Up	0.381056	4.19011
		HALLMARK_OXIDATIVE_PHOSPHORYLATION	Down	0.381056	4.19011
		HALLMARK_ESTROGEN_RESPONSE_EARLY	Up	0.381403	4.18616
		HALLMARK_NOTCH_SIGNALING	Down	0.381403	4.18616
		HALLMARK_ADIPOGENESIS	Up	0.381403	4.18616
		HALLMARK_INFLAMMATORY_RESPONSE	Up	0.449236	3.47526
		HALLMARK_ANDROGEN_RESPONSE	Down	0.453268	3.43645
		HALLMARK_FATTY_ACID_METABOLISM	Up	0.461761	3.35583
		HALLMARK_IL2_STAT5_SIGNALING	Up	0.555951	2.54964
		HALLMARK_UV_RESPONSE_UP	Up	0.680242	1.67337
		HALLMARK_REACTIVE_OXYGEN_SPECIES_PATHWAY	Up	0.759055	1.19727
		HALLMARK_PANCREAS_BETA_CELLS	Down	0.759055	1.19727
		HALLMARK_SPERMATOGENESIS	Down	0.85333	0.688831
		HALLMARK_ANGIOGENESIS	Up	0.94186	0.260137
		HALLMARK_GLYCOLYSIS	Down	0.94186	0.260137

## Sheet: MB157 - ATRA+DAPT vs CTRL
		HALLMARK - MB157 + ATRA_DAPT vs CONTROL
		ID	Direction	FDR	SIG
		HALLMARK_MYC_TARGETS_V2	Down	4.68934e-06	53.2889
		HALLMARK_INTERFERON_ALPHA_RESPONSE	Up	0.00052809	32.7729
		HALLMARK_MYC_TARGETS_V1	Down	0.00052809	32.7729
		HALLMARK_XENOBIOTIC_METABOLISM	Up	0.00731259	21.3593
		HALLMARK_E2F_TARGETS	Down	0.0183786	17.3569
		HALLMARK_BILE_ACID_METABOLISM	Up	0.0183786	17.3569
		HALLMARK_G2M_CHECKPOINT	Down	0.0183786	17.3569
		HALLMARK_INTERFERON_GAMMA_RESPONSE	Up	0.043627	13.6024
		HALLMARK_COAGULATION	Up	0.0679865	11.6758
		HALLMARK_MYOGENESIS	Up	0.0736581	11.3278
		HALLMARK_ESTROGEN_RESPONSE_EARLY	Up	0.102723	9.8833
		HALLMARK_APICAL_JUNCTION	Up	0.10295	9.87375
		HALLMARK_UNFOLDED_PROTEIN_RESPONSE	Down	0.116796	9.32571
		HALLMARK_ADIPOGENESIS	Up	0.135852	8.66935
		HALLMARK_KRAS_SIGNALING_DN	Up	0.135852	8.66935
		HALLMARK_HEME_METABOLISM	Up	0.135852	8.66935
		HALLMARK_COMPLEMENT	Up	0.135852	8.66935
		HALLMARK_PEROXISOME	Up	0.189909	7.21455
		HALLMARK_ESTROGEN_RESPONSE_LATE	Up	0.228998	6.40168
		HALLMARK_HYPOXIA	Up	0.297943	5.25867
		HALLMARK_APICAL_SURFACE	Up	0.327312	4.85038
		HALLMARK_TGF_BETA_SIGNALING	Up	0.343859	4.63619
		HALLMARK_P53_PATHWAY	Up	0.343859	4.63619
		HALLMARK_TNFA_SIGNALING_VIA_NFKB	Up	0.344886	4.62324
		HALLMARK_PROTEIN_SECRETION	Up	0.446272	3.50401
		HALLMARK_CHOLESTEROL_HOMEOSTASIS	Up	0.482091	3.16871
		HALLMARK_APOPTOSIS	Up	0.530486	2.75326
		HALLMARK_IL2_STAT5_SIGNALING	Up	0.560467	2.5145
		HALLMARK_REACTIVE_OXYGEN_SPECIES_PATHWAY	Up	0.560467	2.5145
		HALLMARK_KRAS_SIGNALING_UP	Up	0.600246	2.2167
		HALLMARK_EPITHELIAL_MESENCHYMAL_TRANSITION	Up	0.600693	2.21347
		HALLMARK_FATTY_ACID_METABOLISM	Up	0.635605	1.96813
		HALLMARK_NOTCH_SIGNALING	Down	0.635605	1.96813
		HALLMARK_OXIDATIVE_PHOSPHORYLATION	Up	0.635605	1.96813
		HALLMARK_ANDROGEN_RESPONSE	Up	0.635605	1.96813
		HALLMARK_PI3K_AKT_MTOR_SIGNALING	Up	0.670366	1.73688
		HALLMARK_ALLOGRAFT_REJECTION	Up	0.683544	1.65233
		HALLMARK_MTORC1_SIGNALING	Down	0.823772	0.841929
		HALLMARK_GLYCOLYSIS	Up	0.853897	0.685946
		HALLMARK_HEDGEHOG_SIGNALING	Up	0.897854	0.467943
		HALLMARK_UV_RESPONSE_DN	Up	0.912053	0.399799
		HALLMARK_UV_RESPONSE_UP	Down	0.912053	0.399799
		HALLMARK_IL6_JAK_STAT3_SIGNALING	Up	0.912053	0.399799
		HALLMARK_INFLAMMATORY_RESPONSE	Up	0.912053	0.399799
		HALLMARK_SPERMATOGENESIS	Down	0.912053	0.399799
		HALLMARK_DNA_REPAIR	Up	0.925318	0.337088
		HALLMARK_MITOTIC_SPINDLE	Up	0.925318	0.337088
		HALLMARK_WNT_BETA_CATENIN_SIGNALING	Up	0.925318	0.337088
		HALLMARK_PANCREAS_BETA_CELLS	Down	0.925318	0.337088
		HALLMARK_ANGIOGENESIS	Up	0.935455	0.289771
